# Supplementary material for: N′-(2,6-Di­methyl­phen­yl)-N-phenyl­methanimidamide
Source: IUCrdata. 2025 Oct 28;10(Pt 10):x250867. doi: 10.1107/S2414314625008673 (PMC12598886; doi:10.1107/S2414314625008673)
Supplement: Supplementary file 1 [file x-10-x250867-sup1.cif]

##############################################################################
#                                                                            #
# This CIF contains the data for a data article accepted for                 #
# publication in IUCrData. It conforms to the requirements of                #
# Notes for Authors for IUCrData, and has been                               #
# peer reviewed under the auspices of IUCrData.                              #
#                                                                            #
# Full details of the Crystallographic Information File format               #
# are given in the paper "The Crystallographic Information File (CIF):       #
# a New Standard Archive File for Crystallography" by S. R. Hall, F. H.      #
# Allen and I. D. Brown [Acta Cryst. (1991), A47, 655-685].                  #
#                                                                            #
# The current version of the core CIF dictionary is obtainable from          #
# ftp://ftp.iucr.org/pub/cif_core.dic.                                       #
#                                                                            #
# Software is freely available for graphical display of the structure(s)     #
# in this CIF. For information consult the CIF software page                 #
# http://www.iucr.org/resources/cif/software.                                #
#                                                                            #
# This file may be used for bona fide research purposes within the           #
# scientific community so long as proper attribution is given to the data    # 
# article from which it was obtained.                                        #
#                                                                            #
##############################################################################
data_I
_audit_creation_method
;
Olex2 1.3
(compiled 2020.11.12 svn.r5f609507 for OlexSys, GUI svn.r6408)
;
_journal_date_recd_electronic     2025-09-10
_journal_date_accepted     2025-10-03
_journal_name_full     'IUCrData'
_journal_year     2025
_journal_volume     10
_journal_issue      1
_journal_page_first     0
_journal_page_last     0
_journal_paper_category     HO
_journal_paper_doi     10.1107/S2414314625008673
_journal_coeditor_code     HB4536
_publ_contact_author_name     'Mihaela Cibian'
_publ_contact_author_address
;
D\'epartement de biochimie, chimie, physique et science forensique
 and l'Institut de recherche sur l'hydrog\`ene, Universit\'e du Qu\'ebec
 \`a Trois-Rivi\`eres, 3351, boul. des Forges, C.P., 500, Trois-Rivi\`eres,
 Qu\'ebec, G9A 5H7, Canada
;
_publ_contact_author_email     'mihaela.cibian@uqtr.ca'
_publ_contact_author_fax     ?
_publ_contact_author_phone     ?
_publ_section_title
;
<i>N</i>'-(2,6-Dimethylphenyl)-<i>N</i>-phenylmethanimidamide
;
loop_
    _publ_author_name
    _publ_author_footnote
    _publ_author_address
    'Oubaha, Ilyes' .
;
D\'epartement de chimie, Universit\'e de Montr\'eal, Complexe des sciences,
1375, Avenue Th\'er\`ese-Lavoie-Roux, Montr\'eal, Qu\'ebec, H2V 0B3,
Canada
;
    'Saha, Arindam' .
;
D\'epartement de chimie, Universit\'e de Montr\'eal, Complexe des sciences,
1375, Avenue Th\'er\`ese-Lavoie-Roux, Montr\'eal, Qu\'ebec, H2V 0B3,
Canada
;
    'Hanan, Garry S.' .
;
D\'epartement de chimie, Universit\'e de Montr\'eal, Complexe des sciences,
1375, Avenue Th\'er\`ese-Lavoie-Roux, Montr\'eal, Qu\'ebec, H2V 0B3,
Canada
;
    'Cibian, Mihaela' .
;
D\'epartement de biochimie, chimie,
physique et science forensique and l'Institut de recherche sur l'hydrog\`ene,
Universit\'e du Qu\'ebec \`a Trois-Rivi\`eres, 3351, boul. des Forges, CP 500,
Trois-Rivi\`eres, Qu\'ebec, G9A 5H7
Canada
;
_publ_section_synopsis
;
The extended structure of the title compound features strong N---H...N hydrogen
bonds forming infinite <i>C</i>(4) chains propagating along the <i>c</i>-axis
direction.
;
_chemical_name_systematic
;
<i>N</i>'-(2,6-Dimethylphenyl)-<i>N</i>-phenylmethanimidamide
;
_chemical_name_common     ?
_chemical_formula_moiety     'C16 H18 N2'
_chemical_formula_sum     'C16 H18 N2'
_chemical_formula_iupac     'C16 H18 N2'
_chemical_formula_weight     238.32
_chemical_melting_point     ?
_space_group_crystal_system     monoclinic
_space_group_name_H-M_alt     'P 1 21/c 1'
_space_group_name_Hall     '-P 2ybc'
loop_
    _space_group_symop_operation_xyz
    'x, y, z'
    '-x, y+1/2, -z+1/2'
    '-x, -y, -z'
    'x, -y-1/2, z-1/2'
_cell_length_a     7.20940(10)
_cell_length_b     21.3517(4)
_cell_length_c     8.9033(2)
_cell_angle_alpha     90
_cell_angle_beta     95.4180(10)
_cell_angle_gamma     90
_cell_volume     1364.39(4)
_cell_formula_units_Z     4
_cell_measurement_reflns_used     7241
_cell_measurement_theta_min     4.141
_cell_measurement_theta_max     70.746
_cell_measurement_temperature     100.0
_exptl_crystal_description     needle
_exptl_crystal_colour     colourless
_exptl_crystal_size_max     0.21
_exptl_crystal_size_mid     0.04
_exptl_crystal_size_min     0.01
_exptl_crystal_size_rad     0.01
_exptl_crystal_density_diffrn     1.160
_exptl_crystal_density_meas     ?
_exptl_crystal_density_method     ?
_exptl_crystal_F_000     512
_exptl_absorpt_coefficient_mu     0.527
_exptl_absorpt_correction_type     sphere
_exptl_absorpt_process_details
;
(SADABS; Krause <i>et al.</i>,  2015)
;
_exptl_absorpt_correction_T_min     0.807367
_exptl_absorpt_correction_T_max     0.992715
_diffrn_ambient_temperature     100.0
_diffrn_source     'microfocus sealed X-ray tube'
_diffrn_source_power     0.0286016
_diffrn_source_voltage     44.69
_diffrn_source_current     0.64
_diffrn_radiation_type     CuK\a
_diffrn_radiation_wavelength     1.54178
_diffrn_radiation_monochromator     'mirror optics'
_diffrn_measurement_device_type     'Bruker SMART APEXII CCD'
_diffrn_measurement_device     'three-circle diffractometer'
_diffrn_measurement_method     '\w and \f scans'
_diffrn_detector     'Bruker APEXII CCD'
_diffrn_detector_area_resol_mean     7.9
_diffrn_reflns_number     21279
_diffrn_reflns_av_R_equivalents     0.0301
_diffrn_reflns_av_unetI/netI     0.0229
_diffrn_reflns_theta_min     4.141
_diffrn_reflns_theta_max     71.023
_diffrn_reflns_theta_full     67.679
_diffrn_measured_fraction_theta_max     0.983
_diffrn_measured_fraction_theta_full     0.987
_diffrn_reflns_limit_h_min     -8
_diffrn_reflns_limit_h_max     8
_diffrn_reflns_limit_k_min     -26
_diffrn_reflns_limit_k_max     26
_diffrn_reflns_limit_l_min     -10
_diffrn_reflns_limit_l_max     10
_diffrn_radiation_probe     x-ray
_refine_special_details
;
H atoms were included in calculated positions (C---H = 0.95--0.98
\%A) and treated as riding atoms with <i>U</i>~iso~(H) = 1.2<i>U</i>~eq~(C) or
1.5<i>U</i>~eq~(methyl C). The NH proton (H1) was located in the
difference-Fourier map and refined freely.
;
_reflns_number_total     2595
_reflns_number_gt     2160
_reflns_threshold_expression     'I > 2\s(I)'
_refine_ls_structure_factor_coef     Fsqd
_refine_ls_matrix_type     full
_refine_ls_R_factor_all     0.0439
_refine_ls_R_factor_gt     0.0378
_refine_ls_wR_factor_gt     0.1099
_refine_ls_wR_factor_ref     0.1130
_refine_ls_goodness_of_fit_ref     1.080
_refine_ls_restrained_S_all     1.080
_refine_ls_number_reflns     2595
_refine_ls_number_parameters     170
_refine_ls_number_restraints     0
_refine_ls_hydrogen_treatment     mixed
_refine_ls_weighting_scheme     calc
_refine_ls_weighting_details
              'w=1/[\s^2^(Fo^2^)+(0.0716P)^2^+0.0724P] where P=(Fo^2^+2Fc^2^)/3'
_atom_sites_solution_hydrogens     mixed
_atom_sites_solution_primary     dual
_atom_sites_solution_secondary     ?
_refine_ls_shift/su_max     0.000
_refine_ls_shift/su_mean     0.000
_refine_diff_density_max     0.277
_refine_diff_density_min     -0.271
_refine_ls_extinction_method     none
_refine_ls_extinction_coef     .
loop_
    _atom_type_symbol
    _atom_type_description
    _atom_type_scat_dispersion_real
    _atom_type_scat_dispersion_imag
    _atom_type_scat_source
    'C' 'C' 0.0180 0.0090
                         'International Tables Vol C Tables 4.2.6.8 and 6.1.1.4'
    'H' 'H' 0.0000 0.0000
                         'International Tables Vol C Tables 4.2.6.8 and 6.1.1.4'
    'N' 'N' 0.0310 0.0180
                         'International Tables Vol C Tables 4.2.6.8 and 6.1.1.4'
_computing_data_collection
;
APEX2 (Bruker, 2009)
;
_computing_cell_refinement
;
SAINT (Bruker, 2020)
;
_computing_data_reduction
;
SAINT (Bruker, 2020)
;
_computing_structure_solution
;
<i>SHELXT</i> (Sheldrick, 2015a)
;
_computing_structure_refinement
;
SHELXL (Sheldrick, 2015b)
;
_computing_molecular_graphics
;
Olex2 (Dolomanov <i>et al.</i>,  2009)
;
_computing_publication_material
;
Olex2 (Dolomanov <i>et al.</i>,  2009), ORTEP-3 for Windows (Farrugia,
2012),
publCIF (Westrip, 2010), <i>POV-RAY</i> (POVRAY, 2013), PLATON
(Spek, 2020) and
Mercury (Macrae <i>et al.</i>,  2020)
;
loop_
    _atom_site_type_symbol
    _atom_site_label
    _atom_site_fract_x
    _atom_site_fract_y
    _atom_site_fract_z
    _atom_site_U_iso_or_equiv
    _atom_site_adp_type
    _atom_site_calc_flag
    _atom_site_occupancy
    _atom_site_disorder_assembly
    _atom_site_disorder_group
    N N1 0.67938(14) 0.76538(4) 1.09532(11) 0.0191(2) Uani d 1 . .
    H H1 0.660(2) 0.7773(7) 1.1875(16) 0.030(4) Uiso d 1 . .
    N N2 0.62606(14) 0.68830(4) 0.91279(11) 0.0180(2) Uani d 1 . .
    C C1 0.61447(16) 0.70782(5) 1.04845(12) 0.0174(3) Uani d 1 . .
    C C2 0.52870(19) 0.67095(6) 1.16869(13) 0.0233(3) Uani d 1 . .
    H H2A 0.417882 0.648897 1.123623 0.035 Uiso calc 1 . .
    H H2B 0.493168 0.699538 1.247175 0.035 Uiso calc 1 . .
    H H2C 0.619298 0.640440 1.213416 0.035 Uiso calc 1 . .
    C C3 0.79195(17) 0.80654(5) 1.01846(12) 0.0185(3) Uani d 1 . .
    C C4 0.77137(17) 0.87086(5) 1.04025(13) 0.0209(3) Uani d 1 . .
    H H4 0.677614 0.885791 1.099341 0.025 Uiso calc 1 . .
    C C5 0.88698(18) 0.91300(6) 0.97613(14) 0.0252(3) Uani d 1 . .
    H H5 0.873702 0.956622 0.993177 0.030 Uiso calc 1 . .
    C C6 1.02225(19) 0.89181(6) 0.88702(14) 0.0295(3) Uani d 1 . .
    H H6 1.101809 0.920649 0.843217 0.035 Uiso calc 1 . .
    C C7 1.03948(19) 0.82817(7) 0.86297(15) 0.0298(3) Uani d 1 . .
    H H7 1.130352 0.813541 0.800713 0.036 Uiso calc 1 . .
    C C8 0.92670(17) 0.78530(6) 0.92795(14) 0.0237(3) Uani d 1 . .
    H H8 0.941096 0.741724 0.910947 0.028 Uiso calc 1 . .
    C C9 0.56482(17) 0.62633(5) 0.87387(12) 0.0184(3) Uani d 1 . .
    C C10 0.38863(17) 0.61776(6) 0.79602(13) 0.0218(3) Uani d 1 . .
    C C11 0.33856(19) 0.55810(6) 0.74243(14) 0.0274(3) Uani d 1 . .
    H H11 0.219225 0.551720 0.689757 0.033 Uiso calc 1 . .
    C C12 0.4601(2) 0.50815(6) 0.76486(15) 0.0299(3) Uani d 1 . .
    H H12 0.424966 0.467915 0.726479 0.036 Uiso calc 1 . .
    C C13 0.6326(2) 0.51699(6) 0.84329(14) 0.0267(3) Uani d 1 . .
    H H13 0.714719 0.482358 0.859959 0.032 Uiso calc 1 . .
    C C14 0.68861(17) 0.57583(6) 0.89848(13) 0.0220(3) Uani d 1 . .
    C C15 0.25781(19) 0.67238(6) 0.76836(16) 0.0292(3) Uani d 1 . .
    H H15A 0.134837 0.657116 0.728148 0.044 Uiso calc 1 . .
    H H15B 0.306460 0.700987 0.695456 0.044 Uiso calc 1 . .
    H H15C 0.246968 0.694588 0.863457 0.044 Uiso calc 1 . .
    C C16 0.87995(19) 0.58474(6) 0.97859(16) 0.0314(3) Uani d 1 . .
    H H16A 0.963149 0.551898 0.947325 0.047 Uiso calc 1 . .
    H H16B 0.873019 0.582271 1.087825 0.047 Uiso calc 1 . .
    H H16C 0.928376 0.625855 0.952801 0.047 Uiso calc 1 . .
loop_
    _atom_site_aniso_label
    _atom_site_aniso_U_11
    _atom_site_aniso_U_22
    _atom_site_aniso_U_33
    _atom_site_aniso_U_12
    _atom_site_aniso_U_13
    _atom_site_aniso_U_23
    N1 0.0265(5) 0.0145(5) 0.0167(5) -0.0016(4) 0.0034(4) -0.0011(4)
    N2 0.0220(5) 0.0134(5) 0.0184(5) -0.0002(4) 0.0011(4) 0.0001(4)
    C1 0.0194(6) 0.0135(6) 0.0189(6) 0.0017(4) 0.0004(4) 0.0014(4)
    C2 0.0329(7) 0.0174(6) 0.0201(6) -0.0040(5) 0.0052(5) -0.0003(4)
    C3 0.0209(6) 0.0173(6) 0.0166(6) -0.0025(4) -0.0019(5) 0.0011(4)
    C4 0.0260(6) 0.0174(6) 0.0187(6) -0.0006(5) -0.0007(5) -0.0001(4)
    C5 0.0333(7) 0.0177(6) 0.0236(6) -0.0055(5) -0.0027(5) 0.0023(4)
    C6 0.0324(7) 0.0292(7) 0.0269(7) -0.0119(6) 0.0027(6) 0.0040(5)
    C7 0.0263(7) 0.0335(8) 0.0307(7) -0.0045(6) 0.0081(6) -0.0017(5)
    C8 0.0237(6) 0.0200(6) 0.0275(6) 0.0004(5) 0.0027(5) -0.0014(5)
    C9 0.0261(6) 0.0148(6) 0.0148(6) -0.0012(5) 0.0044(5) 0.0005(4)
    C10 0.0262(6) 0.0171(6) 0.0223(6) -0.0005(5) 0.0026(5) -0.0002(4)
    C11 0.0314(7) 0.0216(7) 0.0278(7) -0.0049(5) -0.0041(5) -0.0020(5)
    C12 0.0444(8) 0.0156(6) 0.0287(7) -0.0032(6) -0.0006(6) -0.0034(5)
    C13 0.0396(8) 0.0150(6) 0.0251(6) 0.0051(5) 0.0007(6) 0.0007(5)
    C14 0.0292(7) 0.0184(6) 0.0184(6) 0.0016(5) 0.0022(5) 0.0019(4)
    C15 0.0257(7) 0.0249(7) 0.0361(8) 0.0019(5) -0.0023(6) -0.0032(5)
    C16 0.0322(7) 0.0240(7) 0.0368(8) 0.0059(5) -0.0036(6) -0.0018(5)
_geom_special_details
;
 All esds (except the esd in the dihedral angle between two l.s. planes)
 are estimated using the full covariance matrix.  The cell esds are taken
 into account individually in the estimation of esds in distances, angles
 and torsion angles; correlations between esds in cell parameters are only
 used when they are defined by crystal symmetry.  An approximate (isotropic)
 treatment of cell esds is used for estimating esds involving l.s. planes.
;
loop_
    _geom_bond_atom_site_label_1
    _geom_bond_atom_site_label_2
    _geom_bond_site_symmetry_2
    _geom_bond_distance
    _geom_bond_publ_flag
    N1 H1 . 0.882(15) ?
    N1 C1 . 1.3663(15) ?
    N1 C3 . 1.4157(15) ?
    N2 C1 . 1.2879(14) ?
    N2 C9 . 1.4272(14) ?
    C1 C2 . 1.5078(15) ?
    C2 H2A . 0.9800 ?
    C2 H2B . 0.9800 ?
    C2 H2C . 0.9800 ?
    C3 C4 . 1.3967(16) ?
    C3 C8 . 1.3952(17) ?
    C4 H4 . 0.9500 ?
    C4 C5 . 1.3857(17) ?
    C5 H5 . 0.9500 ?
    C5 C6 . 1.3897(19) ?
    C6 H6 . 0.9500 ?
    C6 C7 . 1.3830(19) ?
    C7 H7 . 0.9500 ?
    C7 C8 . 1.3865(18) ?
    C8 H8 . 0.9500 ?
    C9 C10 . 1.4004(17) ?
    C9 C14 . 1.4036(16) ?
    C10 C11 . 1.3957(17) ?
    C10 C15 . 1.5055(17) ?
    C11 H11 . 0.9500 ?
    C11 C12 . 1.3826(19) ?
    C12 H12 . 0.9500 ?
    C12 C13 . 1.3810(19) ?
    C13 H13 . 0.9500 ?
    C13 C14 . 1.3946(17) ?
    C14 C16 . 1.5040(18) ?
    C15 H15A . 0.9800 ?
    C15 H15B . 0.9800 ?
    C15 H15C . 0.9800 ?
    C16 H16A . 0.9800 ?
    C16 H16B . 0.9800 ?
    C16 H16C . 0.9800 ?
loop_
    _geom_angle_atom_site_label_1
    _geom_angle_atom_site_label_2
    _geom_angle_atom_site_label_3
    _geom_angle_site_symmetry_1
    _geom_angle_site_symmetry_3
    _geom_angle
    _geom_angle_publ_flag
    C1 N1 H1 . . 117.7(10) ?
    C1 N1 C3 . . 127.32(10) ?
    C3 N1 H1 . . 114.6(10) ?
    C1 N2 C9 . . 118.81(9) ?
    N1 C1 C2 . . 113.86(10) ?
    N2 C1 N1 . . 121.80(10) ?
    N2 C1 C2 . . 124.34(10) ?
    C1 C2 H2A . . 109.5 ?
    C1 C2 H2B . . 109.5 ?
    C1 C2 H2C . . 109.5 ?
    H2A C2 H2B . . 109.5 ?
    H2A C2 H2C . . 109.5 ?
    H2B C2 H2C . . 109.5 ?
    C4 C3 N1 . . 118.03(11) ?
    C8 C3 N1 . . 122.65(11) ?
    C8 C3 C4 . . 119.25(11) ?
    C3 C4 H4 . . 119.8 ?
    C5 C4 C3 . . 120.35(12) ?
    C5 C4 H4 . . 119.8 ?
    C4 C5 H5 . . 119.8 ?
    C4 C5 C6 . . 120.37(12) ?
    C6 C5 H5 . . 119.8 ?
    C5 C6 H6 . . 120.4 ?
    C7 C6 C5 . . 119.10(12) ?
    C7 C6 H6 . . 120.4 ?
    C6 C7 H7 . . 119.4 ?
    C6 C7 C8 . . 121.28(12) ?
    C8 C7 H7 . . 119.4 ?
    C3 C8 H8 . . 120.2 ?
    C7 C8 C3 . . 119.62(12) ?
    C7 C8 H8 . . 120.2 ?
    C10 C9 N2 . . 119.12(10) ?
    C10 C9 C14 . . 120.70(11) ?
    C14 C9 N2 . . 119.79(11) ?
    C9 C10 C15 . . 120.32(11) ?
    C11 C10 C9 . . 118.79(11) ?
    C11 C10 C15 . . 120.88(12) ?
    C10 C11 H11 . . 119.5 ?
    C12 C11 C10 . . 120.98(12) ?
    C12 C11 H11 . . 119.5 ?
    C11 C12 H12 . . 120.1 ?
    C13 C12 C11 . . 119.72(12) ?
    C13 C12 H12 . . 120.1 ?
    C12 C13 H13 . . 119.4 ?
    C12 C13 C14 . . 121.21(12) ?
    C14 C13 H13 . . 119.4 ?
    C9 C14 C16 . . 121.20(11) ?
    C13 C14 C9 . . 118.58(12) ?
    C13 C14 C16 . . 120.20(11) ?
    C10 C15 H15A . . 109.5 ?
    C10 C15 H15B . . 109.5 ?
    C10 C15 H15C . . 109.5 ?
    H15A C15 H15B . . 109.5 ?
    H15A C15 H15C . . 109.5 ?
    H15B C15 H15C . . 109.5 ?
    C14 C16 H16A . . 109.5 ?
    C14 C16 H16B . . 109.5 ?
    C14 C16 H16C . . 109.5 ?
    H16A C16 H16B . . 109.5 ?
    H16A C16 H16C . . 109.5 ?
    H16B C16 H16C . . 109.5 ?
loop_
    _geom_torsion_atom_site_label_1
    _geom_torsion_atom_site_label_2
    _geom_torsion_atom_site_label_3
    _geom_torsion_atom_site_label_4
    _geom_torsion_site_symmetry_1
    _geom_torsion_site_symmetry_2
    _geom_torsion_site_symmetry_3
    _geom_torsion_site_symmetry_4
    _geom_torsion
    _geom_torsion_publ_flag
    N1 C3 C4 C5 . . . . 175.50(11) ?
    N1 C3 C8 C7 . . . . -176.26(11) ?
    N2 C9 C10 C11 . . . . 172.39(10) ?
    N2 C9 C10 C15 . . . . -6.41(17) ?
    N2 C9 C14 C13 . . . . -172.50(10) ?
    N2 C9 C14 C16 . . . . 5.76(17) ?
    C1 N1 C3 C4 . . . . 149.38(11) ?
    C1 N1 C3 C8 . . . . -33.43(18) ?
    C1 N2 C9 C10 . . . . 100.22(13) ?
    C1 N2 C9 C14 . . . . -86.95(14) ?
    C3 N1 C1 N2 . . . . -11.33(18) ?
    C3 N1 C1 C2 . . . . 169.20(11) ?
    C3 C4 C5 C6 . . . . 1.26(18) ?
    C4 C3 C8 C7 . . . . 0.89(18) ?
    C4 C5 C6 C7 . . . . 0.17(19) ?
    C5 C6 C7 C8 . . . . -1.1(2) ?
    C6 C7 C8 C3 . . . . 0.5(2) ?
    C8 C3 C4 C5 . . . . -1.79(17) ?
    C9 N2 C1 N1 . . . . 176.57(10) ?
    C9 N2 C1 C2 . . . . -4.01(17) ?
    C9 C10 C11 C12 . . . . -0.21(19) ?
    C10 C9 C14 C13 . . . . 0.23(18) ?
    C10 C9 C14 C16 . . . . 178.49(11) ?
    C10 C11 C12 C13 . . . . 1.0(2) ?
    C11 C12 C13 C14 . . . . -1.1(2) ?
    C12 C13 C14 C9 . . . . 0.53(19) ?
    C12 C13 C14 C16 . . . . -177.75(12) ?
    C14 C9 C10 C11 . . . . -0.38(18) ?
    C14 C9 C10 C15 . . . . -179.18(11) ?
    C15 C10 C11 C12 . . . . 178.58(12) ?
loop_
    _geom_hbond_atom_site_label_D
    _geom_hbond_atom_site_label_H
    _geom_hbond_atom_site_label_A
    _geom_hbond_site_symmetry_A
    _geom_hbond_distance_DH
    _geom_hbond_distance_HA
    _geom_hbond_distance_DA
    _geom_hbond_angle_DHA
    N1 H1 N2 4_576 0.882(15) 2.172(15) 3.0530(14) 176.3(14)
    C2 H2C Cg1 4_576 0.98 2.83 3.5601(14) 132
    C4 H4 Cg2 4_576 0.95 2.59 3.5092(13) 162
    C15 H15A Cg1 4_475 0.98 2.83 3.6346(15) 140
_shelx_space_group_comment
;
The symmetry employed for this shelxl refinement is uniquely defined
by the following loop, which should always be used as a source of
symmetry information in preference to the above space-group names.
They are only intended as comments.
;
_shelx_estimated_absorpt_T_min     0.897
_shelx_estimated_absorpt_T_max     0.995
_shelx_hkl_file
;
  -1  -2   0    7.32    0.43
  -1   3   2  370.07    2.70
  -1  -3   0    7.99    0.46
  -1  -4   0  164.11    1.79
  -1  -5   0  128.35    1.66
  -1  -9   0   45.02    1.17
  -2   0   2  180.29    2.75
  -2   1   2  182.66    2.66
  -2  -1   1   43.89    1.36
  -2   2   3    3.84    0.56
  -2  -2   1   79.17    1.73
  -2   3   4  280.26    3.78
  -2   3   3    3.62    0.53
  -2  -3   1   96.17    1.94
  -2  -4   1    0.23    0.30
  -2  -5   1    5.50    0.66
  -2  -6   1   25.78    1.18
  -2  -7   1   53.09    1.66
  -2  -8   1   11.28    0.90
  -2  -9   1    2.94    0.54
  -2 -10   1   88.63    2.23
  -3   0   5    0.07    0.36
  -3   0   4   12.55    1.12
  -3   0   3   -0.07    0.35
  -3  -1   6    7.46    1.13
  -3  -1   5   47.43    2.16
  -3  -1   4    3.21    0.69
  -3   1   4    3.90    0.74
  -3  -1   3   32.90    1.59
  -3  -2   5   12.53    1.24
  -3  -2   4    8.92    1.04
  -3  -2   3    9.50    0.98
  -3  -3   5    1.19    0.55
  -3  -3   4    0.44    0.43
  -3  -3   3   71.29    2.35
  -3  -3   2   41.97    1.78
  -3  -4   4   49.43    2.13
  -3  -4   3    1.11    0.50
  -3  -4   2   95.52    2.53
  -3  -5   3    0.12    0.37
  -3  -5   2  257.35    4.15
  -3  -6   3   20.24    1.43
  -3  -6   2   35.47    1.66
  -3  -7   3   66.10    2.46
  -3  -7   2  236.33    4.18
  -3  -8   3   15.23    1.33
  -3  -8   2   52.47    2.07
  -3  -9   3    1.62    0.61
  -3  -9   2   -0.03    0.33
  -3 -10   4   22.43    1.70
  -3 -10   3   14.40    1.34
  -3 -10   2    6.79    0.97
  -3 -11   3   13.23    1.29
  -3 -11   2    8.18    1.12
  -3 -12   3    0.09    0.41
  -4  -5   4  111.61    3.65
  -4  -6   4   60.56    2.78
   0   0  -1   -0.13    0.18
   0   0  -2   70.29    1.54
   0   0  -3   -0.07    0.37
   0   0  -4    2.97    0.68
   0   0  -5   -0.08    0.40
   0   1   0    0.03    0.06
   0  -1  -1   44.90    0.77
   0   1  -1   46.21    1.00
   0  -1  -2  248.80    2.56
   0   1  -2  240.57    2.90
   0  -1  -3  259.11    3.40
   0   1  -3  265.34    3.84
   0  -1  -4    0.40    0.45
   0   1  -4    0.59    0.49
   0  -1  -5   -0.05    0.40
   0   1  -5    0.23    0.47
   0   2   0  205.77    1.24
   0   2  -1  321.26    2.71
   0  -2  -2  317.60    2.78
   0   2  -2  329.66    3.59
   0  -2  -3    5.89    0.70
   0   2  -3    6.10    0.85
   0  -2  -4   76.93    2.20
   0   2  -4   80.29    2.56
   0   2  -5  102.43    3.29
   0   2  -6   20.14    1.72
   0   3   0   -0.02    0.17
   0   3  -1   70.55    1.46
   0  -3  -2  543.33    3.13
   0   3  -2  561.18    4.90
   0  -3  -3   32.24    1.16
   0   3  -3   33.04    1.60
   0  -3  -4   11.23    0.89
   0   3  -4   11.26    1.18
   0   3  -5    0.25    0.49
   0   3  -6    0.93    0.64
   0   4   0  245.46    2.02
   0   4  -1  183.01    2.43
   0   4  -2   26.84    1.27
   0  -4  -3    2.85    0.41
   0   4  -3    2.92    0.69
   0   4  -4    1.24    0.63
   0   4  -5   10.42    1.27
   0   4  -6   29.15    2.08
   0   5   0    0.04    0.31
   0   5  -1    2.97    0.54
   0   5  -2   19.40    1.21
   0   5  -3   10.39    1.15
   0   5  -4    9.26    1.26
   0   5  -5    0.39    0.53
   0   5  -6   24.77    1.98
   0   6   0   21.42    0.92
   0   6  -1   17.08    1.05
   0   6  -2  540.06    5.71
   0   6  -3   11.68    1.12
   0   6  -4   -0.02    0.46
   0   6  -5    4.43    1.03
   0   6  -6   19.24    1.84
   0   7   0   -0.08    0.27
   0   7  -1    9.74    0.86
   0   7  -2    1.09    0.50
   0   7  -3  159.94    3.73
   0   7  -4   14.50    1.41
   0   7  -5   28.82    2.08
   0   7  -6    9.82    1.50
   0   8   0   97.86    1.71
   0   8  -1    3.09    0.60
   0   8  -2   35.43    1.65
   0   8  -3    3.03    0.78
   0   8  -4   54.63    2.62
   0   8  -5   66.33    3.10
   0   9  -1   69.66    2.03
   0   9  -2  100.21    2.86
   0   9  -3   15.62    1.41
   0   9  -4  162.56    4.44
   0   9  -5   67.27    3.16
   0  10  -1   77.57    2.14
   0  10  -2  127.30    3.24
   0  10  -3    0.00    0.43
   0  10  -4    6.60    1.17
   0  10  -5  108.66    4.10
   0  11  -2   79.86    2.63
   0  11  -3    4.93    0.99
   0  11  -4   59.48    2.84
   0  12  -2   30.36    1.78
   0  12  -3    6.93    1.13
   0  12  -4    0.25    0.53
   0  13  -4    4.21    1.06
   1   0  -6    7.20    1.09
   1   0  -5   -0.25    0.38
   1   0  -4   10.87    1.02
   1   0  -3   -0.10    0.40
   1   0  -2 1011.64    5.85
   1   0  -1    0.02    0.25
  -1   0   0  359.27    2.52
  -1   0  -1   -0.02    0.26
  -1   0  -2  771.41    5.45
  -1   0  -3    0.41    0.43
  -1   0  -4    2.85    0.72
  -1   0  -5   -0.15    0.43
  -1   0  -6  145.45    4.33
   1   1  -6    9.53    1.30
   1  -1  -5   23.79    1.44
   1   1  -5   23.73    1.58
   1  -1  -4   76.68    2.26
   1   1  -4   78.89    2.47
   1  -1  -3 1475.92    8.01
   1   1  -3 1451.17    8.68
   1  -1  -2  412.25    3.57
   1   1  -2  434.52    4.06
   1   1  -1  575.93    3.95
  -1  -1  -1  416.09    3.00
  -1   1  -1  415.54    3.28
  -1  -1  -3   35.67    1.50
  -1   1  -3   35.28    1.61
  -1  -1  -4    0.32    0.43
  -1   1  -4    0.23    0.47
  -1  -1  -5   54.77    2.38
  -1   1  -5   58.26    2.56
  -1   1  -6    0.73    0.64
   1   2  -6    9.79    1.38
   1   2  -5  147.08    3.85
   1  -2  -4    0.64    0.40
   1   2  -4    0.74    0.49
   1  -2  -3    4.74    0.61
   1   2  -3    4.51    0.74
   1  -2  -2 1030.30    5.21
   1   2  -2 1055.11    6.59
  -1   2   1  399.83    2.51
   1   2  -1  415.69    3.41
  -1  -2   0    7.15    0.42
  -1   2   0    7.90    0.51
  -1  -2  -1  429.42    2.92
  -1   2  -1  428.67    3.60
  -1  -2  -2    0.63    0.37
  -1   2  -2    0.61    0.43
  -1  -2  -3  356.48    4.23
  -1   2  -3  374.53    4.88
  -1  -2  -4    9.11    0.94
  -1   2  -4    9.99    1.15
  -1  -2  -5   42.63    2.05
  -1   2  -5   43.15    2.29
  -1   2  -6    0.04    0.52
   1   3  -6   31.29    2.10
   1  -3  -4    1.08    0.40
   1   3  -4    0.80    0.53
   1  -3  -3  366.21    3.70
   1   3  -3  348.58    4.63
  -1   3   2  371.89    2.70
   1   3  -2  392.26    4.31
  -1  -3   0    7.61    0.45
  -1   3   0    8.50    0.57
  -1  -3  -1  390.14    2.69
  -1   3  -1  392.90    3.68
  -1  -3  -2    3.87    0.52
  -1   3  -2    4.05    0.69
  -1  -3  -3    8.05    0.78
  -1   3  -3    8.69    1.00
  -1  -3  -4    2.61    0.59
  -1   3  -4    2.88    0.77
  -1   3  -5   -0.01    0.49
  -1   3  -6   32.48    2.26
   1   4  -5    5.03    0.98
   1   4  -4  116.37    3.19
   1   4  -3   62.20    2.11
  -1   4   2    1.96    0.28
   1   4  -2    2.25    0.56
  -1   4   1  262.25    2.12
   1   4  -1  249.58    2.97
  -1  -4   0  162.91    1.77
  -1   4   0  189.42    2.15
  -1  -4  -1    2.02    0.30
  -1   4  -1    1.88    0.52
  -1  -4  -2   14.78    0.77
  -1   4  -2   15.96    1.15
  -1  -4  -3   52.24    1.50
  -1   4  -3   54.60    2.09
  -1   4  -4    7.42    1.17
  -1   4  -5    0.62    0.61
  -1   4  -6    7.18    1.36
   1   5  -5   29.44    1.95
   1   5  -4  193.99    4.20
   1   5  -3   10.02    1.07
  -1   5   2    0.29    0.18
   1   5  -2    0.36    0.41
  -1   5   1  109.09    1.41
   1   5  -1  114.33    2.16
  -1  -5   0  127.57    1.64
  -1   5   0  127.55    1.98
  -1  -5  -1  114.83    1.42
  -1   5  -1  114.49    2.26
  -1  -5  -2    2.71    0.35
  -1   5  -2    2.98    0.67
  -1   5  -3    2.59    0.72
  -1   5  -4   12.78    1.31
  -1   5  -5    3.61    0.96
  -1   5  -6    3.69    1.09
   1   6  -6   53.05    2.82
   1   6  -5   28.59    2.02
   1   6  -4   21.96    1.59
   1   6  -3    4.66    0.84
   1   6  -2    2.73    0.63
  -1   6   1   12.96    0.62
   1   6  -1   14.47    0.94
  -1   6   0  430.41    3.78
  -1  -6  -1   20.64    0.63
  -1   6  -1   22.46    1.19
  -1   6  -2   14.92    1.15
  -1   6  -3    4.40    0.83
  -1   6  -4    7.11    1.14
  -1   6  -5    1.15    0.70
   1   7  -6   22.72    1.96
   1   7  -5    3.33    0.95
   1   7  -4   70.12    2.76
   1   7  -3  156.34    3.65
   1   7  -2   16.51    1.20
  -1   7   1    4.00    0.44
   1   7  -1    5.21    0.68
  -1   7   0  112.03    2.07
  -1  -7  -1    3.52    0.33
  -1   7  -1    4.50    0.69
  -1   7  -2    7.12    0.98
  -1   7  -3  150.42    3.75
  -1   7  -4  128.63    3.87
   1   8  -5    0.05    0.50
   1   8  -4   71.17    2.90
   1   8  -3   78.43    2.67
   1   8  -2   17.42    1.28
   1   8  -1    8.68    0.83
  -1   8   0   70.92    1.75
  -1   8  -1   43.74    1.72
  -1   8  -2  144.38    3.32
  -1   8  -3    3.87    0.86
  -1   8  -4   30.27    2.05
  -1   8  -5    0.34    0.57
   1   9  -5    0.30    0.56
   1   9  -4   48.81    2.41
   1   9  -3   30.49    1.77
   1   9  -2   26.67    1.53
   1   9  -1   14.24    1.03
  -1  -9   0   45.86    1.19
  -1   9   0   48.94    1.54
  -1   9  -1  159.01    3.21
  -1   9  -2  315.62    5.19
  -1   9  -3    4.87    0.94
  -1   9  -4    3.31    0.94
  -1   9  -5    2.16    0.89
   1  10  -5    3.75    1.05
   1  10  -4    2.69    0.86
   1  10  -3    0.11    0.45
   1  10  -2   82.91    2.58
   1  10  -1    3.61    0.64
  -1  10  -1  376.47    5.00
  -1  10  -2    0.83    0.51
  -1  10  -3    1.70    0.72
  -1  10  -4   18.24    1.67
  -1  10  -5   63.78    3.32
   1  11  -4   13.54    1.52
   1  11  -3   32.57    1.95
   1  11  -2   47.56    2.06
  -1  11  -2   15.76    1.38
  -1  11  -3   16.94    1.51
  -1  11  -4  156.12    4.80
   1  12  -4   47.39    2.59
   1  12  -3    0.93    0.56
  -1  12  -2    0.39    0.51
  -1  12  -3   20.83    1.72
  -1  12  -4   18.60    1.85
   1  13  -4    2.50    0.88
   2   0  -5    0.02    0.41
   2   0  -4   46.75    1.90
   2   0  -3   -0.17    0.37
  -2   0   2  180.06    2.71
  -2   0   1   -0.04    0.30
  -2   0   0   12.41    0.80
  -2   0  -1    0.08    0.35
  -2   0  -2    2.01    0.66
  -2   0  -3   -0.16    0.39
  -2   0  -4  190.09    4.35
  -2   0  -5    0.19    0.53
   2   1  -6   42.80    2.33
   2  -1  -5  181.80    3.89
   2   1  -5  200.11    4.55
   2  -1  -4   40.45    1.77
   2   1  -4   41.35    1.95
   2   1  -3  142.98    2.98
  -2   1   2  186.09    2.70
  -2  -1   1   45.50    1.39
  -2   1   1   43.72    1.33
  -2  -1   0  107.60    1.92
  -2   1   0  101.09    1.92
  -2  -1  -1    7.19    0.74
  -2   1  -1    7.07    0.78
  -2  -1  -2  189.65    3.20
  -2   1  -2  185.28    3.34
  -2  -1  -3  335.14    4.82
  -2   1  -3  332.48    5.11
  -2  -1  -4  632.78    7.59
  -2   1  -4  634.30    8.11
  -2  -1  -5    0.76    0.62
  -2   1  -5    0.74    0.62
  -2   1  -6   13.18    1.64
   2   2  -6    0.20    0.52
   2  -2  -5   66.27    2.38
   2   2  -5   65.64    2.62
   2   2  -4   40.18    1.90
  -2   2   3    4.22    0.58
   2   2  -3    4.36    0.77
  -2   2   2  136.91    2.21
   2   2  -2  161.33    3.08
  -2  -2   1   81.28    1.75
  -2   2   1   80.93    1.64
  -2  -2   0   19.14    0.94
  -2   2   0   18.08    0.95
  -2  -2  -2  100.67    2.29
  -2   2  -2  103.76    2.63
  -2  -2  -3  136.14    3.08
  -2   2  -3  136.62    3.40
  -2  -2  -4   71.07    2.56
  -2   2  -4   72.67    2.90
  -2   2  -5    2.39    0.84
  -2   2  -6   10.50    1.67
   2   3  -6    1.42    0.68
   2   3  -5    4.37    0.91
  -2   3   4  275.00    3.72
   2   3  -4  274.29    4.96
  -2   3   3    3.38    0.52
   2   3  -3    3.53    0.73
  -2   3   2   30.95    1.09
   2   3  -2   36.49    1.56
  -2  -3   1   98.22    1.99
  -2   3   1   96.94    1.80
  -2  -3   0  376.10    3.45
  -2   3   0  401.42    3.96
  -2  -3  -1   40.98    1.29
  -2   3  -1   43.17    1.61
  -2  -3  -2   53.47    1.72
  -2   3  -2   52.68    1.95
  -2  -3  -3   45.85    1.78
  -2   3  -3   49.60    2.24
  -2  -3  -4   79.37    2.60
  -2   3  -4   77.96    2.95
  -2   3  -5   44.34    2.58
   2   4  -6   61.01    2.90
   2   4  -5    1.19    0.61
   2   4  -4  620.76    7.56
  -2   4   3   41.07    1.29
   2   4  -3   44.83    1.94
  -2   4   2   44.89    1.25
   2   4  -2   45.52    1.73
  -2  -4   1    0.42    0.33
  -2   4   1    0.37    0.30
  -2  -4   0   22.83    0.94
  -2   4   0   24.26    1.11
  -2  -4  -1  478.86    4.30
  -2   4  -1  514.81    5.45
  -2  -4  -2   44.09    1.51
  -2   4  -2   48.62    1.97
  -2  -4  -3   42.56    1.65
  -2   4  -3   45.54    2.11
  -2   4  -4    6.77    1.14
  -2   4  -5    0.63    0.63
   2   5  -6    8.02    1.32
   2   5  -5    2.93    0.81
   2   5  -4   69.83    2.66
  -2   5   3    2.16    0.43
   2   5  -3    2.07    0.65
  -2   5   2    1.01    0.32
   2   5  -2    0.69    0.46
  -2  -5   1    5.77    0.70
  -2   5   1    6.26    0.64
  -2  -5   0   37.58    1.22
  -2   5   0   39.03    1.43
  -2  -5  -1   84.03    1.81
  -2   5  -1   84.11    2.26
  -2  -5  -2    1.02    0.38
  -2   5  -2    2.02    0.66
  -2   5  -3    7.90    1.16
  -2   5  -4   -0.16    0.44
  -2   5  -5    0.57    0.64
   2   6  -5    3.10    0.87
   2   6  -4  191.51    4.50
   2   6  -3    2.00    0.65
  -2   6   2  342.54    3.39
   2   6  -2  356.75    4.94
  -2  -6   1   24.39    1.17
  -2   6   1   24.08    1.05
  -2  -6   0   57.12    1.53
  -2   6   0   51.48    1.63
  -2  -6  -1  433.78    3.92
  -2   6  -1  440.02    5.33
  -2  -6  -2   28.65    1.18
  -2   6  -2   29.48    1.63
  -2   6  -3    2.39    0.75
  -2   6  -4    0.15    0.53
  -2   6  -5    1.13    0.70
   2   7  -5   -0.02    0.47
   2   7  -4   -0.05    0.44
   2   7  -3   15.62    1.34
   2   7  -2   73.21    2.34
  -2  -7   1   52.48    1.66
  -2   7   1   56.04    1.62
  -2  -7   0  122.92    2.15
  -2   7   0  129.56    2.68
  -2  -7  -1   12.16    0.74
  -2   7  -1   12.28    1.06
  -2   7  -2  131.33    3.37
  -2   7  -3   37.12    2.06
  -2   7  -4    1.44    0.71
  -2   7  -5   12.67    1.56
   2   8  -5   19.00    1.72
   2   8  -4   20.13    1.64
   2   8  -3    3.32    0.74
   2   8  -2    1.56    0.54
  -2  -8   1   11.60    0.92
  -2  -8   0   73.91    1.79
  -2   8   0   69.33    2.05
  -2   8  -1    7.95    1.04
  -2   8  -2  133.00    3.48
  -2   8  -3  186.55    4.58
  -2   8  -4   13.24    1.49
  -2   8  -5    2.07    0.88
   2   9  -5    9.55    1.45
   2   9  -4   26.01    1.87
   2   9  -3   11.03    1.24
   2   9  -2  108.87    3.07
  -2  -9   1    2.77    0.53
  -2  -9   0   17.30    0.90
  -2   9   0   19.14    1.17
  -2   9  -1   46.87    2.00
  -2   9  -2    9.22    1.09
  -2   9  -3    1.95    0.70
  -2   9  -4    7.67    1.36
   2  10  -4    4.41    0.95
   2  10  -3   19.22    1.51
   2  10  -2   33.97    1.80
  -2 -10   1   92.00    2.26
  -2  10  -1  127.73    3.36
  -2  10  -2    2.94    0.83
  -2  10  -3   42.18    2.41
  -2  10  -4    0.64    0.61
   2  11  -4    0.81    0.60
   2  11  -3   11.64    1.27
   2  11  -2  102.00    3.16
  -2  11  -2   21.40    1.66
  -2  11  -3    1.71    0.72
  -2  11  -4    0.68    0.67
   2  12  -4   15.70    1.62
   2  12  -3    0.53    0.53
  -2  12  -3    2.09    0.81
  -3   0   5   -0.02    0.37
  -3   0   4   11.67    1.05
  -3   0   3   -0.05    0.37
  -3   0   2   12.57    1.04
  -3   0   1    0.05    0.38
  -3   0   0  340.35    4.32
  -3   0  -1   -0.29    0.36
  -3   0  -2  107.46    2.88
  -3   0  -3    0.10    0.43
  -3   0  -4  619.26    8.85
  -3   0  -5    0.30    0.59
  -3  -1   6    8.22    1.20
  -3  -1   5   49.40    2.19
  -3   1   5   48.25    2.07
  -3   1   4    3.51    0.75
  -3  -1   3   33.67    1.60
  -3   1   3   33.64    1.56
  -3  -1   2   17.88    1.15
  -3   1   2   18.68    1.18
  -3  -1   1   14.72    1.05
  -3   1   1   12.36    0.96
  -3  -1   0  154.52    3.11
  -3   1   0  148.40    2.96
  -3  -1  -1   24.78    1.35
  -3   1  -1   24.01    1.37
  -3  -1  -2   85.11    2.66
  -3   1  -2   83.71    2.63
  -3  -1  -3    0.97    0.54
  -3   1  -3    1.31    0.55
  -3  -1  -4    6.20    1.14
  -3   1  -4    4.68    1.01
  -3  -1  -5   54.68    2.79
  -3   1  -5   58.30    2.99
  -3  -2   5   12.53    1.26
  -3  -2   4    9.34    1.07
  -3   2   4    9.06    0.90
  -3  -2   3    9.85    0.96
  -3   2   3   10.48    0.99
  -3  -2   2  118.32    2.69
  -3   2   2  120.44    2.63
  -3  -2   1   68.46    1.94
  -3   2   1   65.45    1.90
  -3  -2   0   25.80    1.25
  -3   2   0   26.50    1.34
  -3  -2  -1  453.66    5.21
  -3   2  -1  455.57    5.45
  -3  -2  -2    5.57    0.88
  -3   2  -2    6.12    1.00
  -3  -2  -3   20.96    1.50
  -3   2  -3   21.82    1.68
  -3  -2  -4   14.15    1.44
  -3   2  -4   13.81    1.53
  -3   2  -5    0.92    0.73
  -3  -3   4    0.58    0.45
  -3   3   4    0.51    0.37
  -3  -3   3   68.58    2.31
  -3   3   3   70.85    2.18
  -3  -3   2   42.97    1.81
  -3   3   2   37.08    1.47
  -3  -3   1   27.08    1.34
  -3   3   1   26.63    1.29
  -3  -3   0   13.48    0.98
  -3   3   0   13.34    1.01
  -3  -3  -1   42.75    1.65
  -3   3  -1   52.52    2.11
  -3  -3  -2  168.01    3.63
  -3   3  -2  176.60    4.04
  -3  -3  -3  197.85    4.29
  -3   3  -3  197.23    4.78
  -3  -3  -4   14.52    1.41
  -3   3  -4   13.17    1.48
  -3   3  -5   29.49    2.38
  -3  -4   4   50.79    2.19
  -3  -4   3    1.35    0.52
  -3   4   3    1.44    0.48
  -3  -4   2   97.12    2.55
  -3   4   2   94.18    2.28
  -3  -4   1  194.35    3.48
  -3   4   1  177.93    3.21
  -3  -4   0   35.87    1.48
  -3   4   0   34.28    1.55
  -3  -4  -1   69.71    2.05
  -3   4  -1   74.28    2.47
  -3  -4  -2   23.90    1.39
  -3   4  -2   26.79    1.73
  -3  -4  -3    0.10    0.40
  -3   4  -3    0.02    0.45
  -3   4  -4    5.77    1.16
  -3   4  -5    0.85    0.78
  -3  -5   3    0.23    0.40
  -3   5   3    0.14    0.32
  -3  -5   2  261.99    4.18
  -3   5   2  267.16    3.89
  -3  -5   1   57.81    1.89
  -3   5   1   57.93    1.88
  -3  -5   0   24.74    1.25
  -3   5   0   26.29    1.44
  -3  -5  -1    6.85    0.77
  -3   5  -1    9.04    1.09
  -3  -5  -2    0.94    0.44
  -3   5  -2    1.31    0.64
  -3   5  -3   60.15    2.75
  -3   5  -4    3.83    1.06
  -3  -6   3   19.21    1.41
  -3  -6   2   35.90    1.68
  -3   6   2   35.49    1.49
  -3  -6   1   82.78    2.25
  -3   6   1   81.41    2.25
  -3  -6   0   72.79    2.04
  -3   6   0   72.75    2.35
  -3  -6  -1   71.96    2.11
  -3   6  -1   76.34    2.62
  -3  -6  -2   22.03    1.30
  -3   6  -2   24.38    1.72
  -3   6  -3   10.14    1.42
  -3   6  -4    3.29    0.97
   3   7  -5    1.57    0.78
  -3  -7   3   66.29    2.47
  -3  -7   2  238.28    4.22
  -3  -7   1    3.22    0.64
  -3   7   1    3.08    0.64
  -3  -7   0   51.38    1.74
  -3   7   0   50.44    2.01
  -3  -7  -1   24.44    1.28
  -3   7  -1   24.66    1.59
  -3   7  -2    3.38    0.86
  -3   7  -3   84.88    3.39
  -3   7  -4    0.02    0.48
  -3  -8   3   15.97    1.36
  -3  -8   2   50.45    2.04
  -3  -8   1   17.93    1.15
  -3   8   1   16.66    1.17
  -3  -8   0    0.63    0.35
  -3   8   0    0.82    0.50
  -3   8  -1    2.71    0.74
  -3   8  -2    0.31    0.50
  -3   8  -3   25.91    2.02
  -3   8  -4    5.75    1.32
  -3  -9   3    1.69    0.62
  -3  -9   2    0.11    0.35
  -3  -9   1   93.07    2.55
  -3  -9   0   64.46    1.98
  -3   9   0   67.44    2.43
  -3   9  -1   14.48    1.32
  -3   9  -2  126.83    4.03
  -3   9  -3    2.65    0.87
  -3 -10   4   21.99    1.70
  -3 -10   3   14.16    1.32
  -3 -10   2    7.13    1.01
  -3 -10   1   19.55    1.29
  -3  10  -1    3.56    0.86
  -3  10  -2    0.08    0.53
  -3  10  -3    2.94    0.94
  -3 -11   3   12.96    1.33
  -3 -11   2    7.86    1.11
  -3  11  -2   24.75    1.89
  -3  11  -3    2.62    0.86
  -3 -12   3    0.22    0.42
  -4   0   5   -0.08    0.45
  -4   0   4    0.40    0.52
  -4   0   3    0.06    0.35
  -4   0   2   47.87    1.99
  -4   0   1   -0.05    0.33
  -4   0   0   90.00    2.75
  -4   0  -1    0.03    0.38
  -4   0  -2   35.62    2.00
  -4   0  -3    0.22    0.48
  -4   0  -4   14.39    1.68
  -4  -1   5    1.49    0.64
  -4   1   5    2.15    0.73
  -4  -1   4    2.30    0.67
  -4   1   4    1.58    0.58
  -4  -1   3    9.17    1.15
  -4   1   3    9.18    1.09
  -4  -1   2   24.86    1.52
  -4   1   2   25.15    1.52
  -4  -1   1    8.89    0.97
  -4   1   1    9.57    0.99
  -4  -1   0    5.92    0.91
  -4   1   0    5.30    0.89
  -4  -1  -1  133.41    3.44
  -4   1  -1  141.87    3.66
  -4  -1  -2   -0.05    0.42
  -4   1  -2    0.26    0.49
  -4  -1  -3    0.32    0.53
  -4   1  -3    0.32    0.53
  -4  -1  -4   11.43    1.59
  -4   1  -4   11.53    1.69
  -4  -2   5   31.70    1.95
  -4  -2   4   19.58    1.51
  -4   2   4   21.01    1.51
  -4  -2   3    7.32    1.10
  -4   2   3    5.88    0.88
  -4  -2   2   60.30    2.35
  -4   2   2   50.93    2.02
  -4  -2   1   99.05    2.83
  -4   2   1  110.21    3.17
  -4  -2   0   12.19    1.16
  -4   2   0   12.43    1.14
  -4  -2  -1    6.27    0.96
  -4   2  -1    7.29    1.08
  -4  -2  -2    0.12    0.44
  -4   2  -2   -0.11    0.44
  -4  -2  -3    0.65    0.55
  -4  -2  -4    2.06    0.79
  -4   2  -4    2.41    0.93
  -4  -3   4   19.64    1.57
  -4   3   4   18.01    1.33
  -4  -3   3   40.92    2.14
  -4   3   3   34.15    1.70
  -4  -3   2   11.39    1.20
  -4  -3   1   89.45    2.73
  -4   3   1   84.69    2.65
  -4  -3   0   21.68    1.43
  -4   3   0   22.87    1.50
  -4  -3  -1   48.98    2.11
  -4   3  -1   54.17    2.39
  -4  -3  -2    0.55    0.50
  -4   3  -2    0.90    0.60
  -4  -3  -3   23.86    1.82
  -4   3  -3   23.62    1.97
  -4  -4   4   22.82    1.65
  -4  -4   3   69.83    2.67
  -4   4   3   70.96    2.58
  -4  -4   2    0.16    0.42
  -4   4   2    0.26    0.41
  -4  -4   1   27.43    1.57
  -4   4   1   28.77    1.62
  -4  -4   0   17.84    1.30
  -4   4   0   18.14    1.42
  -4  -4  -1    1.23    0.51
  -4   4  -1    0.59    0.48
  -4  -4  -2   23.22    1.60
  -4   4  -2   22.91    1.79
  -4  -4  -3    0.41    0.54
  -4   4  -3   -0.02    0.51
  -4  -5   4  107.66    3.60
  -4  -5   3   50.98    2.42
  -4  -5   2   18.21    1.43
  -4   5   2   17.06    1.29
  -4  -5   1    0.21    0.37
  -4   5   1    0.34    0.45
  -4  -5   0  187.47    3.88
  -4   5   0  183.68    4.20
  -4  -5  -1   37.76    1.92
  -4   5  -1   40.20    2.26
  -4  -5  -2   28.71    1.78
  -4   5  -2   27.80    1.96
  -4   5  -3    1.63    0.76
  -4  -6   4   58.78    2.76
  -4  -6   3    0.18    0.39
  -4  -6   2    0.34    0.40
  -4   6   2    0.40    0.40
  -4  -6   1    6.86    0.97
  -4   6   1    7.58    1.08
  -4  -6   0  124.60    3.42
  -4   6   0  116.21    3.52
  -4  -6  -1    1.13    0.56
  -4   6  -1    0.92    0.60
  -4   6  -2    0.40    0.55
  -4   6  -3    3.44    1.04
  -4  -7   3   15.51    1.40
  -4  -7   2   10.57    1.10
  -4  -7   1    3.91    0.84
  -4   7   1    4.32    0.91
  -4  -7   0   81.20    2.77
  -4   7   0   73.64    2.88
  -4  -7  -1    3.38    0.76
  -4   7  -1    3.09    0.88
  -4   7  -2   17.59    1.69
  -4   7  -3   79.23    3.56
  -4  -8   3   21.97    1.58
  -4  -8   2    0.62    0.46
  -4  -8   1   15.00    1.24
  -4  -8   0    9.09    1.01
  -4   8   0   10.34    1.22
  -4   8  -1   10.11    1.44
  -4   8  -2  186.95    5.17
  -4  -9   3    4.07    0.88
  -4  -9   2    2.73    0.76
  -4  -9   1    4.65    0.84
  -4   9   0    0.93    0.59
  -4   9  -1   25.39    1.91
  -4   9  -2    1.76    0.82
  -4 -10   2    1.52    0.64
  -4  10  -1   57.91    2.83
  -5   0   3   -0.04    0.38
  -5   0   2   15.78    1.41
  -5   0   1   -0.13    0.39
  -5   0   0    1.01    0.61
  -5   0  -1   -0.14    0.42
  -5   0  -2   31.54    2.32
  -5  -1   3    0.56    0.54
  -5   1   3    0.06    0.46
  -5  -1   2   16.02    1.39
  -5   1   2   18.63    1.59
  -5  -1   1    3.96    0.86
  -5   1   1    4.42    0.94
  -5  -1   0   12.06    1.25
  -5   1   0   12.84    1.33
  -5  -1  -1    0.29    0.55
  -5   1  -1    0.25    0.55
  -5  -1  -2    6.30    1.33
  -5   1  -2    5.89    1.19
  -5  -2   3   34.63    2.03
  -5   2   3   32.96    1.97
  -5  -2   2   66.88    2.90
  -5   2   2   64.83    2.70
  -5  -2   1    7.06    1.21
  -5   2   1    7.35    1.18
  -5  -2   0    9.49    1.32
  -5   2   0    9.90    1.20
  -5  -2  -1   -0.04    0.42
  -5   2  -1   -0.09    0.46
  -5  -2  -2    6.80    1.25
  -5   3   3    1.81    0.73
  -5  -3   2    5.60    0.99
  -5   3   2    6.62    1.11
  -5  -3   1    4.61    0.95
  -5   3   1    4.60    0.92
  -5  -3   0    3.74    0.89
  -5   3   0    3.89    0.97
  -5  -3  -1    0.26    0.55
  -5   3  -1    0.46    0.53
  -5  -3  -2   12.86    1.47
  -5   4   3   59.69    2.65
  -5  -4   2   23.76    1.72
  -5   4   2   25.17    1.81
  -5  -4   1   13.92    1.34
  -5   4   1   15.37    1.46
  -5  -4   0   19.70    1.60
  -5   4   0   21.25    1.79
  -5  -4  -1    0.07    0.46
  -5   4  -1    0.91    0.76
  -5  -5   2    0.39    0.49
  -5   5   2    0.67    0.56
  -5  -5   1   16.29    1.42
  -5   5   1   17.15    1.55
  -5  -5   0    6.30    1.12
  -5   5   0    6.66    1.25
  -5  -5  -1  194.04    4.75
  -5   5  -1  195.70    5.30
  -5  -6   1    7.26    1.15
  -5   6   1    8.35    1.33
  -5  -6   0   79.09    3.04
  -5   6   0   82.03    3.32
  -5  -6  -1   43.13    2.31
  -5   7   1   10.62    1.47
  -5  -7   0   15.89    1.47
   0   0   1    0.05    0.14
   0   0   2   69.67    1.21
   0   0   3   -0.15    0.25
   0   1   0   -0.04    0.07
   0   1   1   46.61    0.90
   0  -1   2  236.10    1.71
   0   1   2  237.89    2.44
   0  -1   3  256.79    2.25
   0   1   3  250.23    2.94
   0   1   4    0.82    0.36
   0   2   0  186.17    1.49
   0   2   1  314.44    2.57
   0   2   2  328.53    3.21
   0   2   3    6.51    0.77
   0   2   4   77.73    2.01
   0   3   0   -0.01    0.20
   0   3  -1   65.46    0.82
   0   3   1   61.87    1.40
   0   3   2  529.49    4.45
   0   3   3   32.81    1.41
   0   3   4   11.88    1.05
   0   4   0  230.85    2.46
   0   4  -1  187.68    1.78
   0   4   1  188.71    2.58
   0   4   2   27.48    1.31
   0   4   3    2.58    0.59
   0   4   4    1.45    0.52
   0   5   0    0.33    0.38
   0   5  -1    3.21    0.42
   0   5   1    3.13    0.57
   0   5   2   19.76    1.22
   0   5   3    9.52    1.01
   0   5   4    9.51    1.11
   0   5   5    0.03    0.45
   0   6   0   21.12    1.10
   0   6  -1   15.28    0.81
   0   6   1   16.33    1.08
   0   6  -2  483.34    3.00
   0   6   2  526.84    5.53
   0   6   3   12.42    1.14
   0   6   4    0.35    0.45
   0   6   5    5.01    1.01
   0   7   0    0.05    0.35
   0   7  -1    9.28    0.77
   0   7   1   10.43    1.02
   0   7  -2    1.24    0.31
   0   7   2    1.16    0.57
   0   7   3  159.65    3.56
   0   7   4   14.75    1.40
   0   7   5   31.90    1.97
   0   8   0   92.16    2.28
   0   8  -1    3.18    0.53
   0   8   1    3.17    0.67
   0   8   2   35.18    1.70
   0   8   3    3.83    0.83
   0   8   4   54.27    2.54
   0   8   5   69.28    2.90
   0   9   0    0.16    0.38
   0   9  -1   65.31    1.90
   0   9   1   64.47    2.24
   0   9   2   99.64    2.98
   0   9   3   16.28    1.47
   0   9   4  171.43    4.52
   0   9   5   70.67    3.10
   0  10   0  412.97    5.24
   0  10  -1   71.32    2.06
   0  10   1   78.27    2.58
   0  10   2  123.96    3.49
   0  10   3    0.23    0.53
   0  10   4    6.38    1.19
   0  10   5  116.31    4.02
   0  11   0   -0.18    0.35
   0  11  -1   62.88    2.04
   0  11   1   65.28    2.44
   0  11   2   83.64    3.03
   0  11   3    4.90    1.02
   0  11   4   60.56    2.91
   0  11   5    7.87    1.42
   0  12   0    3.77    0.81
   0  12  -1    1.33    0.49
   0  12   1    1.10    0.57
   0  12   2   28.54    1.84
   0  12   3    6.51    1.16
   0  12   4    0.38    0.57
   0  13   0    0.04    0.43
   0  13   1    0.04    0.44
   0  13   2   23.22    1.85
   0  13   3   13.84    1.53
   0  14   0    1.21    0.58
   0  14   1    9.08    1.34
   0  14   2   25.52    1.96
   0  14   3    3.32    0.96
   0  15   0   -0.23    0.41
   0  15   1   36.47    2.26
   0  15   2   -0.04    0.50
   0  16   1    4.47    1.04
   1   0  -3   -0.60    0.39
   1   0  -2 1079.73    6.55
   1   0  -1    0.05    0.29
   1   0   0  320.17    2.68
   1   0   1    0.05    0.24
   1   0   2  754.20    4.14
   1   0   3    0.06    0.26
  -1   1   4   86.82    2.30
   1   1  -4   77.08    2.12
   1  -1  -3 1429.83    8.73
   1   1  -3 1507.41    8.34
   1  -1  -2  409.45    4.24
   1   1  -2  418.54    3.92
   1  -1  -1  693.19    4.60
   1   1  -1  658.63    4.27
   1  -1   1  417.54    2.82
   1   1   1  407.35    3.13
   1  -1   3   32.84    0.90
   1   1   3   35.57    1.23
  -1   2   4    0.33    0.43
   1  -2  -3    4.45    0.75
   1   2  -3    4.61    0.62
   1  -2  -2 1045.18    7.19
   1   2  -2  982.14    5.70
   1  -2  -1  429.93    4.02
   1   2  -1  410.29    3.38
   1  -2   0    7.78    0.72
   1   2   0    7.97    0.63
   1  -2   1  438.86    2.99
   1   2   1  409.40    3.37
   1   2   2    0.37    0.33
   1   2   3  370.26    3.87
  -1   3   5   62.60    2.36
  -1   3   4    1.47    0.57
   1  -3  -3  343.38    4.87
   1   3  -3  331.70    3.55
   1  -3  -2  364.20    4.43
   1   3  -2  379.54    3.58
   1  -3  -1  798.93    5.77
   1   3  -1  826.74    4.76
   1  -3   0    8.17    0.78
   1   3   0    8.04    0.71
   1  -3   1  404.18    3.03
   1   3   1  362.03    3.44
   1   3   2    4.01    0.60
   1   3   3    7.49    0.85
   1   3   4    3.06    0.62
  -1   4   5    4.85    0.91
  -1   4   4  123.26    3.18
  -1   4   3   62.41    2.11
   1   4  -3   59.47    1.52
   1  -4  -2    2.19    0.69
   1   4  -2    2.12    0.46
   1  -4  -1  239.64    3.40
   1   4  -1  242.18    2.86
   1  -4   0  171.88    2.56
   1   4   0  170.63    2.54
   1  -4   1    1.78    0.41
   1   4   1    1.77    0.47
   1   4   2   14.28    1.05
   1   4   3   55.42    1.93
   1   4   4    7.76    0.97
  -1   5   5   27.69    1.80
  -1   5   4  195.04    4.09
  -1   5   3   10.24    1.11
   1   5  -2    0.38    0.34
   1  -5  -1   99.87    2.40
   1   5  -1  105.35    2.05
   1  -5   0  119.40    2.33
   1   5   0  128.05    2.38
   1   5   1  115.71    2.37
   1   5   2    3.03    0.61
   1   5   3    2.47    0.62
   1   5   4   12.89    1.21
  -1   6   5   30.11    1.95
  -1   6   4   23.10    1.63
  -1   6   3    5.44    0.93
  -1   6   2    2.44    0.69
   1   6  -2    2.36    0.49
  -1   6   1   12.86    1.06
   1   6  -1   13.53    0.94
  -1   6   0  428.18    4.27
   1   6   0  448.88    4.46
  -1   6  -1   20.55    0.91
   1   6   1   21.87    1.24
   1   6   2   16.21    1.21
   1   6   3    4.43    0.81
   1   6   4    6.66    1.02
  -1   7   5    6.68    1.19
  -1   7   4   77.37    2.89
  -1   7   3  158.84    3.74
  -1   7   2   17.33    1.34
   1   7  -2   15.46    0.94
  -1   7   1    4.85    0.77
   1   7  -1    5.34    0.71
  -1   7   0  107.32    2.33
   1   7   0  113.48    2.48
  -1   7  -1    4.65    0.58
   1   7   1    4.34    0.74
   1   7   2    7.57    0.97
   1   7   3  151.69    3.54
   1   7   4  137.06    3.68
   1   7   5   25.60    1.84
  -1   8   5    0.19    0.51
  -1   8   4   73.29    2.98
  -1   8   3   83.46    2.97
  -1   8   2   16.66    1.35
   1   8  -2   16.37    1.06
  -1   8   1    8.44    0.98
   1   8  -1    7.82    0.87
  -1   8   0   70.91    2.08
   1   8   0   74.63    2.18
  -1   8  -1   40.10    1.35
   1   8   1   44.74    1.84
   1   8   2  149.44    3.47
   1   8   3    3.45    0.83
   1   8   4   31.11    1.95
   1   8   5   -0.05    0.50
  -1   9   5    0.03    0.53
  -1   9   4   53.15    2.59
  -1   9   3   31.90    1.98
  -1   9   2   29.26    1.78
   1   9  -2   26.67    1.34
  -1   9   1   12.54    1.19
   1   9  -1   14.30    1.12
  -1   9   0   49.61    1.85
   1   9   0   48.11    1.87
  -1   9  -1  156.62    2.82
   1   9   1  160.19    3.57
   1   9   2  334.22    5.61
   1   9   3    5.25    1.03
   1   9   4    3.62    0.94
   1   9   5    2.00    0.83
  -1  10   5    3.69    1.06
  -1  10   4    3.47    0.95
  -1  10   3   -0.21    0.47
  -1  10   2   91.48    3.08
  -1  10   1    3.07    0.75
   1  10  -1    3.07    0.67
  -1  10   0    0.89    0.47
   1  10   0    0.55    0.44
  -1  10  -1  361.78    4.51
   1  10   1  374.52    5.62
   1  10   2    1.51    0.64
   1  10   3    1.93    0.75
   1  10   4   18.73    1.71
   1  10   5   72.38    3.32
  -1  11   4   12.92    1.49
  -1  11   3   32.78    2.20
  -1  11   2   51.61    2.44
  -1  11   1   31.53    1.78
   1  11  -1   32.71    1.71
  -1  11   0   62.77    2.28
   1  11   0   64.16    2.43
   1  11   1   42.80    2.03
   1  11   2   14.13    1.37
   1  11   3   16.89    1.58
   1  11   4  156.62    4.60
  -1  12   4   46.87    2.74
  -1  12   3    0.69    0.57
  -1  12   2   36.52    2.22
  -1  12   1   67.71    2.68
   1  12  -1   73.32    2.64
  -1  12   0   22.75    1.55
   1  12   0   22.95    1.58
   1  12   1    3.25    0.81
   1  12   2    0.38    0.49
   1  12   3   21.35    1.77
   1  12   4   17.16    1.74
  -1  13   3    0.14    0.54
  -1  13   2   39.61    2.31
  -1  13   1   87.19    3.21
   1  13  -1   84.63    2.90
  -1  13   0    2.11    0.69
   1  13   0    2.31    0.72
   1  13   1   18.41    1.56
   1  13   2    1.72    0.71
   1  13   3    1.58    0.74
  -1  14   3   11.28    1.71
  -1  14   2   26.99    2.10
   1  14   0    3.36    0.89
   1  14   1    4.60    1.03
   1  14   2    4.03    1.01
  -1  15   2   18.25    1.80
  -1  15   1    7.11    1.25
   1  15   0   54.02    2.63
   1  15   1    9.98    1.49
   1  15   2    0.77    0.66
  -1  16   1   18.27    1.84
   2   0  -4   47.71    2.13
   2   0  -3   -0.17    0.45
   2   0  -2  166.21    3.20
   2   0  -1    1.64    0.62
   2   0   0   11.37    1.13
   2   0   1   -0.08    0.40
   2   0   2    1.55    0.48
   2   0   3   -0.20    0.37
   2  -1  -4   39.70    2.06
   2   1  -4   38.60    1.93
   2  -1  -3  141.24    3.45
   2   1  -3  137.12    3.15
   2  -1  -2  190.29    3.63
   2   1  -2  187.27    3.54
   2  -1  -1   38.46    1.62
   2   1  -1   40.69    1.60
   2  -1   0  100.45    2.38
   2   1   0  100.73    2.37
   2  -1   1    7.09    0.86
   2   1   1    6.91    0.81
   2  -1   2  175.72    2.71
   2   1   2  187.42    3.09
   2   1   3  346.71    4.31
  -2   2   5   64.23    2.46
   2  -2  -4   37.71    1.96
   2   2  -4   38.66    1.84
   2  -2  -3    3.66    0.87
   2   2  -3    4.06    0.76
   2  -2  -2  153.65    3.36
   2   2  -2  146.02    3.14
   2  -2  -1   85.01    2.35
   2   2  -1   86.73    2.27
   2  -2   0   19.23    1.24
   2   2   0   19.17    1.23
   2  -2   1 1027.96    6.75
   2   2   1 1011.81    7.11
   2  -2   2  102.06    2.13
   2   2   2   95.29    2.31
   2   2   3  127.17    2.74
  -2   3   5    4.91    0.96
   2  -3  -4  268.67    5.42
   2   3  -4  260.51    4.52
   2  -3  -3    3.18    0.87
   2   3  -3    3.28    0.71
   2  -3  -2   33.39    1.76
   2   3  -2   31.83    1.55
   2  -3  -1  108.40    2.73
   2   3  -1   99.97    2.40
   2  -3   0  394.47    4.71
   2   3   0  377.94    4.39
   2  -3   1   40.18    1.49
   2   3   1   39.83    1.58
   2  -3   2   49.92    1.50
   2   3   2   51.65    1.89
   2   3   3   45.86    1.87
  -2   4   5    0.66    0.60
   2  -4  -4  616.10    8.41
   2  -4  -3   40.18    2.08
   2   4  -3   42.02    1.83
   2  -4  -2   45.48    2.04
   2   4  -2   46.13    1.87
   2  -4  -1    0.05    0.54
   2   4  -1    0.26    0.43
   2  -4   0   23.12    1.35
   2   4   0   23.43    1.36
   2  -4   1  470.19    4.78
   2   4   1  485.55    5.33
   2  -4   2   40.93    1.36
   2   4   2   44.91    1.83
   2   4   3   44.98    1.91
   2   4   4    6.47    1.01
  -2   5   5    3.40    0.94
   2  -5  -3    2.56    0.87
   2   5  -3    1.73    0.57
   2  -5  -2    0.82    0.66
   2   5  -2    0.46    0.45
   2  -5  -1    6.07    0.94
   2   5  -1    4.93    0.81
   2  -5   0   39.58    1.74
   2   5   0   39.62    1.67
   2  -5   1   85.37    2.20
   2   5   1   86.17    2.46
   2   5   2    1.00    0.52
   2   5   3    7.27    1.02
   2   5   4   -0.09    0.42
  -2   6   5    4.31    1.05
  -2   6   4  191.93    4.61
   2  -6  -3    1.06    0.77
   2   6  -3    2.00    0.61
   2  -6  -2  359.34    5.87
   2   6  -2  339.54    4.87
   2  -6  -1   24.55    1.67
   2   6  -1   23.97    1.43
   2  -6   0   50.82    1.98
   2   6   0   52.36    1.99
   2  -6   1  442.11    4.97
   2   6   1  450.49    5.60
   2   6   2   28.56    1.65
   2   6   3    2.01    0.66
   2   6   4   -0.01    0.47
  -2   7   5    0.07    0.53
  -2   7   4   -0.13    0.48
  -2   7   3   14.71    1.37
   2   7  -3   14.05    1.17
   2  -7  -2   68.52    2.73
   2   7  -2   74.07    2.45
   2  -7  -1   54.91    2.38
   2   7  -1   52.91    2.02
   2  -7   0  132.70    3.36
   2   7   0  132.52    3.25
   2  -7   1   14.19    1.15
   2   7   1   13.77    1.25
   2   7   2  133.73    3.33
   2   7   3   35.56    1.89
   2   7   4    1.09    0.66
  -2   8   5   21.96    1.96
  -2   8   4   22.54    1.86
  -2   8   3    2.58    0.85
  -2   8   2    1.43    0.63
   2   8  -2    1.22    0.57
   2  -8  -1   11.60    1.28
   2   8  -1   11.99    1.16
   2   8   0   73.98    2.50
  -2   8  -1    6.57    0.77
   2   8   1    7.20    1.05
   2   8   2  134.36    3.48
   2   8   3  193.87    4.47
   2   8   4   13.96    1.50
  -2   9   5   11.96    1.77
  -2   9   4   26.95    2.05
  -2   9   3    9.25    1.38
  -2   9   2  109.97    3.45
   2   9  -2  107.71    3.09
  -2   9   1    2.93    0.74
   2   9  -1    2.70    0.71
  -2   9   0   18.02    1.34
   2   9   0   18.97    1.44
   2   9   1   48.01    2.21
   2   9   2    8.92    1.11
   2   9   3    1.60    0.69
   2   9   4    8.12    1.32
  -2  10   4    4.08    1.10
  -2  10   3   20.39    1.75
  -2  10   2   32.37    2.03
   2  10  -2   34.38    1.90
  -2  10   1   99.83    3.18
   2  10  -1   99.48    3.20
  -2  10   0   51.19    2.14
   2  10   0   51.87    2.34
   2  10   1  130.92    3.72
   2  10   2    3.54    0.87
   2  10   3   45.22    2.43
   2  10   4    0.51    0.62
  -2  11   4    1.08    0.75
  -2  11   3   11.78    1.46
  -2  11   2   99.23    3.60
  -2  11   1   37.16    2.09
   2  11  -1   35.75    2.04
  -2  11   0    3.69    0.81
   2  11   0    3.80    0.89
   2  11   1   46.32    2.37
   2  11   2   20.49    1.65
   2  11   3    2.16    0.77
   2  11   4    0.15    0.61
  -2  12   3    0.36    0.59
  -2  12   2    1.68    0.72
  -2  12   1   43.33    2.26
   2  12  -1   42.23    2.33
  -2  12   0    1.54    0.59
   2  12   0    0.93    0.58
   2  12   1   26.36    1.93
   2  12   2    3.78    0.96
   2  12   3    2.14    0.86
  -2  13   3   17.98    1.80
  -2  13   2   53.63    2.85
  -2  13   1   42.98    2.34
   2  13  -1   41.84    2.38
   2  13   0   16.08    1.62
   2  13   1    0.30    0.51
   2  13   2   13.82    1.58
  -2  14   2    1.60    0.78
  -2  14   1   73.04    3.15
   2  14   0    5.72    1.18
   2  14   1   15.47    1.67
  -2  15   1   22.02    1.91
   2  15   0    4.09    1.09
   3   0  -4   11.86    1.41
   3   0  -3    0.17    0.54
   3   0  -2   11.40    1.29
   3   0  -1   -0.32    0.49
   3   0   0  338.58    5.21
   3   0   1    0.23    0.50
   3   0   2  116.92    3.01
   3  -1  -4    2.79    0.90
   3   1  -4    3.46    0.93
   3  -1  -3   32.33    2.02
   3  -1  -2   16.04    1.46
   3   1  -2   16.25    1.46
   3  -1  -1   12.75    1.29
   3   1  -1   12.72    1.28
   3  -1   0  133.65    3.24
   3   1   0  139.72    3.42
   3  -1   1   24.49    1.56
   3   1   1   24.74    1.59
   3  -1   2   83.44    2.57
   3   1   2   85.61    2.70
   3  -2  -5   11.66    1.72
   3  -2  -4    8.28    1.38
   3   2  -4    8.64    1.31
   3  -2  -3    9.61    1.38
   3   2  -3    8.64    1.23
   3  -2  -2  112.80    3.42
   3   2  -2  112.69    3.31
   3  -2  -1   69.56    2.58
   3   2  -1   61.08    2.34
   3  -2   0   24.68    1.64
   3   2   0   23.93    1.51
   3  -2   1  437.62    5.58
   3   2   1  470.43    6.12
   3  -2   2    6.36    0.95
   3   2   2    6.36    1.03
   3   2   3   21.80    1.62
   3  -3  -5    1.40    0.84
   3  -3  -4    0.26    0.59
   3   3  -4    0.25    0.55
   3  -3  -3   64.70    2.91
   3   3  -3   65.83    2.75
   3  -3  -2   38.73    2.12
   3   3  -2   36.16    1.99
   3  -3  -1   27.52    1.80
   3   3  -1   27.84    1.79
   3  -3   0   13.02    1.29
   3   3   0   14.06    1.34
   3  -3   1   47.59    2.03
   3   3   1   46.74    2.12
   3  -3   2  183.79    3.73
   3   3   2  170.58    3.95
   3   3   3  194.11    4.35
   3  -4  -5   21.03    2.06
   3  -4  -4   48.33    2.68
   3   4  -4   48.09    2.40
   3  -4  -3    1.44    0.74
   3   4  -3    1.27    0.66
   3  -4  -2   93.44    3.30
   3   4  -2   89.10    3.02
   3  -4  -1  182.16    4.27
   3   4  -1  178.94    4.02
   3  -4   0   34.44    1.92
   3   4   0   36.78    1.89
   3  -4   1   74.50    2.53
   3   4   1   76.89    2.74
   3   4   2   24.78    1.64
   3   4   3    0.33    0.53
  -3   5   5   11.94    1.62
   3  -5  -4   17.63    1.89
   3  -5  -3    0.34    0.67
   3   5  -3    0.19    0.55
   3  -5  -2  265.89    5.50
   3   5  -2  254.87    5.15
   3  -5  -1   59.25    2.57
   3   5  -1   56.08    2.38
   3  -5   0   24.68    1.73
   3   5   0   26.02    1.72
   3  -5   1    8.11    1.14
   3   5   1    7.27    1.08
   3   5   2    1.12    0.63
   3   5   3   56.01    2.48
  -3   6   5   35.68    2.37
   3  -6  -4    0.12    0.60
   3  -6  -3   19.02    1.77
   3   6  -3   20.23    1.73
   3  -6  -2   31.83    1.99
   3   6  -2   36.50    2.14
   3  -6  -1   80.11    3.00
   3   6  -1   85.84    3.01
   3  -6   0   73.23    2.76
   3   6   0   78.57    2.92
   3  -6   1   72.53    2.56
   3   6   1   73.08    2.80
   3   6   2   26.06    1.78
   3   6   3    9.79    1.37
  -3   7   5    1.28    0.79
   3  -7  -3   59.87    2.98
   3   7  -3   65.92    2.88
   3  -7  -2  234.34    5.46
   3   7  -2  230.61    5.01
   3  -7  -1    2.73    0.91
   3   7  -1    2.70    0.83
   3  -7   0   48.04    2.17
   3   7   0   50.33    2.31
   3  -7   1   25.26    1.66
   3   7   1   25.93    1.74
   3   7   2    3.41    0.93
   3   7   3   88.41    3.47
   3   7   4    0.43    0.61
  -3   8   4    0.10    0.55
   3  -8  -3   15.62    1.79
   3   8  -3   14.13    1.52
   3  -8  -2   52.69    2.73
   3   8  -2   49.68    2.45
   3  -8  -1   18.04    1.67
   3   8  -1   17.37    1.52
   3  -8   0    0.70    0.62
   3   8   0    0.80    0.60
   3   8   1    2.64    0.80
   3   8   2    0.00    0.51
   3   8   3   27.11    2.06
   3   8   4    7.36    1.45
  -3   9   4    6.48    1.34
  -3   9   3    1.96    0.78
   3  -9  -2   -0.12    0.62
   3   9  -2    0.14    0.55
   3  -9  -1   96.64    3.62
   3   9  -1   91.81    3.38
   3  -9   0   69.75    2.92
   3   9   0   70.96    3.00
   3   9   1   13.93    1.48
   3   9   2  132.51    4.26
   3   9   3    2.84    0.97
   3   9   4   86.24    3.85
  -3  10   4   25.19    2.18
  -3  10   3   14.98    1.62
  -3  10   2    7.27    1.30
   3  10  -2    7.70    1.30
  -3  10   1   20.02    1.66
   3  10  -1   20.14    1.77
  -3  10   0    2.89    0.79
   3  10   0    3.09    0.92
   3  10   1    2.91    0.94
   3  10   2    0.35    0.55
   3  10   3    3.25    0.98
  -3  11   3   12.86    1.60
  -3  11   2    7.04    1.34
   3  11  -2    7.52    1.36
  -3  11   1   53.88    2.73
   3  11  -1   53.38    2.82
   3  11   0    2.30    0.86
   3  11   1    0.07    0.55
   3  11   2   23.45    1.98
  -3  12   2    3.98    1.08
  -3  12   1   66.68    3.11
   3  12  -1   66.05    3.22
   3  12   0    7.85    1.41
   3  12   1    6.64    1.34
   3  12   2   31.42    2.36
  -3  13   2   46.78    2.86
  -3  13   1   42.56    2.59
   3  13  -1   44.49    2.78
   3  13   0    2.67    0.97
   3  13   1    4.32    1.18
   4   0  -5    0.15    0.72
   4   0  -4    0.16    0.63
   4   0  -3   -0.34    0.53
   4   0  -1    0.17    0.57
   4   0   0   90.20    3.35
   4   0   1   -0.05    0.55
   4   0   2   38.77    2.24
   4  -1  -5    1.51    0.91
   4  -1  -4    1.70    0.89
   4   1  -4    1.32    0.82
   4  -1  -3    6.98    1.37
   4   1  -3    6.79    1.27
   4  -1  -2   20.87    1.80
   4   1  -2   22.43    1.89
   4  -1  -1    9.66    1.44
   4   1  -1    8.51    1.38
   4  -1   0    5.60    1.19
   4   1   0    4.72    1.07
   4  -1   1  132.40    3.80
   4   1   1  141.28    4.15
   4  -1   2   -0.41    0.52
   4   1   2    0.51    0.56
   4  -2  -5   29.51    2.43
   4  -2  -4   16.64    1.81
   4   2  -4   17.75    1.84
   4  -2  -3    6.12    1.30
   4   2  -3    5.70    1.23
   4  -2  -2   56.20    2.90
   4   2  -2   51.05    2.78
   4  -2  -1  100.43    3.61
   4   2  -1  103.35    3.90
   4  -2   0   12.97    1.52
   4   2   0   10.95    1.33
   4  -2   1    6.04    1.11
   4   2   1    6.68    1.18
   4   2   2    0.23    0.60
   4  -3  -4   15.74    1.85
   4   3  -4   17.61    1.87
   4  -3  -3   33.98    2.43
   4   3  -3   32.26    2.24
   4  -3  -2    9.10    1.46
   4   3  -2   10.53    1.57
   4  -3  -1   85.88    3.40
   4   3  -1   78.50    3.31
   4  -3   0   22.12    1.84
   4   3   0   22.34    1.79
   4  -3   1   52.61    2.58
   4   3   1   50.45    2.57
   4   3   2    0.99    0.65
   4  -4  -4   21.13    2.13
   4   4  -4   20.62    1.98
   4  -4  -3   62.77    3.36
   4   4  -3   64.05    3.09
   4  -4  -2    0.15    0.68
   4   4  -2    0.88    0.74
   4  -4  -1   27.95    2.10
   4   4  -1   26.24    1.94
   4  -4   0   17.78    1.74
   4   4   0   17.02    1.65
   4  -4   1    0.37    0.62
   4   4   1    0.47    0.58
   4   4   2   24.51    1.95
   4   4   3    0.09    0.63
   4  -5  -4   89.22    4.06
   4  -5  -3   44.99    2.97
   4   5  -3   44.97    2.69
   4  -5  -2   17.83    1.86
   4   5  -2   15.67    1.68
   4  -5  -1    0.43    0.69
   4   5  -1    0.41    0.56
   4  -5   0  198.58    5.17
   4   5   0  188.47    5.04
   4  -5   1   33.65    2.10
   4   5   1   38.88    2.44
   4   5   2   28.61    2.17
   4   5   3    1.72    0.87
   4  -6  -4   55.18    3.50
   4  -6  -3   -0.06    0.66
   4   6  -3    0.17    0.57
   4  -6  -2    0.22    0.69
   4   6  -2   -0.06    0.56
   4  -6  -1    9.14    1.53
   4   6  -1    6.90    1.34
   4  -6   0  114.98    4.00
   4   6   0  112.39    4.02
   4   6   1    1.19    0.74
   4   6   2    0.72    0.67
   4   6   3    3.56    1.04
   4  -7  -3   13.71    1.95
   4   7  -3   15.27    1.76
   4  -7  -2   12.56    1.89
   4   7  -2   11.28    1.68
   4  -7  -1    3.77    1.17
   4   7  -1    3.20    0.98
   4  -7   0   74.38    3.29
   4   7   0   70.67    3.28
   4   7   1    3.09    0.98
   4   7   2   17.74    1.85
   4   7   3   87.77    3.83
   4  -8  -3   22.18    2.28
   4   8  -3   24.11    2.17
   4  -8  -2    0.76    0.81
   4   8  -2    0.62    0.63
   4  -8  -1   16.00    1.79
   4   8  -1   14.19    1.65
   4  -8   0   10.26    1.61
   4   8   0    9.65    1.54
   4   8   1    9.09    1.55
   4   8   2  193.87    5.70
   4  -9  -3    4.31    1.31
   4  -9  -2    2.39    1.04
   4   9  -2    2.48    0.96
   4  -9  -1    4.95    1.31
   4   9  -1    4.81    1.18
   4   9   0    0.67    0.71
   4   9   1   23.37    2.07
   4   9   2    1.42    0.86
   4  10  -2    1.97    0.89
   4 -10  -1   25.11    2.25
   4  10  -1   22.53    2.06
   4  10   0   28.48    2.32
   4  10   1   57.67    3.25
  -4  11   1    8.23    1.44
   4  11  -1    7.22    1.47
   5   0  -3   -0.04    0.66
   5   0  -2   14.01    1.74
   5   0  -1    0.09    0.67
   5   0   0    1.48    0.88
   5   0   1   -0.25    0.62
   5  -1  -3   -0.07    0.61
   5   1  -3    0.42    0.71
   5  -1  -2   16.38    1.91
   5   1  -2   15.96    1.91
   5  -1  -1    4.61    1.26
   5   1  -1    4.80    1.26
   5  -1   0   12.79    1.83
   5   1   0   12.53    1.86
   5  -1   1    0.25    0.75
   5   1   1    0.47    0.76
   5  -2  -3   32.10    2.68
   5   2  -3   31.89    2.61
   5  -2  -2   61.72    3.45
   5   2  -2   57.72    3.24
   5  -2  -1    5.72    1.38
   5   2  -1    5.61    1.33
   5  -2   0    9.25    1.61
   5   2   0    9.48    1.61
   5  -2   1    0.52    0.73
   5   2   1    0.09    0.70
   5  -3  -2    5.02    1.35
   5   3  -2    6.01    1.33
   5  -3  -1    3.93    1.19
   5   3  -1    4.01    1.20
   5  -3   0    3.29    1.09
   5   3   0    3.03    1.16
   5   3   1    0.49    0.74
   5   3   2   15.80    2.19
   5  -4  -2   25.84    2.39
   5   4  -2   23.14    2.21
   5  -4  -1   13.98    2.04
   5   4  -1   14.17    1.74
   5  -4   0   21.79    2.10
   5   4   0   19.21    2.02
   5   4   1    0.04    0.68
   5  -5  -2    0.48    0.82
   5   5  -2    0.14    0.61
   5  -5  -1   19.06    2.08
   5   5  -1   15.59    1.94
   5  -5   0    6.31    1.41
   5   5   0    5.90    1.37
   5   5   1  190.93    5.83
   5  -6  -1    8.14    1.60
   5   6  -1    7.26    1.54
   5  -6   0   87.08    4.07
   5   6   0   77.08    3.78
   0   0  -1   -0.01    0.21
   0   0  -2   72.55    1.82
   0   0  -3    0.13    0.48
   0   0  -4    3.50    0.83
   0   0   5   -0.06    0.46
   0   0   6   54.62    2.81
   0  -1   0    0.02    0.07
   0  -1  -1   45.78    1.06
   0  -1   1   43.59    0.95
   0  -1  -2  254.66    3.37
   0  -1  -3  259.19    4.08
   0  -1   3  257.48    3.90
   0  -1  -4    0.53    0.55
   0  -1   4    0.42    0.51
   0  -1   5    0.42    0.50
   0  -1   6   35.66    2.21
   0   1   6   38.09    2.34
   0  -2   0  206.44    1.51
   0  -2  -1  309.50    2.66
   0  -2   1  316.99    2.56
   0  -2  -2  323.69    3.85
   0  -2   2  319.14    3.53
   0  -2  -3    5.92    0.89
   0  -2   3    5.94    0.82
   0  -2  -4   82.51    2.87
   0  -2   4   82.79    2.65
   0  -2  -5  105.20    3.58
   0  -2   5  109.67    3.44
   0  -2   6   20.98    1.77
   0   2   6   21.52    1.94
   0  -3   0   -0.03    0.18
   0  -3  -1   79.08    1.56
   0  -3   1   58.77    1.28
   0  -3  -2  568.79    5.19
   0  -3   2  566.55    4.71
   0  -3  -3   33.81    1.73
   0  -3   3   31.64    1.46
   0  -3  -4   11.37    1.27
   0  -3   4   12.16    1.15
   0  -3  -5    0.11    0.45
   0  -3   5    0.15    0.46
   0  -3  -6    1.18    0.75
   0  -3   6    1.21    0.67
   0  -4   0  240.28    2.40
   0  -4  -1  196.29    2.60
   0  -4   1  203.39    2.41
   0  -4  -2   27.98    1.39
   0  -4   2   28.59    1.20
   0  -4  -3    2.63    0.71
   0  -4   3    2.94    0.63
   0  -4  -4    1.01    0.64
   0  -4   4    1.09    0.55
   0  -4  -5   11.96    1.43
   0  -4   5   11.30    1.23
   0  -4  -6   30.93    2.38
   0  -4   6   31.48    2.07
   0  -5   0   -0.18    0.37
   0  -5  -1    2.98    0.55
   0  -5   1    2.80    0.45
   0  -5  -2   19.05    1.21
   0  -5   2   19.30    1.05
   0  -5  -3    9.73    1.15
   0  -5   3    9.72    0.96
   0  -5  -4    9.59    1.38
   0  -5   4   10.82    1.13
   0  -5  -5    0.13    0.49
   0  -5   5    0.04    0.46
   0  -5  -6   21.98    2.05
   0  -5   6   22.77    1.78
   0  -6   0   20.56    1.08
   0  -6  -1   16.32    1.01
   0  -6   1   15.91    0.89
   0  -6  -2  536.41    5.88
   0  -6   2  552.09    5.16
   0  -6  -3   12.05    1.26
   0  -6   3   13.70    1.15
   0  -6  -4    0.05    0.52
   0  -6   4   -0.08    0.40
   0  -6  -5    5.05    1.14
   0  -6   5    5.44    0.99
   0  -6  -6   18.07    1.90
   0  -6   6   20.59    1.75
   0  -7   0    0.10    0.36
   0  -7  -1   10.21    0.95
   0  -7   1   10.61    0.86
   0  -7  -2    1.14    0.55
   0  -7   2    1.19    0.46
   0  -7  -3  153.51    3.85
   0  -7   3  160.63    3.26
   0  -7  -4   12.62    1.43
   0  -7   4   13.39    1.19
   0  -7  -5   27.52    2.17
   0  -7   5   29.50    1.84
   0  -7  -6    8.87    1.60
   0  -7   6    9.03    1.30
   0  -8   0   94.20    2.24
   0  -8  -1    2.92    0.65
   0  -8   1    2.97    0.60
   0  -8  -2   36.51    1.81
   0  -8   2   37.90    1.57
   0  -8  -3    3.41    0.84
   0  -8   3    3.62    0.69
   0  -8  -4   49.99    2.67
   0  -8   4   51.73    2.22
   0  -8  -5   66.32    3.47
   0  -8   5   66.23    2.73
   0  -9   0   -0.08    0.39
   0  -9  -1   67.12    2.23
   0  -9   1   67.41    2.04
   0  -9  -2  101.39    3.06
   0  -9   2  102.08    2.59
   0  -9  -3   15.31    1.47
   0  -9   3   16.64    1.24
   0  -9  -4  162.43    4.87
   0  -9   4  166.54    3.92
   0  -9  -5   65.29    3.49
   0  -9   5   66.76    2.83
   0 -10   0  425.67    5.34
   0 -10  -1   75.82    2.48
   0 -10   1   78.12    2.35
   0 -10  -2  133.09    3.68
   0 -10   2  130.22    3.11
   0 -10  -3   -0.01    0.49
   0 -10   3   -0.07    0.37
   0 -10  -4    6.29    1.30
   0 -10   4    6.71    1.02
   0 -10  -5  104.65    4.46
   0 -10   5  112.98    3.69
   0 -11   0   -0.30    0.37
   0 -11  -1   71.00    2.59
   0 -11   1   73.87    2.48
   0 -11  -2   84.88    3.13
   0 -11   2   85.22    2.73
   0 -11  -3    5.17    1.09
   0 -11   3    5.33    0.97
   0 -11  -4   58.65    3.19
   0 -11   4   62.75    2.59
   0 -12   0    3.55    0.81
   0 -12  -1    1.55    0.65
   0 -12   1    1.39    0.61
   0 -12  -2   31.63    2.06
   0 -12   2   32.66    1.83
   0 -12  -3    6.28    1.27
   0 -12   3    6.81    1.07
   0 -12  -4    0.20    0.62
   0 -12   4    0.13    0.50
   0 -13   0   -0.10    0.44
   0 -13  -1    0.76    0.60
   0 -13   1    0.17    0.45
   0 -13  -2   26.17    1.95
   0 -13   2   25.79    1.73
   0 -13  -3   13.75    1.62
   0 -13   3   14.18    1.38
   0 -14   0    1.71    0.72
   0 -14  -1    9.76    1.46
   0 -14   1    9.91    1.19
   0 -14  -2   25.65    2.06
   0 -14   2   27.10    1.91
   0 -14  -3    3.13    0.99
   0 -14   3    3.59    0.92
   0 -15   0    0.00    0.47
   0 -15  -1   38.83    2.42
   0 -15   1   36.91    2.24
   0 -15  -2    0.04    0.52
   0 -15   2    0.00    0.45
   0 -16   0   75.32    3.30
  -1   0   6    6.27    1.14
  -1   0   5    0.03    0.41
   1   0  -4   12.11    1.22
   1   0  -3   -0.23    0.44
   1   0  -2 1031.18    6.00
   1   0  -1    0.10    0.23
  -1   0  -1    0.11    0.28
  -1   0  -2  769.57    5.88
  -1   0  -3   -0.26    0.40
   1   0   4    2.93    0.79
   1   0   5    0.22    0.50
   1   0   6  144.74    4.67
  -1  -1   6   10.62    1.29
  -1   1   6    9.76    1.42
  -1  -1   5   23.46    1.61
  -1  -1   4   74.42    2.33
   1  -1  -4   80.80    2.67
   1  -1  -3 1507.82    9.43
  -1  -1   2  395.70    3.60
   1  -1  -2  403.75    3.88
   1  -1  -1  659.20    3.33
  -1  -1  -1  401.40    3.25
   1  -1   1  406.13    3.17
  -1  -1  -3   35.11    1.72
   1  -1   3   33.77    1.58
  -1  -1  -4    0.39    0.49
   1  -1   4    0.38    0.48
   1  -1   5   53.40    2.55
   1   1   5   58.27    2.79
   1  -1   6    0.95    0.71
   1   1   6    0.52    0.61
  -1  -2   6   10.92    1.29
  -1   2   6   10.87    1.56
  -1  -2   5  144.25    3.72
   1  -2  -5  133.92    3.85
  -1  -2   4    0.52    0.45
   1  -2  -4    0.36    0.48
  -1  -2   3    4.47    0.67
   1  -2  -3    4.47    0.81
  -1  -2   2  993.83    5.61
   1  -2  -2 1043.77    6.51
  -1  -2   1  420.57    2.40
   1  -2  -1  419.73    3.02
  -1  -2   0    8.47    0.44
   1  -2   0    7.55    0.43
  -1  -2  -1  434.97    3.62
   1  -2   1  442.46    3.32
  -1  -2  -2    0.56    0.45
   1  -2   2    0.36    0.41
  -1  -2  -3  352.88    4.94
   1  -2   3  380.04    5.03
  -1  -2  -4   10.74    1.25
   1  -2   4   10.15    1.13
  -1  -2  -5   43.12    2.39
   1  -2   5   43.79    2.33
   1  -2   6    0.01    0.50
   1   2   6    0.02    0.54
  -1  -3   6   32.22    2.02
   1  -3  -6   29.44    2.19
  -1  -3   5   61.83    2.45
   1  -3  -5   56.94    2.65
  -1  -3   4    1.36    0.51
   1  -3  -4    1.25    0.63
  -1  -3   3  340.44    4.16
   1  -3  -3  331.57    4.62
  -1  -3   2  375.40    3.48
   1  -3  -2  358.98    3.93
  -1  -3   0    8.45    0.54
   1  -3   0    7.65    0.54
  -1  -3  -1  391.70    3.59
   1  -3   1  380.63    3.23
  -1  -3  -2    4.28    0.72
   1  -3   2    4.33    0.63
  -1  -3  -3    7.70    1.05
   1  -3   3    8.18    0.93
  -1  -3  -4    3.09    0.83
   1  -3   4    3.10    0.75
  -1  -3  -5    0.25    0.52
   1  -3   5    0.25    0.49
   1  -3   6   28.35    2.04
   1   3   6   30.90    2.38
  -1  -4   6   29.87    1.95
   1  -4  -6   28.33    2.16
  -1  -4   5    4.46    0.86
   1  -4  -5    4.89    1.03
  -1  -4   4  114.27    2.90
   1  -4  -4  115.09    3.46
  -1  -4   3   65.82    1.93
   1  -4  -3   63.04    2.23
  -1  -4   2    2.49    0.47
   1  -4  -2    2.36    0.60
  -1  -4   1  238.94    2.30
   1  -4  -1  246.81    2.91
  -1  -4   0  162.93    2.11
  -1  -4  -1    1.97    0.48
   1  -4   1    2.36    0.46
  -1  -4  -2   15.02    1.14
   1  -4   2   14.56    0.97
  -1  -4  -3   59.49    2.34
   1  -4   3   55.31    1.98
  -1  -4  -4    7.24    1.17
   1  -4   4    7.61    1.08
  -1  -4  -5    0.37    0.59
   1  -4   5    0.44    0.52
  -1  -4  -6    6.47    1.37
   1  -4   6    5.98    1.16
  -1  -5   6   30.70    1.90
   1  -5  -6   28.22    2.27
  -1  -5   5   32.30    1.82
   1  -5  -5   29.32    2.09
  -1  -5   4  188.76    3.65
   1  -5  -4  187.01    4.49
  -1  -5   3    9.68    0.91
   1  -5  -3    9.94    1.23
  -1  -5   2    0.47    0.33
   1  -5  -2    0.22    0.43
  -1  -5   1  110.27    1.80
   1  -5  -1  106.14    2.11
  -1  -5   0  130.55    2.10
   1  -5   0  125.64    2.04
  -1  -5  -1  118.89    2.32
   1  -5   1  122.13    2.16
  -1  -5  -2    3.29    0.68
   1  -5   2    3.17    0.58
  -1  -5  -3    3.13    0.76
   1  -5   3    2.81    0.63
  -1  -5  -4   13.05    1.43
   1  -5   4   12.15    1.25
  -1  -5  -5    3.70    1.00
   1  -5   5    3.87    0.94
  -1  -5  -6    3.61    1.13
   1  -5   6    4.42    0.98
  -1  -6   6   60.75    2.82
   1  -6  -6   49.23    3.02
  -1  -6   5   30.30    1.79
   1  -6  -5   26.47    1.99
  -1  -6   4   24.76    1.54
   1  -6  -4   22.30    1.71
  -1  -6   3    4.26    0.67
   1  -6  -3    4.42    0.86
  -1  -6   2    2.27    0.48
   1  -6  -2    2.26    0.60
  -1  -6   1   14.83    0.91
   1  -6  -1   13.39    0.98
  -1  -6   0  414.52    3.87
   1  -6   0  442.24    4.14
  -1  -6  -1   21.76    1.18
   1  -6   1   22.43    1.06
  -1  -6  -2   15.19    1.18
   1  -6   2   16.15    1.07
  -1  -6  -3    4.50    0.91
   1  -6   3    3.94    0.74
  -1  -6  -4    6.30    1.16
   1  -6   4    7.20    1.06
  -1  -6  -5    1.74    0.82
   1  -6   5    1.28    0.61
  -1  -7   6   23.83    1.76
   1  -7  -6   22.03    2.13
  -1  -7   5    3.54    0.80
   1  -7  -5    3.38    0.99
  -1  -7   4   70.41    2.39
   1  -7  -4   69.25    2.96
  -1  -7   3  162.29    3.23
   1  -7  -3  144.61    3.67
  -1  -7   2   16.76    1.01
   1  -7  -2   16.44    1.24
  -1  -7   1    4.46    0.59
   1  -7  -1    5.17    0.74
  -1  -7   0  111.32    2.29
   1  -7   0  111.04    2.33
  -1  -7  -1    4.70    0.72
   1  -7   1    4.60    0.66
  -1  -7  -2    7.46    1.03
   1  -7   2    8.10    0.86
  -1  -7  -3  151.68    4.00
   1  -7   3  146.37    3.28
  -1  -7  -4  133.72    4.23
   1  -7   4  135.86    3.64
  -1  -7  -5   24.16    2.09
   1  -7   5   23.48    1.71
  -1  -8   5    0.03    0.39
   1  -8  -5   -0.10    0.54
  -1  -8   4   67.16    2.40
  -1  -8   3   79.65    2.31
   1  -8  -3   78.05    2.88
  -1  -8   2   16.82    1.07
   1  -8  -2   17.22    1.35
  -1  -8   1    8.59    0.87
   1  -8  -1    8.22    0.95
  -1  -8   0   77.22    2.16
   1  -8   0   72.71    2.08
  -1  -8  -1   41.69    1.74
   1  -8   1   41.65    1.59
  -1  -8  -2  151.58    3.54
   1  -8   2  149.60    3.08
  -1  -8  -3    3.86    0.92
   1  -8   3    3.22    0.69
  -1  -8  -4   30.60    2.22
   1  -8   4   31.32    1.82
  -1  -8  -5   -0.08    0.51
   1  -8   5    0.67    0.51
  -1  -9   5    0.16    0.47
   1  -9  -5   -0.03    0.60
  -1  -9   4   50.22    2.13
   1  -9  -4   45.26    2.64
  -1  -9   3   30.61    1.54
   1  -9  -3   28.89    1.98
  -1  -9   2   27.03    1.38
   1  -9  -2   25.52    1.65
  -1  -9   1   13.61    1.04
   1  -9  -1   14.10    1.23
  -1  -9   0   51.90    1.88
   1  -9   0   51.06    1.90
  -1  -9  -1  158.17    3.41
   1  -9   1  174.68    3.47
  -1  -9  -2  308.73    5.24
   1  -9   2  346.74    5.12
  -1  -9  -3    5.06    1.04
   1  -9   3    4.91    0.85
  -1  -9  -4    3.52    0.99
   1  -9   4    3.45    0.79
  -1  -9  -5    1.61    0.86
   1  -9   5    1.66    0.69
  -1 -10   5    4.28    0.97
   1 -10  -5    3.28    1.11
  -1 -10   4    3.23    0.78
   1 -10  -4    2.71    0.93
  -1 -10   3   -0.08    0.38
   1 -10  -3    0.14    0.58
  -1 -10   2   85.56    2.46
   1 -10  -2   83.56    2.97
  -1 -10   1    3.15    0.68
   1 -10  -1    3.64    0.74
  -1 -10   0    0.71    0.49
   1 -10   0    0.79    0.49
  -1 -10  -1  379.80    5.61
   1 -10   1  390.46    5.38
  -1 -10  -2    1.16    0.59
   1 -10   2    0.78    0.50
  -1 -10  -3    1.73    0.78
   1 -10   3    1.45    0.59
  -1 -10  -4   18.25    1.85
   1 -10   4   17.56    1.45
  -1 -11   5   -0.19    0.47
  -1 -11   4   13.63    1.31
   1 -11  -4   12.73    1.81
  -1 -11   3   33.17    1.79
   1 -11  -3   31.90    2.23
  -1 -11   2   48.60    2.00
   1 -11  -2   46.57    2.37
  -1 -11   1   33.63    1.70
   1 -11  -1   32.66    1.88
  -1 -11   0   62.89    2.31
   1 -11   0   61.02    2.29
  -1 -11  -1   44.53    2.11
   1 -11   1   46.66    2.11
  -1 -11  -2   15.04    1.44
   1 -11   2   14.95    1.29
  -1 -11  -3   18.66    1.73
   1 -11   3   16.15    1.39
  -1 -11  -4  153.08    5.09
   1 -11   4  146.93    4.11
  -1 -12   4   46.78    2.32
   1 -12  -4   44.16    3.04
  -1 -12   3    0.80    0.53
   1 -12  -3    0.97    0.74
  -1 -12   2   34.31    1.87
   1 -12  -2   33.20    2.14
  -1 -12   1   68.85    2.47
   1 -12  -1   69.36    2.70
  -1 -12   0   21.99    1.51
   1 -12   0   21.50    1.51
  -1 -12  -1    4.27    0.91
   1 -12   1    3.98    0.84
  -1 -12  -2    0.70    0.60
   1 -12   2    0.64    0.52
  -1 -12  -3   18.83    1.78
   1 -12   3   19.10    1.53
  -1 -12  -4   16.78    1.89
   1 -12   4   16.86    1.56
  -1 -13   4    2.37    0.80
  -1 -13   3    0.28    0.50
   1 -13  -3    0.24    0.63
  -1 -13   2   44.56    2.22
   1 -13  -2   41.90    2.48
  -1 -13   1   86.37    2.93
   1 -13  -1   78.77    3.06
  -1 -13   0    2.51    0.76
   1 -13   0    2.22    0.74
  -1 -13  -1   18.32    1.56
   1 -13   1   18.14    1.46
  -1 -13  -2    1.97    0.76
   1 -13   2    2.18    0.71
  -1 -13  -3    1.23    0.74
   1 -13   3    1.29    0.65
  -1 -14   3   12.09    1.36
   1 -14  -3   12.07    1.83
  -1 -14   2   26.34    1.78
   1 -14  -2   24.32    2.01
  -1 -14   1    0.36    0.50
   1 -14  -1    0.13    0.51
  -1 -14   0    3.52    0.88
   1 -14   0    3.71    0.92
  -1 -14  -1    5.63    1.12
   1 -14   1    4.78    0.98
  -1 -14  -2    4.44    1.08
   1 -14   2    3.80    0.94
  -1 -14  -3    2.18    0.94
  -1 -15   2   19.54    1.62
   1 -15  -2   16.77    1.77
  -1 -15   1    7.21    1.22
   1 -15  -1    6.88    1.28
  -1 -15   0   57.51    2.82
   1 -15   0   51.69    2.78
  -1 -15  -1   10.98    1.62
   1 -15   1    8.08    1.26
  -1 -16   0  118.38    4.32
  -2   0   5   -0.01    0.35
  -2   0   4   47.40    1.81
   2   0   1    0.14    0.28
   2   0   2    1.89    0.50
   2   0   3   -0.13    0.41
   2   0   4  190.21    4.34
   2   0   5    0.24    0.54
   2   0   6   95.68    3.82
  -2  -1   5  175.82    3.93
  -2   1   5  177.87    4.07
  -2  -1   4   38.11    1.64
   2  -1  -4   36.08    1.72
  -2  -1   3  144.07    2.51
   2  -1  -3  134.29    2.63
  -2  -1   2  174.26    1.96
   2  -1  -2  190.40    2.49
   2  -1   0   95.24    1.10
  -2  -1  -1    5.37    0.65
   2  -1   1    6.57    0.61
  -2  -1  -2  173.04    3.02
   2  -1   2  181.06    2.99
   2  -1   3  325.36    4.83
   2  -1   4  635.47    7.79
   2   1   4  630.19    7.94
   2  -1   5    0.63    0.57
   2   1   5    1.06    0.66
   2  -1   6   13.84    1.62
   2   1   6   12.74    1.59
  -2  -2   5   64.68    2.34
   2  -2  -5   65.95    2.65
  -2  -2   4   39.67    1.62
   2  -2  -4   40.40    1.87
  -2  -2   3    4.00    0.57
   2  -2  -3    4.43    0.73
  -2  -2   2  141.41    1.71
   2  -2  -2  143.81    2.35
   2  -2  -1   81.54    1.35
   2  -2   0   16.86    0.64
  -2  -2  -1  983.26    5.72
   2  -2   1 1035.86    5.51
  -2  -2  -2  100.76    2.47
   2  -2   2   99.99    2.24
  -2  -2  -3  131.98    3.36
   2  -2   3  132.49    3.09
  -2  -2  -4   71.14    2.81
   2  -2   4   72.35    2.69
   2  -2   5    1.73    0.72
   2   2   5    2.25    0.84
   2  -3  -5    4.21    0.96
  -2  -3   4  263.94    3.91
   2  -3  -4  270.80    4.80
  -2  -3   3    3.28    0.52
   2  -3  -3    3.77    0.73
  -2  -3   2   33.48    0.90
   2  -3  -2   35.01    1.36
   2  -3  -1   82.08    1.61
  -2  -3   0  388.13    2.85
   2  -3   0  375.57    2.94
  -2  -3  -1   40.46    1.37
   2  -3   1   40.55    1.21
  -2  -3  -2   49.81    1.82
   2  -3   2   52.96    1.74
  -2  -3  -3   45.12    2.01
   2  -3   3   46.28    1.91
  -2  -3  -4   79.00    2.94
   2  -3   4   83.77    2.84
   2  -3   5   44.43    2.43
   2   3   5   49.77    2.75
   2  -4  -5    1.11    0.69
  -2  -4   4  591.10    5.71
   2  -4  -4  612.28    7.55
  -2  -4   3   43.05    1.37
   2  -4  -3   42.31    1.80
  -2  -4   2   42.23    1.06
   2  -4  -2   46.21    1.63
  -2  -4   1    0.39    0.22
   2  -4  -1    0.41    0.33
  -2  -4   0   22.58    0.89
   2  -4   0   22.65    0.92
  -2  -4  -1  476.51    4.54
   2  -4   1  444.31    3.91
  -2  -4  -2   42.08    1.72
   2  -4   2   46.95    1.67
  -2  -4  -3   42.62    2.01
   2  -4   3   43.17    1.82
  -2  -4  -4    6.78    1.14
   2  -4   4    6.47    1.04
  -2  -4  -5    0.80    0.64
   2  -4   5    0.71    0.59
   2  -5  -5    2.66    0.85
  -2  -5   4   73.62    2.14
   2  -5  -4   71.79    2.82
  -2  -5   3    2.15    0.46
   2  -5  -3    1.96    0.64
  -2  -5   2    1.00    0.33
   2  -5  -2    0.48    0.43
  -2  -5   1    5.75    0.56
   2  -5  -1    5.23    0.64
  -2  -5   0   40.45    1.25
   2  -5   0   41.29    1.34
  -2  -5  -1   88.62    2.19
   2  -5   1   85.62    1.92
  -2  -5  -2    1.02    0.50
   2  -5   2    1.04    0.44
  -2  -5  -3    7.45    1.11
   2  -5   3    7.24    0.90
  -2  -5  -4    0.23    0.52
   2  -5   4    0.11    0.40
  -2  -5  -5    0.95    0.68
   2  -5   5    0.95    0.58
   2  -6  -5    3.93    1.04
  -2  -6   4  195.80    3.58
   2  -6  -4  189.28    4.72
  -2  -6   3    2.36    0.50
   2  -6  -3    1.51    0.67
  -2  -6   2  345.19    3.50
   2  -6  -2  348.02    4.80
  -2  -6   1   26.11    1.04
   2  -6  -1   24.94    1.24
  -2  -6   0   54.14    1.55
   2  -6   0   53.08    1.63
  -2  -6  -1  442.91    4.89
   2  -6   1  463.98    4.81
  -2  -6  -2   28.01    1.59
   2  -6   2   29.37    1.40
  -2  -6  -3    1.92    0.69
   2  -6   3    2.05    0.59
  -2  -6  -4    0.02    0.45
   2  -6   4   -0.12    0.37
  -2  -6  -5    1.38    0.74
   2  -6   5    0.89    0.65
   2  -7  -5   -0.05    0.54
   2  -7  -4    0.04    0.51
  -2  -7   3   15.47    0.99
   2  -7  -3   14.19    1.30
  -2  -7   2   77.04    1.87
   2  -7  -2   71.91    2.35
  -2  -7   1   52.66    1.49
   2  -7  -1   58.01    1.97
  -2  -7   0  137.53    2.68
   2  -7   0  128.04    2.63
  -2  -7  -1   12.83    1.11
   2  -7   1   12.68    0.98
  -2  -7  -2  127.82    3.25
   2  -7   2  130.35    2.90
  -2  -7  -3   37.57    2.16
   2  -7   3   36.98    1.78
  -2  -7  -4    0.97    0.66
   2  -7   4    1.11    0.57
  -2  -7  -5   14.11    1.74
   2  -7   5   14.23    1.47
   2  -8  -5   20.74    2.00
   2  -8  -4   20.69    1.74
  -2  -8   3    2.47    0.58
   2  -8  -3    2.22    0.74
  -2  -8   2    1.21    0.42
   2  -8  -2    1.50    0.61
  -2  -8   1   12.39    0.89
   2  -8  -1   12.25    1.13
  -2  -8   0   73.32    2.13
   2  -8   0   72.32    2.20
  -2  -8  -1    7.41    0.95
   2  -8   1    6.96    0.86
  -2  -8  -2  129.77    3.47
   2  -8   2  135.93    3.12
  -2  -8  -3  175.40    4.40
   2  -8   3  194.48    4.14
  -2  -8  -4   14.35    1.62
   2  -8   4   14.52    1.42
  -2  -8  -5    1.17    0.77
   2  -8   5    1.69    0.70
   2  -9  -5   11.11    1.77
   2  -9  -4   23.11    1.95
  -2  -9   3    9.04    0.94
   2  -9  -3    9.86    1.36
  -2  -9   2  106.65    2.54
   2  -9  -2  107.21    3.23
  -2  -9   1    3.24    0.66
   2  -9  -1    3.06    0.70
  -2  -9   0   19.66    1.24
   2  -9   0   19.01    1.27
  -2  -9  -1   46.33    2.02
   2  -9   1   44.61    1.81
  -2  -9  -2    9.93    1.16
   2  -9   2    9.88    1.03
  -2  -9  -3    1.56    0.70
   2  -9   3    1.66    0.68
  -2  -9  -4    7.72    1.44
   2  -9   4    6.72    1.10
   2 -10  -5    7.60    1.53
   2 -10  -4    4.79    1.19
   2 -10  -3   20.99    1.82
  -2 -10   2   37.74    1.70
   2 -10  -2   35.66    2.06
  -2 -10   1   94.27    2.58
   2 -10  -1   91.27    2.79
  -2 -10   0   54.15    2.09
   2 -10   0   51.83    2.09
  -2 -10  -1  129.69    3.50
   2 -10   1  130.01    3.29
  -2 -10  -2    3.41    0.84
   2 -10   2    3.00    0.71
  -2 -10  -3   42.47    2.47
   2 -10   3   44.36    2.24
  -2 -10  -4    0.90    0.71
   2 -10   4    0.82    0.65
   2 -11  -4    0.73    0.72
   2 -11  -3   12.70    1.73
  -2 -11   2   93.65    2.71
   2 -11  -2  100.21    3.48
  -2 -11   1   35.54    1.73
   2 -11  -1   36.45    1.97
  -2 -11   0    3.80    0.80
   2 -11   0    3.92    0.79
  -2 -11  -1   43.48    2.17
   2 -11   1   43.30    2.02
  -2 -11  -2   23.44    1.76
   2 -11   2   22.35    1.60
  -2 -11  -3    1.65    0.76
   2 -11   3    1.88    0.71
   2 -11   4    0.46    0.62
   2 -12  -4   16.46    1.91
   2 -12  -3    0.33    0.62
   2 -12  -2    1.71    0.76
  -2 -12   1   43.88    2.10
   2 -12  -1   42.54    2.21
  -2 -12   0    1.33    0.58
   2 -12   0    1.14    0.59
  -2 -12  -1   29.51    1.94
  -2 -12  -2    3.19    0.90
   2 -12   2    3.88    0.84
  -2 -12  -3    1.95    0.86
   2 -12   3    1.94    0.74
   2 -13  -3   17.80    1.92
   2 -13  -2   53.64    2.83
   2 -13  -1   40.43    2.34
  -2 -13   0   16.16    1.45
   2 -13   0   16.54    1.51
  -2 -13  -1    0.09    0.50
   2 -13   1    0.04    0.44
  -2 -13  -2   13.67    1.54
   2 -13   2   14.52    1.51
  -2 -13  -3    6.08    1.31
   2 -14  -1   74.89    3.31
   2 -14   0    5.41    1.10
  -2 -14  -1   14.88    1.55
  -2 -14  -2   12.98    1.58
   2 -14   2   13.10    1.43
   2 -15   0    4.03    1.05
   3   0   2  113.93    2.40
   3   0   3   -0.01    0.35
   3   0   4  646.65    8.11
   3   0   5    0.07    0.53
   3  -1   2   80.32    2.02
   3   1   2   81.09    2.08
   3  -1   3    1.25    0.50
   3   1   3    1.07    0.51
   3  -1   4    5.91    1.04
   3   1   4    6.02    1.06
   3  -1   5   58.58    2.86
   3   1   5   59.36    2.87
   3  -2   2    5.65    0.70
   3  -2   3   22.34    1.44
   3   2   3   21.14    1.39
   3  -2   4   15.06    1.39
   3   2   4   15.21    1.48
   3  -2   5    0.78    0.65
   3   2   5    0.67    0.64
   3  -3   1   44.70    1.28
   3  -3   2  179.98    3.12
   3  -3   3  193.08    3.73
   3   3   3  199.86    4.21
   3  -3   4   13.93    1.29
   3   3   4   14.79    1.48
   3  -3   5   29.04    1.96
   3  -4   1   76.56    1.87
   3  -4   2   22.96    1.18
   3  -4   3    0.16    0.39
   3  -4   4    5.46    0.96
   3   4   4    6.00    1.17
   3  -4   5    1.62    0.72
   3  -5   1    7.28    0.75
   3  -5   2    0.70    0.40
   3  -5   3   56.44    2.09
   3  -5   4    3.36    0.85
   3  -5   5    0.55    0.58
   3  -6   0   75.77    2.00
   3  -6   1   72.16    2.00
   3  -6   2   24.81    1.35
   3  -6   3    9.59    1.02
   3  -6   4    3.13    0.81
   3  -7   0   52.96    1.77
   3  -7   1   23.84    1.31
   3  -7   2    3.80    0.74
   3  -7   3   82.30    2.65
   3  -7   4   -0.12    0.38
   3  -8  -1   17.38    1.21
   3  -8   0    0.70    0.41
   3  -8   1    2.39    0.63
   3  -8   2   -0.13    0.39
   3  -8   3   23.90    1.58
   3  -8   4    4.76    0.96
   3  -9  -1   96.66    2.90
   3  -9   0   70.20    2.32
   3  -9   1   15.45    1.29
   3  -9   3    2.47    0.76
   3 -10  -1   19.35    1.48
   3 -10   0    2.97    0.73
   3 -10   1    2.86    0.71
   3 -10   2    0.57    0.51
   3 -10   3    2.87    0.85
   3 -11  -1   52.70    2.44
   3 -11   0    3.27    0.79
   3 -11   1   -0.03    0.43
   3 -11   2   25.56    1.80
   3 -11   3    2.54    0.86
   3 -12   0    7.62    1.17
   3 -12   1    7.59    1.15
   3 -13   0    2.72    0.87
   3 -13   1    4.47    0.94
   0   2  -7   13.40    1.99
   0   3  -7   25.53    2.43
   0   3  -8    0.11    0.67
   0   4  -7    1.72    1.07
   0   4  -8    6.90    1.50
   0   4  -9    2.09    0.83
   0   5  -7    3.24    1.24
   0   5  -8   47.96    3.05
   0   5  -9   15.46    1.66
   0   6  -7   56.95    3.54
   0   6  -8    0.15    0.72
   0   6  -9    0.26    0.66
   0   6 -10   28.25    1.61
   0   7  -7    0.54    0.86
   0   7  -8   19.22    2.16
   0   7  -9    7.55    1.37
   0   7 -10    9.11    1.06
   0   8  -6    0.48    0.76
   0   8  -7    0.69    0.91
   0   8  -8    0.49    0.79
   0   8  -9    7.41    1.34
   0   8 -10   -0.21    0.41
   0   9  -6    0.07    0.67
   0   9  -7    8.89    1.79
   0   9  -8   18.17    2.20
   0   9  -9   -0.13    0.58
   0   9 -10    0.69    0.45
   0  10  -6    0.71    0.86
   0  10  -7   29.32    2.70
   0  10  -8    0.24    0.80
   0  10  -9    9.50    1.45
   0  11  -6   18.26    2.52
   0  11  -7   61.46    3.73
   0  11  -8   23.83    2.28
   0  11  -9    0.74    0.65
   0  12  -5    1.81    1.04
   0  12  -6    4.39    1.36
   0  12  -7   18.48    2.12
   0  12  -8   20.79    2.08
   0  12  -9    0.41    0.57
   0  13  -5   15.29    2.19
   0  13  -6   34.16    2.85
   0  13  -7   16.95    2.12
   0  13  -8    9.44    1.53
   0  13  -9    0.69    0.51
   0  14  -5    0.30    0.74
   0  14  -6    8.37    1.66
   0  14  -7   10.75    1.81
   0  14  -8    1.38    0.76
   0  14  -9    7.67    0.93
   0  15  -5   89.99    4.05
   0  15  -6   14.07    2.02
   0  15  -7    0.85    0.76
   0  15  -8   22.62    1.69
   0  16  -5   61.40    3.32
   0  16  -6   10.96    1.75
   0  16  -7    0.70    0.67
   0  16  -8   12.30    1.23
   0  17  -6   14.14    1.67
   0  17  -7    1.44    0.72
   0  17  -8    4.29    0.78
   0  18  -7    8.02    1.10
   1   2  -7   42.10    2.73
  -1   2  -7   73.83    3.70
   1   3  -8    0.88    0.76
   1   3  -7    2.85    1.07
  -1   3  -7    1.50    0.99
  -1   3  -8   18.88    2.17
   1   4  -9   40.79    2.42
   1   4  -8   -0.11    0.65
   1   4  -7   15.66    2.15
  -1   4  -7    5.84    1.48
  -1   4  -8   24.26    2.42
  -1   4  -9    0.80    0.70
   1   5  -9   13.21    1.58
   1   5  -8    6.15    1.40
   1   5  -7   10.28    1.79
  -1   5  -7    0.16    0.80
  -1   5  -8    7.20    1.64
  -1   5  -9   30.79    2.19
   1   6 -10   12.95    1.19
   1   6  -9   26.84    2.12
   1   6  -8    2.55    1.09
   1   6  -7   27.52    2.51
  -1   6  -7    2.50    1.13
  -1   6  -8    6.73    1.59
  -1   6  -9    0.38    0.67
   1   7 -10    2.73    0.70
   1   7  -9    2.40    0.92
   1   7  -8   32.23    2.56
   1   7  -7    2.05    1.04
  -1   7  -6   19.38    2.23
  -1   7  -7   53.89    3.56
  -1   7  -8    0.20    0.80
  -1   7  -9   41.04    2.52
   1   8 -10    1.65    0.58
   1   8  -9   10.86    1.57
   1   8  -8    7.83    1.53
   1   8  -7    5.81    1.46
   1   8  -6   33.20    2.66
  -1   8  -6    2.62    1.17
  -1   8  -7    0.43    0.80
  -1   8  -8   75.94    3.90
  -1   8  -9   21.48    1.95
   1   9 -10    0.13    0.40
   1   9  -9    0.55    0.65
   1   9  -8   22.45    2.23
   1   9  -7    2.36    1.09
   1   9  -6   11.15    1.86
  -1   9  -6   10.29    1.90
  -1   9  -7   41.33    3.15
  -1   9  -8   31.51    2.66
  -1   9  -9   21.34    1.87
   1  10  -9    3.40    0.97
   1  10  -8    0.28    0.78
   1  10  -7   32.32    2.70
   1  10  -6    0.53    0.78
  -1  10  -6   12.13    2.00
  -1  10  -7   14.99    2.24
  -1  10  -8   11.98    1.92
  -1  10  -9    0.40    0.63
   1  11  -9    4.33    1.00
   1  11  -8    4.50    1.19
   1  11  -7   -0.07    0.71
   1  11  -6    0.17    0.76
  -1  11  -5    1.43    0.90
  -1  11  -6    0.25    0.78
  -1  11  -7   -0.27    0.74
  -1  11  -8    2.23    1.00
  -1  11  -9   -0.10    0.49
   1  12  -9    5.24    1.00
   1  12  -8   45.66    2.70
   1  12  -7    4.14    1.23
   1  12  -6   65.48    3.67
   1  12  -5   61.22    3.41
  -1  12  -5   18.42    2.18
  -1  12  -7    0.08    0.82
  -1  12  -8    4.92    1.26
  -1  12  -9    5.47    0.99
   1  13  -9    1.64    0.60
   1  13  -8    2.04    0.88
   1  13  -7    9.42    1.76
   1  13  -6   40.63    2.91
   1  13  -5   27.34    2.47
  -1  13  -5    0.29    0.79
  -1  13  -6    5.42    1.45
  -1  13  -7    3.67    1.22
  -1  13  -8   13.69    1.65
  -1  13  -9   24.95    1.49
   1  14  -9   -0.12    0.37
   1  14  -8   45.29    2.50
   1  14  -7   24.27    2.17
   1  14  -6    0.32    0.69
   1  14  -5   57.82    3.29
  -1  14  -4    5.72    1.44
  -1  14  -5   10.95    1.90
  -1  14  -6    5.32    1.46
  -1  14  -7    5.12    1.35
  -1  14  -8    4.14    1.06
   1  15  -8   -0.23    0.47
   1  15  -7   31.61    2.34
   1  15  -6   23.37    2.15
   1  15  -5    9.40    1.62
  -1  15  -5   -0.05    0.74
  -1  15  -6   26.44    2.39
  -1  15  -7    0.21    0.66
  -1  15  -8    0.19    0.49
   1  16  -8   31.17    1.75
   1  16  -7    1.56    0.78
   1  16  -6    0.61    0.77
   1  16  -5   19.07    1.99
  -1  16  -5    1.11    0.88
  -1  16  -6   64.24    3.24
  -1  16  -7   16.58    1.71
  -1  16  -8    3.88    0.80
   1  17  -8    1.44    0.51
   1  17  -7    1.63    0.74
   1  17  -6    3.22    0.99
  -1  17  -6    8.07    1.44
  -1  17  -7    8.22    1.23
   1  18  -7    0.18    0.46
  -1  18  -7   26.12    1.56
   2   2  -7    0.22    0.72
  -2   2  -7    0.52    0.85
   2   3  -8   11.82    1.72
   2   3  -7  131.43    4.45
  -2   3  -7   22.54    2.44
  -2   3  -8    2.50    1.06
   2   4  -9   21.11    1.80
   2   4  -8   40.59    2.69
   2   4  -7   51.38    2.98
  -2   4  -6    2.31    1.02
  -2   4  -7    0.08    0.82
  -2   4  -8    0.99    0.84
  -2   4  -9    0.12    0.58
   2   5  -9   63.67    2.89
   2   5  -8   34.01    2.51
   2   5  -7    4.97    1.27
  -2   5  -6    4.30    1.37
  -2   5  -7    0.37    0.82
  -2   5  -8    0.35    0.78
  -2   5  -9    8.30    1.35
   2   6 -10    1.10    0.48
   2   6  -9    1.51    0.76
   2   6  -8    6.64    1.42
   2   6  -7   10.90    1.77
  -2   6  -6    0.44    0.87
  -2   6  -7   32.03    2.75
  -2   6  -8   12.06    1.97
  -2   6  -9    3.26    0.96
   2   7 -10   -0.01    0.39
   2   7  -9   36.09    2.24
   2   7  -8    7.12    1.49
   2   7  -7   22.98    2.23
   2   7  -6   18.73    1.96
  -2   7  -6   11.98    2.03
  -2   7  -7    2.78    1.16
  -2   7  -8   32.94    2.61
  -2   7  -9   24.35    1.90
   2   8 -10    0.64    0.44
   2   8  -9    1.55    0.74
   2   8  -8    5.61    1.34
   2   8  -7    1.88    0.95
   2   8  -6    6.48    1.39
  -2   8  -6   19.19    2.37
  -2   8  -7   31.23    2.76
  -2   8  -8  181.42    5.59
  -2   8  -9    6.56    1.14
   2   9  -9    1.18    0.71
   2   9  -8    2.45    1.00
   2   9  -7    0.74    0.76
   2   9  -6   26.60    2.44
  -2   9  -5    8.15    1.63
  -2   9  -6   52.54    3.73
  -2   9  -7   12.13    2.05
  -2   9  -8   34.60    2.66
  -2   9  -9   22.77    1.76
   2  10  -9    2.70    0.82
   2  10  -8    8.13    1.51
   2  10  -7    5.83    1.45
   2  10  -6    0.04    0.63
  -2  10  -5   18.39    2.24
  -2  10  -6  132.54    5.42
  -2  10  -7   54.85    3.55
  -2  10  -8    1.63    0.98
  -2  10  -9   38.07    2.06
   2  11  -8    1.22    0.84
   2  11  -7    0.48    0.77
   2  11  -6    4.96    1.35
   2  11  -5    3.76    1.15
  -2  11  -5   55.25    3.49
  -2  11  -6    0.23    0.78
  -2  11  -7    0.67    0.82
  -2  11  -8    4.28    1.19
  -2  11  -9    6.95    1.06
   2  12  -9    9.93    1.08
   2  12  -8    1.69    0.84
   2  12  -7    0.19    0.71
   2  12  -6   25.94    2.37
   2  12  -5   -0.45    0.56
  -2  12  -4    8.53    1.71
  -2  12  -5   27.74    2.65
  -2  12  -6   29.89    2.73
  -2  12  -7   11.57    1.90
  -2  12  -8   12.20    1.72
  -2  12  -9    0.28    0.43
   2  13  -9    1.10    0.53
   2  13  -8    5.83    1.15
   2  13  -7    9.61    1.63
   2  13  -6   29.73    2.46
   2  13  -5    9.38    1.72
   2  13  -4   11.35    1.78
  -2  13  -4   19.03    2.25
  -2  13  -5    1.33    0.97
  -2  13  -6    5.14    1.43
  -2  13  -7   -0.07    0.70
  -2  13  -8    0.36    0.61
   2  14  -9   -0.16    0.32
   2  14  -8    0.98    0.63
   2  14  -7   17.49    1.82
   2  14  -6    0.53    0.70
   2  14  -5  110.53    4.33
  -2  14  -4    0.12    0.80
  -2  14  -5    2.46    1.10
  -2  14  -6   21.48    2.21
  -2  14  -7    2.49    1.02
  -2  14  -8    2.13    0.76
   2  15  -8    4.44    0.88
   2  15  -7    6.73    1.25
   2  15  -6   19.92    1.97
   2  15  -5   68.82    3.50
  -2  15  -5    9.27    1.81
  -2  15  -6    0.79    0.81
  -2  15  -7    0.97    0.78
  -2  15  -8    1.47    0.61
   2  16  -8   -0.02    0.44
   2  16  -7   17.64    1.59
   2  16  -6    1.45    0.77
   2  16  -5   29.20    2.17
  -2  16  -5    0.31    0.70
  -2  16  -6    0.77    0.80
  -2  16  -7    5.50    1.11
   2  17  -7    1.72    0.64
   2  17  -6    1.12    0.71
  -2  17  -6   43.70    2.46
  -2  17  -7    1.85    0.68
   2  18  -7    6.36    0.89
  -3   1  -6   22.65    2.39
   3   2  -8   56.45    2.93
   3   2  -7   22.84    2.04
  -3   2  -6   25.58    2.56
  -3   2  -7    0.98    0.90
   3   3  -8   81.26    3.38
   3   3  -7  242.76    6.06
  -3   3  -6    5.54    1.51
  -3   3  -7   16.37    2.03
  -3   3  -8    0.82    0.78
   3   4  -9   30.65    1.90
   3   4  -8   27.34    2.12
   3   4  -7   -0.03    0.61
   3   4  -6    0.31    0.66
  -3   4  -6   20.26    2.35
  -3   4  -7    0.48    0.89
  -3   4  -8    1.73    0.92
   3   5  -9    2.36    0.79
   3   5  -8    4.56    1.15
   3   5  -7    3.57    1.09
   3   5  -6   34.65    2.49
  -3   5  -5    0.61    0.89
  -3   5  -6    0.29    0.89
  -3   5  -7    6.17    1.70
  -3   5  -8    4.16    1.20
  -3   5  -9    1.98    0.76
   3   6  -9    0.14    0.51
   3   6  -8   15.02    1.74
   3   6  -7   19.43    1.96
   3   6  -6   22.73    2.13
  -3   6  -5    6.31    1.52
  -3   6  -6   41.83    3.26
  -3   6  -7   35.62    3.11
  -3   6  -8    5.21    1.33
  -3   6  -9    0.26    0.56
   3   7  -9    0.19    0.50
   3   7  -8   45.50    2.75
   3   7  -7    3.83    1.14
   3   7  -6    3.32    1.10
  -3   7  -5    4.44    1.40
  -3   7  -6   21.98    2.38
  -3   7  -7   -0.34    0.73
  -3   7  -8    1.66    0.89
  -3   7  -9    3.43    0.83
   3   8  -9    4.16    0.93
   3   8  -8    8.09    1.43
   3   8  -7   16.58    1.93
   3   8  -6    4.53    1.27
   3   8  -5    1.64    0.92
  -3   8  -5   -0.40    0.71
  -3   8  -6  132.23    5.45
  -3   8  -7    7.84    1.74
  -3   8  -8   31.42    2.37
  -3   8  -9    1.41    0.60
   3   9  -9   14.17    1.33
   3   9  -8    4.58    1.13
   3   9  -7    3.34    1.12
   3   9  -6    3.64    1.16
   3   9  -5    1.91    0.94
  -3   9  -4   71.09    3.89
  -3   9  -5  200.52    6.56
  -3   9  -6   57.57    3.69
  -3   9  -7    7.13    1.63
  -3   9  -8   67.19    3.12
  -3   9  -9   20.97    1.37
   3  10  -9    0.05    0.43
   3  10  -8    1.75    0.84
   3  10  -7    3.77    1.18
   3  10  -6    0.13    0.63
   3  10  -5    0.37    0.71
  -3  10  -4   76.11    3.91
  -3  10  -5   43.52    3.31
  -3  10  -6    0.30    0.89
  -3  10  -7   30.28    2.59
  -3  10  -8   30.70    2.19
   3  11  -9    0.20    0.42
   3  11  -8   -0.14    0.52
   3  11  -7    2.24    0.95
   3  11  -6   11.66    1.82
   3  11  -5    1.21    0.75
   3  11  -4   85.67    3.66
  -3  11  -4   44.62    3.23
  -3  11  -5   60.07    3.58
  -3  11  -6    1.56    1.05
  -3  11  -7    2.47    1.08
  -3  11  -8    1.89    0.86
   3  12  -9    2.20    0.60
   3  12  -8    4.63    1.08
   3  12  -7   14.18    1.74
   3  12  -6   11.83    1.82
   3  12  -5   -0.06    0.61
   3  12  -4   52.54    2.96
  -3  12  -3    4.38    1.36
  -3  12  -4   23.54    2.48
  -3  12  -5   24.48    2.48
  -3  12  -6   33.90    2.75
  -3  12  -7   33.86    2.50
  -3  12  -8    3.41    0.90
   3  13  -9    1.27    0.48
   3  13  -8    3.88    0.89
   3  13  -7   68.08    3.17
   3  13  -6   33.07    2.45
   3  13  -5    2.28    0.94
   3  13  -4   67.39    3.33
  -3  13  -4    3.02    1.17
  -3  13  -5   16.40    2.53
  -3  13  -6    0.43    0.75
  -3  13  -7    9.67    1.53
  -3  13  -8    1.36    0.62
   3  14  -8   -0.08    0.42
   3  14  -7   11.37    1.56
   3  14  -6    0.31    0.59
   3  14  -5   28.06    2.24
   3  14  -4   -0.15    0.61
  -3  14  -4    3.16    1.23
  -3  14  -5    0.41    0.79
  -3  14  -6    4.39    1.28
  -3  14  -7    6.81    1.31
  -3  14  -8   11.74    1.06
   3  15  -8    1.84    0.58
   3  15  -7    0.24    0.53
   3  15  -6   54.40    2.79
   3  15  -5   83.46    3.52
  -3  15  -4    2.04    1.06
  -3  15  -5    4.20    1.25
  -3  15  -6   -0.30    0.61
  -3  15  -7    3.08    0.87
   3  16  -7    6.08    1.01
   3  16  -6   16.96    1.60
   3  16  -5   57.40    2.82
  -3  16  -5    4.36    1.18
  -3  16  -6   -0.06    0.62
  -3  16  -7    0.45    0.49
   3  17  -7    5.38    0.87
   3  17  -6   -0.05    0.46
  -3  17  -6    2.74    0.86
   4   0  -6  111.76    3.96
  -4   0  -5    0.00    0.78
  -4   0  -6   63.48    3.69
   4   1  -7    5.92    1.27
   4   1  -6   11.79    1.66
  -4   1  -5   11.35    1.93
  -4   1  -6   67.47    3.87
   4   2  -8   45.86    2.54
   4   2  -7   10.70    1.60
   4   2  -6   99.21    3.79
  -4   2  -5   38.45    2.94
  -4   2  -6    9.75    1.90
  -4   2  -7    8.27    1.58
   4   3  -8   12.53    1.48
   4   3  -7    6.16    1.30
   4   3  -6  110.65    4.02
  -4   3  -5   36.82    2.93
  -4   3  -6    3.96    1.41
  -4   3  -7    5.19    1.32
  -4   3  -8   21.26    1.79
   4   4  -9    7.39    1.06
   4   4  -8    1.06    0.72
   4   4  -7   12.26    1.73
   4   4  -6    6.75    1.37
   4   4  -5    1.44    0.82
  -4   4  -4   39.34    2.93
  -4   4  -5   66.21    3.72
  -4   4  -6    9.63    1.94
  -4   4  -7   25.17    2.31
  -4   4  -8    0.20    0.61
   4   5  -9   24.51    1.54
   4   5  -8    3.14    0.97
   4   5  -7    5.03    1.20
   4   5  -6   10.78    1.66
   4   5  -5    2.20    0.86
  -4   5  -4   24.52    2.40
  -4   5  -5   17.20    2.43
  -4   5  -6    1.94    1.13
  -4   5  -7    1.05    0.85
  -4   5  -8    0.02    0.60
   4   6  -9    6.73    0.95
   4   6  -8    4.24    1.04
   4   6  -7   14.24    1.71
   4   6  -6   19.99    2.07
   4   6  -5    0.67    0.72
  -4   6  -4   84.18    4.14
  -4   6  -5    7.89    1.81
  -4   6  -6    0.97    0.97
  -4   6  -7   26.21    2.44
  -4   6  -8    2.58    0.90
   4   7  -9    0.99    0.49
   4   7  -8    0.32    0.59
   4   7  -7    0.26    0.69
   4   7  -6   38.97    2.66
   4   7  -5    7.15    1.48
  -4   7  -4    6.05    1.60
  -4   7  -5   13.10    2.19
  -4   7  -6   28.68    2.75
  -4   7  -7    6.87    1.57
  -4   7  -8    0.51    0.58
   4   8  -9    0.21    0.38
   4   8  -8    2.94    0.89
   4   8  -7    5.53    1.23
   4   8  -6    2.65    1.03
   4   8  -5   15.15    1.76
   4   8  -4    6.10    1.30
  -4   8  -3    4.08    1.27
  -4   8  -4   23.07    2.48
  -4   8  -5   -0.07    0.79
  -4   8  -6   59.03    3.50
  -4   8  -7   26.77    2.40
  -4   8  -8    0.86    0.63
   4   9  -9    0.38    0.42
   4   9  -8    1.36    0.71
   4   9  -7    4.31    1.13
   4   9  -6    0.21    0.60
   4   9  -5    0.07    0.60
   4   9  -4    0.09    0.59
  -4   9  -3   57.03    3.42
  -4   9  -4   36.14    2.91
  -4   9  -5   57.76    3.78
  -4   9  -6    1.79    1.10
  -4   9  -7   16.18    1.84
  -4   9  -8    0.07    0.48
   4  10  -9    9.21    0.93
   4  10  -8   12.60    1.38
   4  10  -7    3.70    1.06
   4  10  -6   -0.16    0.60
   4  10  -5   27.51    2.29
   4  10  -4    6.91    1.36
   4  10  -3   10.80    1.63
  -4  10  -3   39.34    3.05
  -4  10  -4    5.10    1.51
  -4  10  -5   83.13    4.32
  -4  10  -6   12.34    2.03
  -4  10  -7    1.23    0.76
  -4  10  -8   11.66    1.21
   4  11  -9    0.27    0.35
   4  11  -8   17.19    1.49
   4  11  -7    6.22    1.24
   4  11  -6    1.26    0.79
   4  11  -5   14.62    1.79
   4  11  -4   -0.12    0.56
   4  11  -3    0.76    0.73
  -4  11  -2   65.70    3.60
  -4  11  -3    0.18    0.77
  -4  11  -4   37.28    3.06
  -4  11  -5   24.86    2.44
  -4  11  -6    0.55    1.01
  -4  11  -7   -0.01    0.60
  -4  11  -8   -0.09    0.40
   4  12  -8    5.79    1.00
   4  12  -7    0.30    0.59
   4  12  -6   37.44    2.46
   4  12  -5   17.64    1.89
   4  12  -4   13.33    1.86
   4  12  -3   31.03    2.31
  -4  12  -3   28.70    2.64
  -4  12  -4    2.61    1.16
  -4  12  -5    5.95    1.50
  -4  12  -6    0.16    0.73
  -4  12  -7   -0.12    0.54
   4  13  -8   37.13    1.79
   4  13  -7   28.19    1.95
   4  13  -6    0.08    0.56
   4  13  -5    0.11    0.58
   4  13  -4   11.39    1.75
  -4  13  -3   14.14    2.17
  -4  13  -4    9.71    1.75
  -4  13  -5    1.12    0.86
  -4  13  -6    5.34    1.18
  -4  13  -7    0.58    0.58
   4  14  -8   14.37    1.06
   4  14  -7   40.86    2.15
   4  14  -6    6.18    1.22
   4  14  -5   26.10    2.12
   4  14  -4   12.49    1.74
  -4  14  -4   13.78    2.05
  -4  14  -5    0.06    0.69
  -4  14  -6    0.32    0.64
  -4  14  -7   11.79    1.20
   4  15  -7    3.11    0.68
   4  15  -6   14.32    1.49
   4  15  -5    0.82    0.67
  -4  15  -4    0.09    0.80
  -4  15  -5   11.20    1.58
  -4  15  -6   -0.31    0.50
   4  16  -7    5.52    0.84
   4  16  -6   30.97    1.85
   4  16  -5    3.37    0.91
  -4  16  -5    1.70    0.80
  -4  16  -6   -0.06    0.51
   5   0  -6    1.53    0.84
   5   0  -5   -0.04    0.61
   5   0  -4    4.08    1.19
  -5   0  -3    0.18    0.71
  -5   0  -4    9.37    1.78
  -5   0  -5   -0.05    0.73
  -5   0  -6   14.53    2.02
   5   1  -7    2.80    0.89
   5   1  -6   76.95    3.44
   5  -1  -5    3.37    1.14
   5   1  -5    3.87    1.10
   5  -1  -4   51.17    2.77
   5   1  -4   53.74    2.81
  -5  -1  -3    7.66    1.58
  -5   1  -3    8.09    1.65
  -5  -1  -4    9.38    1.75
  -5   1  -4    8.94    1.80
  -5  -1  -5   -0.09    0.72
  -5   1  -5    0.51    0.85
  -5   1  -6    8.29    1.58
   5   2  -8    0.36    0.56
   5   2  -7    0.12    0.64
   5   2  -6    4.01    1.14
   5   2  -5    7.79    1.51
   5  -2  -4   45.40    2.74
   5   2  -4   48.84    2.80
  -5  -2  -3   31.08    2.56
  -5   2  -3   31.46    2.68
  -5  -2  -4    4.75    1.34
  -5   2  -4    4.30    1.33
  -5   2  -5    0.86    0.93
  -5   2  -6    0.24    0.77
  -5   2  -7   56.28    2.80
   5   3  -8   -0.02    0.49
   5   3  -7   17.27    1.74
   5   3  -6   10.89    1.63
   5   3  -5   41.15    2.61
   5   3  -4   11.69    1.78
  -5  -3  -3    6.29    1.46
  -5   3  -3    6.38    1.52
  -5   3  -4    6.16    1.52
  -5   3  -5    0.87    0.89
  -5   3  -6    2.59    1.13
  -5   3  -7   31.36    2.19
   5   4  -8   -0.09    0.44
   5   4  -7   34.92    2.28
   5   4  -6   29.45    2.32
   5   4  -5   -0.14    0.64
   5   4  -4   76.67    3.54
   5   4  -3   59.83    3.05
  -5   4  -2    0.22    0.65
  -5   4  -3    1.59    1.10
  -5   4  -4    3.98    1.35
  -5   4  -5    1.29    1.00
  -5   4  -6    2.57    1.12
  -5   4  -7    2.62    0.97
   5   5  -8    1.44    0.65
   5   5  -7    0.39    0.64
   5   5  -6   15.82    1.77
   5   5  -5   86.72    3.73
   5   5  -4    1.19    0.82
   5   5  -3    0.00    0.60
  -5   5  -2   42.10    2.93
  -5   5  -3    2.31    1.07
  -5   5  -4    6.35    1.58
  -5   5  -5   31.08    2.73
  -5   5  -6    9.35    1.74
  -5   5  -7   27.92    2.29
   5   6  -8    4.53    0.95
   5   6  -7    3.66    1.03
   5   6  -6    0.28    0.63
   5   6  -5   15.13    1.73
   5   6  -4    2.56    1.00
   5   6  -3    3.02    1.06
  -5   6  -2  191.18    6.03
  -5   6  -3   19.29    2.31
  -5   6  -4    6.72    1.68
  -5   6  -5   -0.04    0.86
  -5   6  -6    0.28    0.77
  -5   6  -7    0.08    0.61
   5   7  -8   10.69    1.23
   5   7  -7    3.87    1.05
   5   7  -6    0.67    0.73
   5   7  -5    0.44    0.67
   5   7  -4    1.31    0.83
   5   7  -3   34.19    2.47
   5   7  -2    5.69    1.30
  -5   7  -1    4.70    1.24
  -5   7  -2    0.94    0.90
  -5   7  -3   96.33    4.48
  -5   7  -4    2.66    1.25
  -5   7  -5    5.60    1.48
  -5   7  -6    1.68    0.88
  -5   7  -7   11.87    1.62
   5   8  -8    3.69    0.84
   5   8  -7    2.25    0.85
   5   8  -6    0.45    0.64
   5   8  -5    0.04    0.59
   5   8  -4    0.73    0.79
   5   8  -3    8.72    1.58
   5   8  -2    1.67    0.94
   5   8  -1    0.42    0.67
  -5   8   0    9.94    1.70
  -5   8  -1   11.05    1.85
  -5   8  -2   83.22    4.03
  -5   8  -3   24.73    2.49
  -5   8  -4   -0.01    0.79
  -5   8  -5    3.17    1.29
  -5   8  -6   10.38    1.67
  -5   8  -7   -0.31    0.52
   5   9  -8    1.11    0.60
   5   9  -7    0.14    0.58
   5   9  -6    6.06    1.23
   5   9  -5    0.17    0.59
   5   9  -4    5.92    1.32
   5   9  -3    2.17    0.94
   5   9  -2    0.15    0.62
   5   9  -1   17.30    1.85
  -5   9  -1   21.64    2.18
  -5   9  -2   69.19    3.84
  -5   9  -3   16.81    2.40
  -5   9  -4    8.44    1.78
  -5   9  -5    1.87    1.10
  -5   9  -6    1.28    0.87
  -5   9  -7    9.04    1.26
   5  10  -8    1.47    0.56
   5  10  -7    0.89    0.64
   5  10  -6    0.41    0.64
   5  10  -5    4.64    1.21
   5  10  -4    5.62    1.32
   5  10  -3    1.15    0.81
   5  10  -2    0.98    0.78
  -5  10  -1    5.28    1.44
  -5  10  -2    8.01    1.68
  -5  10  -3    2.68    1.16
  -5  10  -4    0.27    0.81
  -5  10  -5    6.26    1.53
  -5  10  -6    8.35    1.53
  -5  10  -7    4.98    0.96
   5  11  -8   12.82    1.10
   5  11  -7    0.78    0.62
   5  11  -6    5.52    1.19
   5  11  -5    2.59    0.97
   5  11  -4    9.62    1.62
   5  11  -3   15.02    1.72
   5  11  -2    0.86    0.76
  -5  11  -2   18.80    2.23
  -5  11  -3    0.67    0.84
  -5  11  -4    8.03    1.74
  -5  11  -5   10.39    1.70
  -5  11  -6    7.73    1.38
  -5  11  -7    1.29    0.55
   5  12  -8    0.39    0.37
   5  12  -7    0.24    0.53
   5  12  -6    1.70    0.79
   5  12  -5   -0.19    0.52
   5  12  -4   -0.21    0.57
   5  12  -3    1.33    0.94
  -5  12  -2    4.80    1.34
  -5  12  -3    4.26    1.24
  -5  12  -4   19.63    2.10
  -5  12  -5    1.54    0.86
  -5  12  -6   -0.20    0.53
   5  13  -7    9.86    1.06
   5  13  -6    9.34    1.38
   5  13  -5    0.36    0.58
   5  13  -4    6.26    1.24
   5  13  -3    2.81    0.93
  -5  13  -3   16.65    1.96
  -5  13  -4    1.33    0.83
  -5  13  -5    2.29    1.02
  -5  13  -6    7.12    1.10
   5  14  -7   10.59    0.97
   5  14  -6    1.00    0.60
   5  14  -5    0.19    0.52
   5  14  -4    5.04    1.23
  -5  14  -3    0.13    0.71
  -5  14  -4    0.54    0.69
  -5  14  -5    4.82    1.09
  -5  14  -6    9.93    1.04
   5  15  -6    2.88    0.71
   5  15  -5    2.54    0.84
  -5  15  -4   32.96    2.19
  -5  15  -5    3.78    0.89
   6   0  -5   -0.11    0.62
   6   0  -4   57.39    3.24
   6   0  -3    0.35    0.75
   6   0  -2   28.80    2.47
   6   0  -1   -0.01    0.75
   6   0   0    2.62    1.16
  -6   0  -2    0.19    0.74
  -6   0  -3   -0.29    0.60
  -6   0  -4    0.24    0.76
  -6   0  -5   -0.08    0.62
   6   1  -7    1.29    0.67
   6  -1  -6    6.33    1.21
   6   1  -6    6.76    1.32
   6  -1  -5    0.34    0.75
   6   1  -5    0.22    0.67
   6  -1  -4   18.01    1.94
   6   1  -4   20.28    2.08
   6  -1  -3    6.74    1.44
   6   1  -3    6.01    1.41
   6  -1  -2   72.77    3.71
   6   1  -2   71.92    3.64
   6  -1  -1    8.89    1.67
   6   1  -1    8.78    1.71
   6  -1   0    0.26    0.79
   6   1   0    0.00    0.73
  -6   1  -1    3.94    1.24
  -6  -1  -2    0.81    0.74
  -6   1  -2    1.11    0.86
  -6  -1  -3    1.46    0.91
  -6   1  -3    1.51    0.92
  -6  -1  -4   20.49    2.14
  -6   1  -4   22.40    2.21
  -6  -1  -5   -0.11    0.59
  -6   1  -5    0.03    0.64
  -6   1  -6    5.79    1.17
   6   2  -7    0.30    0.56
   6   2  -6   -0.02    0.62
   6  -2  -5   33.10    2.45
   6   2  -5   36.58    2.63
   6  -2  -4    0.74    0.78
   6   2  -4    0.26    0.77
   6  -2  -3    1.52    0.89
   6   2  -3    1.16    0.90
   6  -2  -2    4.32    1.31
   6   2  -2    3.90    1.31
   6  -2  -1    1.65    1.06
   6   2  -1    1.10    0.92
   6  -2   0    7.39    1.71
   6   2   0    9.42    1.83
  -6   2  -1   11.01    1.86
   6   2   1    8.93    1.86
  -6  -2  -2   -0.07    0.63
  -6   2  -2    0.16    0.68
  -6  -2  -3    0.09    0.72
  -6   2  -3    0.85    0.95
  -6  -2  -4   11.91    1.88
  -6   2  -4   12.84    2.04
  -6   2  -5    5.80    1.34
  -6   2  -6   11.84    1.60
   6   3  -8    1.56    0.53
   6   3  -7    0.04    0.52
   6   3  -6    3.91    1.13
   6   3  -5    0.42    0.79
   6  -3  -4   23.01    2.10
   6   3  -4   26.94    2.41
   6  -3  -3   41.15    2.84
   6   3  -3   41.20    2.83
   6  -3  -2   63.56    3.48
   6   3  -2   66.05    3.50
   6  -3  -1    0.10    0.79
   6   3  -1    0.22    0.74
   6  -3   0   93.06    4.41
   6   3   0   91.05    4.31
  -6   3  -1    2.50    1.06
   6   3   1    2.73    1.25
  -6  -3  -2    0.11    0.68
  -6   3  -2    0.27    0.77
  -6  -3  -3    0.53    0.78
  -6   3  -3    0.96    0.86
  -6  -3  -4    1.12    0.82
  -6   3  -4    1.65    0.98
  -6   3  -5    0.93    0.86
  -6   3  -6    3.17    0.93
   6   4  -8    0.23    0.42
   6   4  -7   13.68    1.44
   6   4  -6    0.10    0.61
   6   4  -5   25.04    2.23
   6   4  -4    0.94    0.88
   6  -4  -3   26.94    2.36
   6   4  -3   27.28    2.44
   6  -4  -2   43.08    2.96
   6   4  -2   44.84    2.96
   6  -4  -1   31.13    2.67
   6   4  -1   29.65    2.47
  -6   4   0   18.34    2.07
   6   4   0   16.34    2.02
  -6   4  -1    2.76    1.06
   6   4   1    2.46    1.17
  -6  -4  -2   45.60    2.92
  -6   4  -2   47.76    3.26
  -6  -4  -3   11.37    1.79
  -6   4  -3   10.76    2.00
  -6   4  -4    0.19    0.81
  -6   4  -5   26.12    2.39
  -6   4  -6    0.00    0.51
   6   5  -8    0.37    0.45
   6   5  -7    0.31    0.61
   6   5  -6   13.39    1.58
   6   5  -5    9.97    1.64
   6   5  -4    0.18    0.81
   6   5  -3   17.99    2.03
   6  -5  -2   16.01    2.15
   6   5  -2   16.15    1.94
   6  -5  -1   40.55    3.00
   6   5  -1   42.57    2.94
  -6   5   0   -0.22    0.65
   6   5   0    0.35    0.76
  -6   5  -1   31.90    2.63
   6   5   1   35.70    2.82
  -6  -5  -2   14.44    1.73
  -6   5  -2   15.83    2.29
  -6   5  -3    1.26    0.99
  -6   5  -4   37.38    2.83
  -6   5  -5    0.45    0.78
  -6   5  -6    0.87    0.64
   6   6  -7    0.65    0.61
   6   6  -6   42.51    2.54
   6   6  -5    6.00    1.37
   6   6  -4   -0.01    0.69
   6   6  -3   43.92    2.95
   6  -6  -2   21.93    2.20
   6   6  -2   25.38    2.33
  -6   6   1    3.38    1.20
   6   6  -1    3.87    1.19
  -6   6   0   13.54    2.08
   6   6   0   11.37    1.85
  -6   6  -1   68.12    3.77
   6   6   1   76.41    3.92
  -6   6  -2    1.85    1.15
  -6   6  -3    5.43    1.49
  -6   6  -4    0.62    0.86
  -6   6  -5    3.00    1.08
  -6   6  -6    6.16    1.18
   6   7  -8    1.95    0.54
   6   7  -7    0.08    0.51
   6   7  -6    2.68    0.94
   6   7  -5   11.28    1.71
   6   7  -4   -0.12    0.62
   6   7  -3   10.14    1.72
   6   7  -2    2.05    0.97
  -6   7   1    9.45    1.68
   6   7  -1    8.30    1.61
  -6   7   0   67.21    3.56
   6   7   0   67.04    3.46
  -6   7  -1   18.61    2.19
   6   7   1   17.88    2.15
  -6   7  -2   14.21    2.18
  -6   7  -3   -0.04    0.76
  -6   7  -4    6.17    1.49
  -6   7  -5   -0.12    0.68
  -6   7  -6    5.74    1.13
   6   8  -7    0.64    0.58
   6   8  -6    0.27    0.58
   6   8  -5    8.46    1.53
   6   8  -4    0.46    0.79
   6   8  -3    1.11    0.84
   6   8  -2    0.12    0.66
  -6   8   1    5.46    1.33
   6   8  -1    6.19    1.37
  -6   8   0    5.10    1.39
   6   8   0    3.90    1.23
  -6   8  -1    4.77    1.34
  -6   8  -2    4.43    1.38
  -6   8  -3   17.67    2.18
  -6   8  -4    2.06    1.06
  -6   8  -5    3.35    1.09
  -6   8  -6    0.64    0.60
   6   9  -7   10.16    1.13
   6   9  -6    0.11    0.53
   6   9  -5    8.47    1.43
   6   9  -4    2.82    1.08
   6   9  -3   -0.29    0.61
   6   9  -2    1.34    0.87
   6   9  -1   20.59    2.04
  -6   9   0   -0.17    0.70
  -6   9  -1    0.36    0.78
  -6   9  -2    3.72    1.30
  -6   9  -3   16.33    2.03
  -6   9  -4    0.13    0.69
  -6   9  -5    1.56    0.86
  -6   9  -6   26.75    1.74
   6  10  -7    0.56    0.52
   6  10  -6    1.12    0.69
   6  10  -5    0.37    0.61
   6  10  -4    8.99    1.59
   6  10  -3    0.44    0.70
   6  10  -2    2.01    0.96
   6  10  -1    0.19    0.77
  -6  10  -1    1.17    0.87
  -6  10  -2    0.34    0.78
  -6  10  -3    0.16    0.70
  -6  10  -4    0.28    0.77
  -6  10  -5    0.40    0.60
  -6  10  -6   13.16    1.16
   6  11  -7    0.06    0.37
   6  11  -6   -0.10    0.50
   6  11  -5    2.56    0.90
   6  11  -4    0.09    0.63
   6  11  -3    0.07    0.61
   6  11  -2   19.48    2.00
  -6  11  -1   24.66    2.18
  -6  11  -2   18.00    1.99
  -6  11  -3   12.88    1.94
  -6  11  -4    0.08    0.62
  -6  11  -5    2.44    0.81
   6  12  -6    2.88    0.78
   6  12  -5    4.78    1.04
   6  12  -4   29.81    2.12
   6  12  -3    3.22    1.01
  -6  12  -2    0.05    0.66
  -6  12  -3    7.86    1.55
  -6  12  -4    3.83    0.97
  -6  12  -5   30.30    1.90
   6  13  -6    0.84    0.53
   6  13  -5    1.83    0.71
   6  13  -4    0.12    0.58
   6  13  -3   50.36    2.60
  -6  13  -3   21.68    1.85
   6  14  -5   10.55    1.14
   6  14  -4   -0.02    0.49
  -6  14  -4   26.96    1.69
   7   0  -6   17.63    1.51
   7   0  -5   -0.06    0.57
   7   0  -4    7.86    1.49
   7   0  -3    0.20    0.79
   7   0  -2   38.35    2.95
   7   0  -1   -0.33    0.86
  -7   0   0   23.44    2.22
  -7   0  -1   -0.15    0.63
  -7   0  -2    0.71    0.85
  -7   0  -3   -0.46    0.57
  -7   0  -4    0.51    0.69
  -7   0  -5    0.18    0.53
   7   1  -6    1.39    0.71
   7  -1  -5    1.27    0.77
   7   1  -5    1.62    0.81
   7  -1  -4   -0.36    0.62
   7   1  -4   -0.41    0.64
   7  -1  -3   20.03    2.13
   7   1  -3   19.69    2.13
   7  -1  -2   25.73    2.48
   7   1  -2   26.43    2.48
   7  -1  -1    4.65    1.41
   7   1  -1    5.53    1.49
  -7   1   0    0.15    0.74
  -7  -1  -1    0.37    0.79
  -7   1  -1    0.71    0.81
  -7  -1  -2   18.40    2.00
  -7   1  -2   18.64    2.08
  -7  -1  -3    0.77    0.80
  -7   1  -3    1.29    0.90
  -7  -1  -4    0.61    0.68
  -7   1  -4    0.59    0.67
  -7   1  -5    2.11    0.75
   7  -2  -5    8.91    1.40
   7  -2  -4   -0.16    0.67
   7   2  -4    0.13    0.67
   7  -2  -3   23.86    2.23
   7   2  -3   23.79    2.37
   7  -2  -2   55.90    3.34
   7   2  -2   56.34    3.35
   7   2  -1    7.46    1.71
  -7   2   0   15.78    1.94
  -7  -2  -1    6.92    1.45
  -7   2  -1    7.51    1.55
  -7  -2  -2    3.03    1.08
  -7   2  -2    3.72    1.18
  -7  -2  -3   16.77    1.79
  -7   2  -3   16.22    1.85
  -7  -2  -4   -0.22    0.55
  -7   2  -4   -0.09    0.61
  -7   2  -5    0.78    0.63
   7   3  -6    0.35    0.54
   7   3  -5    4.62    1.09
   7  -3  -4   21.29    1.99
   7   3  -4   23.68    2.15
   7  -3  -3    0.50    0.80
   7   3  -3    0.81    0.88
   7  -3  -2   35.39    2.81
   7   3  -2   32.27    2.70
   7   3  -1   60.29    3.60
  -7   3   0   10.42    1.85
   7   3   0    7.83    1.70
  -7  -3  -1    3.05    1.06
  -7   3  -1    3.89    1.28
  -7  -3  -2    2.54    1.00
  -7   3  -2    2.27    1.18
  -7  -3  -3    7.63    1.41
  -7   3  -3    7.36    1.56
  -7   3  -4    0.23    0.62
  -7   3  -5    0.71    0.61
   7   4  -6    0.33    0.53
   7   4  -5    8.93    1.39
   7  -4  -4   16.86    1.91
   7   4  -4   17.56    1.88
   7  -4  -3    2.16    1.03
   7   4  -3    1.76    0.96
   7   4  -2    3.67    1.29
  -7   4   1   26.43    2.32
   7   4  -1   27.79    2.51
  -7   4   0   13.98    2.03
   7   4   0   13.47    2.18
  -7  -4  -1    1.00    0.75
  -7   4  -1    0.84    0.87
  -7  -4  -2    0.77    0.71
  -7   4  -2    0.52    0.80
  -7  -4  -3   16.49    1.66
  -7   4  -3   20.55    2.06
  -7   4  -4    1.85    0.84
  -7   4  -5    6.55    1.12
   7   5  -6    4.24    0.90
   7   5  -4   25.40    2.11
   7   5  -3    4.48    1.20
  -7   5   2   28.37    2.31
   7   5  -2   30.51    2.54
  -7   5   1    8.96    1.59
   7   5  -1    8.93    1.69
  -7   5   0    1.11    0.81
   7   5   0    0.85    0.95
  -7  -5  -1    1.83    0.86
  -7   5  -1    2.70    1.15
  -7  -5  -2    2.52    0.94
  -7   5  -2    3.06    1.17
  -7   5  -3    1.22    0.88
  -7   5  -4   26.95    2.11
  -7   5  -5    0.65    0.56
   7   6  -6    0.02    0.45
   7   6  -5    3.08    0.91
   7   6  -3    0.89    0.79
  -7   6   2   30.05    2.25
   7   6  -2   31.48    2.54
  -7   6   1   17.54    1.89
   7   6  -1   17.99    2.03
  -7   6   0   13.13    1.95
   7   6   0   14.05    2.13
  -7  -6  -1   30.10    2.24
  -7   6  -1   35.17    2.76
  -7   6  -2    1.18    0.91
  -7   6  -3   -0.09    0.67
  -7   6  -4    1.76    0.85
  -7   6  -5    4.41    0.86
   7   7  -6   -0.04    0.45
   7   7  -4   20.22    1.86
   7   7  -3   15.11    1.75
  -7   7   2   16.22    1.70
   7   7  -2   17.06    1.96
  -7   7   1    3.19    1.12
   7   7  -1    3.09    1.10
  -7   7   0    2.05    0.95
  -7  -7  -1    0.00    0.52
  -7   7  -1   -0.07    0.68
  -7   7  -2    3.37    1.17
  -7   7  -3   12.17    1.80
  -7   7  -4    1.99    0.83
  -7   7  -5    0.44    0.48
   7   8  -6   -0.05    0.42
   7   8  -5    2.42    0.79
   7   8  -4    5.62    1.17
   7   8  -3    3.17    1.08
   7   8  -2    0.83    0.77
  -7   8   1    8.41    1.50
   7   8  -1    7.98    1.54
  -7   8   0   10.53    1.75
  -7   8  -1    2.13    0.96
  -7   8  -2    0.27    0.67
  -7   8  -3    3.29    1.04
  -7   8  -4    0.02    0.54
   7   9  -6    0.17    0.42
   7   9  -5    0.97    0.60
   7   9  -4    0.77    0.64
   7   9  -2    7.06    1.38
   7   9  -1    6.91    1.38
  -7   9   0   11.30    1.70
  -7   9  -1   -0.30    0.58
  -7   9  -2   12.33    1.76
  -7   9  -3    1.63    0.84
  -7   9  -4    1.88    0.71
   7  10  -5   -0.06    0.44
   7  10  -4    0.11    0.52
   7  10  -3    0.72    0.71
   7  10  -2    5.87    1.22
   7  10  -1    2.43    0.99
  -7  10  -1    4.26    1.11
  -7  10  -2    3.65    1.02
  -7  10  -3   14.43    1.54
  -7  10  -4    1.10    0.55
   7  11  -4    3.81    0.90
   7  11  -3    0.16    0.58
   7  11  -2    0.41    0.64
  -7  11  -2    6.83    1.18
  -7  11  -3    8.43    1.22
   7  12  -4   11.47    1.18
   7  12  -3    4.25    0.91
   8   0  -4   21.40    1.73
  -8   0   2    2.06    0.86
  -8   0   1   -0.03    0.61
  -8   0   0    5.05    1.12
  -8   0  -1   -0.10    0.56
  -8   0  -2    3.38    0.95
  -8   0  -3    0.12    0.47
   8   1  -5    1.63    0.64
   8   1  -4    2.32    0.82
   8   1  -3    0.96    0.78
  -8   1   2    1.65    0.77
  -8  -1   1    5.08    1.15
  -8   1   1    4.89    1.12
  -8  -1   0   36.93    2.37
  -8   1   0   43.47    2.63
  -8  -1  -1    2.58    0.89
  -8   1  -1    2.19    0.87
  -8  -1  -2    1.19    0.69
  -8   1  -2    1.14    0.70
  -8  -1  -3    0.30    0.50
  -8   1  -3    0.33    0.53
  -8   2   4    0.40    0.53
   8   2  -4    0.04    0.59
  -8   2   3   18.26    1.59
   8   2  -3   18.90    1.81
  -8   2   2    2.31    0.86
  -8  -2   1    7.68    1.34
  -8   2   1    8.65    1.43
  -8  -2   0    0.90    0.70
  -8   2   0    0.95    0.73
  -8  -2  -1   17.42    1.68
  -8   2  -1   18.59    1.73
  -8  -2  -2    4.88    1.02
  -8   2  -2    5.30    1.15
  -8   2  -3   -0.06    0.42
  -8   3   4    0.30    0.46
   8   3  -4    0.19    0.54
  -8   3   3    7.05    1.15
   8   3  -3    6.94    1.40
  -8   3   2    0.49    0.56
  -8  -3   1    7.38    1.31
  -8   3   1    7.73    1.28
  -8  -3   0    0.07    0.53
  -8   3   0    0.41    0.69
  -8  -3  -1    8.63    1.35
  -8   3  -1    8.12    1.39
  -8  -3  -2    6.98    1.13
  -8   3  -2    6.65    1.20
  -8   3  -3    1.36    0.62
   8   4  -5    0.20    0.45
  -8   4   3    0.09    0.48
   8   4  -3    0.19    0.66
  -8   4   2    0.00    0.52
  -8  -4   1   -0.21    0.52
  -8   4   1    0.06    0.57
  -8  -4   0    7.86    1.29
  -8   4   0    8.19    1.35
  -8  -4  -1   23.97    1.77
  -8   4  -1   26.34    2.01
  -8  -4  -2    0.61    0.56
  -8   4  -2    1.59    0.73
  -8   4  -3    4.28    0.88
   8   5  -4    0.64    0.57
   8   5  -3    3.13    0.98
  -8  -5   1   55.37    2.60
  -8   5   1   56.59    2.72
  -8  -5   0   14.41    1.44
  -8   5   0   14.40    1.48
  -8  -5  -1   33.77    1.89
  -8   5  -1   35.08    2.16
  -8   5  -2    0.95    0.64
  -8   5  -3    1.41    0.61
   8   6  -4    7.63    1.11
   8   6  -3    0.73    0.72
  -8   6   2    1.77    0.71
  -8  -6   1    0.50    0.53
  -8   6   1   -0.42    0.55
  -8  -6   0    4.23    0.94
  -8   6   0    3.22    0.94
  -8  -6  -1    0.71    0.54
  -8   6  -1    0.74    0.65
  -8   6  -2    5.30    1.03
   8   7  -4    0.50    0.50
   8   7  -3    2.91    0.91
  -8  -7   1   11.04    1.20
  -8   7   1   12.87    1.35
  -8  -7   0    0.06    0.52
  -8   7   0    0.09    0.55
  -8   7  -1   11.70    1.33
  -8   7  -2    0.57    0.51
   8   8  -3    2.39    0.76
  -8  -8   1   17.75    1.34
  -8   8   0    3.17    0.82
  -8   8  -1    0.05    0.50
  -8  -9   2    0.15    0.42
   0  15  -3   17.57    2.05
   0  15  -4    5.49    1.39
   0  16  -2   20.11    2.08
   0  16  -3    9.58    1.76
   0  16  -4   -0.05    0.70
   0  17   0    0.19    0.62
   0  17  -1    4.46    1.27
   0  17   1    5.89    1.40
   0  17  -2   27.70    2.41
   0  17   2   28.44    2.41
   0  17  -3    6.22    1.45
   0  17  -4    9.21    1.82
   0  18   0    1.38    0.89
   0  18  -1  142.94    5.35
   0  18   1  129.61    4.74
   0  18  -2  159.86    5.46
   0  18   2  160.68    5.17
   0  18  -3   62.09    3.51
   0  18  -4    2.97    1.09
   0  19   0    0.03    0.72
   0  19  -1    3.38    1.17
   0  19   1    2.97    1.16
   0  19  -2   15.06    2.23
   0  19   2   14.45    2.10
   0  19  -3   25.40    2.41
   0  19  -4   12.55    2.00
   0  20   0   73.06    3.81
   0  20  -1    0.65    0.80
   0  20   1    0.62    0.76
   0  20  -2    2.13    1.00
   0  20   2    2.17    1.01
   0  20  -3  178.95    5.71
   0  20  -4   30.27    2.36
   0  21   0    0.27    0.69
   0  21  -1   17.99    2.13
   0  21   1   18.44    2.10
   0  21  -2   -0.04    0.76
   0  21   2    0.68    0.77
   0  21  -3    6.88    1.47
   0  21  -4    9.55    1.52
   0  22   0    0.76    0.79
   0  22  -1   17.44    1.95
   0  22   1   16.92    1.90
   0  22  -2    7.27    1.50
   0  22   2    7.03    1.43
   0  22  -3    0.94    0.73
   0  22  -4    3.91    0.99
   0  23   0   -0.14    0.64
   0  23  -1    0.46    0.71
   0  23   1    0.04    0.61
   0  23  -2    1.19    0.75
   0  23   2    1.29    0.79
   0  23  -3    2.82    0.95
   0  23  -4    0.98    0.58
   0  24   0   28.62    2.12
   0  24  -1    0.12    0.60
   0  24   1    0.23    0.59
   0  24  -2    4.56    1.05
   0  24   2    4.77    0.99
   0  24  -3   29.62    1.89
   0  25   0   -0.10    0.55
   0  25  -1    0.81    0.60
   0  25   1    1.34    0.70
   0  25  -2   -0.19    0.41
   0  26   0    3.14    0.73
   0  26  -1   15.19    1.24
   1  14  -4    0.43    0.85
   1  15  -5    9.69    1.82
   1  15  -4   15.01    2.18
   1 -15  -3    3.78    1.37
   1  15  -3    4.27    1.29
  -1  15  -3   11.46    1.84
   1  16  -5   18.55    2.19
   1  16  -4    0.60    0.82
   1  16  -3   47.08    3.18
   1  16  -2   -0.11    0.58
   1  16  -1   18.25    2.04
  -1  16  -1   14.72    2.00
  -1  16  -2    0.29    0.62
  -1  16  -3    0.60    0.77
   1  17  -5    3.53    1.19
   1  17  -4    1.04    0.88
  -1  17   3  247.70    6.44
   1  17  -3  252.23    6.94
  -1  17   2  196.63    5.77
   1  17  -2  193.96    6.09
  -1  17   1    5.19    1.31
   1  17  -1    5.07    1.37
  -1  17   0   95.56    4.18
   1  17   0   92.92    4.18
  -1  17  -1    7.16    1.54
   1  17   1    7.09    1.49
  -1  17  -2   36.89    2.73
  -1  17  -3    7.61    1.60
   1  18  -5    6.82    1.47
   1  18  -4   51.95    3.31
  -1  18   3    3.70    1.24
   1  18  -3    4.18    1.40
  -1  18   2    5.97    1.49
   1  18  -2    5.32    1.54
  -1  18   1   33.96    2.72
   1  18  -1   35.50    2.82
  -1  18   0    3.00    1.11
   1  18   0    2.98    1.18
  -1  18  -1   49.40    3.09
   1  18   1   52.12    3.22
  -1  18  -2   39.52    2.81
  -1  18  -3   14.80    2.15
   1  19  -5   17.96    1.87
   1  19  -4   55.95    3.30
  -1  19   3   81.08    3.75
   1  19  -3   84.17    4.26
  -1  19   2    0.14    0.72
   1  19  -2    0.25    0.81
  -1  19   1   67.34    3.65
   1  19  -1   65.86    3.76
  -1  19   0   24.10    2.43
   1  19   0   23.90    2.42
  -1  19  -1   30.91    2.60
   1  19   1   29.33    2.54
  -1  19  -2    1.10    0.82
  -1  19  -3   25.91    2.33
  -1  19  -4   40.92    2.73
   1  20  -5    1.11    0.75
   1  20  -4   35.89    2.68
  -1  20   3    4.36    1.16
   1  20  -3    2.89    1.14
  -1  20   2    3.57    1.23
   1  20  -2    3.35    1.17
  -1  20   1   44.97    3.02
   1  20  -1   46.58    3.30
  -1  20   0    6.39    1.52
   1  20   0    7.03    1.61
  -1  20  -1    0.17    0.70
   1  20   1    0.54    0.74
  -1  20  -2   -0.04    0.65
  -1  20  -3   20.77    2.02
  -1  20  -4    6.58    1.36
   1  21  -5    8.34    1.31
   1  21  -4   13.72    1.90
  -1  21   3   11.06    1.70
   1  21  -3   10.91    1.84
  -1  21   2    4.74    1.27
   1  21  -2    5.70    1.41
  -1  21   1   36.49    2.71
   1  21  -1   37.78    2.82
  -1  21   0   25.98    2.38
   1  21   0   26.87    2.43
  -1  21  -1    3.26    1.11
   1  21   1    3.23    1.17
  -1  21  -2    4.59    1.26
  -1  21  -3   30.12    2.37
  -1  21  -4    2.79    0.88
   1  22  -5   11.47    1.14
   1  22  -4   11.14    1.37
  -1  22   3    7.59    1.32
   1  22  -3    8.36    1.53
  -1  22   2    1.07    0.80
   1  22  -2    0.76    0.75
  -1  22   1    0.66    0.76
   1  22  -1    0.73    0.78
  -1  22   0    4.24    1.21
   1  22   0    3.67    1.13
  -1  22  -1   15.96    1.89
   1  22   1   16.46    1.79
  -1  22  -2    5.08    1.28
  -1  22  -3    0.89    0.72
   1  23  -4    0.19    0.51
  -1  23   3   -0.12    0.50
   1  23  -3   -0.11    0.52
  -1  23   2    0.09    0.59
   1  23  -2   -0.07    0.58
  -1  23   1   20.76    1.95
   1  23  -1   20.95    2.03
  -1  23   0    0.43    0.68
   1  23   0    0.51    0.77
  -1  23  -1   -0.23    0.51
   1  23   1    0.33    0.69
  -1  23  -2    3.23    1.04
  -1  23  -3    8.88    1.29
   1  24  -3    3.65    0.89
  -1  24   2    2.55    0.78
   1  24  -2    1.70    0.81
  -1  24   1    1.56    0.79
   1  24  -1    1.65    0.76
  -1  24   0    0.31    0.59
   1  24   0    0.11    0.58
  -1  24  -1    1.35    0.74
   1  24   1    1.39    0.74
  -1  24  -2    9.74    1.36
  -1  24  -3   -0.18    0.42
   1  25  -3    1.70    0.58
  -1  25   2    0.36    0.48
   1  25  -2    0.44    0.49
  -1  25   1    3.95    0.96
   1  25  -1    4.42    0.96
  -1  25   0    0.79    0.59
   1  25   0    0.51    0.57
  -1  25  -1    0.30    0.51
   1  25   1    0.06    0.46
  -1  25  -2   17.58    1.32
   2  11  -5    5.04    1.37
   2  12  -5   -0.20    0.73
   2  13  -5   10.74    1.91
   2 -13  -4   10.50    1.93
   2  13  -4   11.65    2.00
   2  14  -5  113.38    4.78
   2 -14  -4  141.40    5.36
   2  14  -4  139.17    5.30
   2 -14  -3   36.81    2.82
   2  14  -3   36.76    2.80
   2  15  -6   19.68    2.12
   2  15  -5   67.20    3.81
   2 -15  -4    0.01    0.79
   2  15  -4    0.26    0.78
   2 -15  -3   -0.45    0.80
   2  15  -3    0.50    0.78
   2 -15  -2  115.14    4.78
   2  15  -2  111.60    4.69
  -2  15  -2   13.30    1.94
   2  16  -6    1.82    0.98
   2  16  -5   27.20    2.52
   2 -16  -4  103.93    4.57
   2  16  -4  108.48    4.77
   2 -16  -3   21.18    2.40
   2  16  -3   18.87    2.26
   2 -16  -2  137.52    5.36
   2  16  -2  122.90    4.80
   2 -16  -1  247.07    6.91
   2  16  -1  244.68    6.61
   2 -16   0   11.85    2.12
   2  16   0   14.35    2.15
  -2  16  -1    2.75    1.06
   2  17  -6    1.24    0.77
   2  17  -5    0.45    0.76
   2 -17  -4   58.37    3.45
   2  17  -4   61.62    3.71
   2 -17  -3   50.49    3.59
   2  17  -3   45.63    3.29
   2 -17  -2    1.04    1.08
   2  17  -2    0.57    0.85
   2 -17  -1   45.33    3.31
   2  17  -1   42.58    2.99
  -2  17   0   13.45    2.08
   2  17   0   12.94    2.06
  -2  17  -1    0.77    0.77
   2  17   1    1.17    0.89
  -2  17  -2    0.35    0.67
  -2  17  -3   16.42    1.83
   2  18  -6    3.53    1.01
   2  18  -5    4.10    1.21
  -2  18   4   10.57    1.70
   2  18  -4   11.16    2.03
   2  18  -3   22.59    2.37
   2  18  -2   50.80    3.43
  -2  18   1    6.94    1.60
   2  18  -1    7.75    1.72
  -2  18   0   42.31    2.88
   2  18   0   42.41    2.97
  -2  18  -1   -0.16    0.60
   2  18   1    0.05    0.73
  -2  18  -2    1.60    0.84
  -2  18  -3    1.79    0.87
   2  19  -6    9.94    1.24
   2  19  -5    9.23    1.62
  -2  19   4    3.38    1.06
   2  19  -4    3.33    1.19
  -2  19   3    7.50    1.52
   2  19  -3    7.45    1.65
  -2  19   2   30.99    2.58
   2  19  -2   32.55    2.83
  -2  19   1    1.21    0.91
   2  19  -1    1.04    0.92
  -2  19   0    8.27    1.66
   2  19   0    8.05    1.70
  -2  19  -1   94.89    4.20
   2  19   1   95.82    4.09
  -2  19  -2    7.13    1.49
  -2  19  -3   20.90    1.97
   2  20  -5    2.27    0.93
  -2  20   4   10.77    1.57
   2  20  -4    8.96    1.65
  -2  20   3    0.64    0.74
   2  20  -3    0.17    0.73
  -2  20   2    6.64    1.49
   2  20  -2    7.35    1.60
  -2  20   1   -0.38    0.62
   2  20  -1    0.29    0.68
  -2  20   0    1.48    0.92
   2  20   0    2.00    1.03
  -2  20  -1    2.86    1.00
   2  20   1    2.74    1.09
  -2  20  -2    3.68    1.11
  -2  20  -3    0.40    0.59
   2  21  -5    7.19    1.22
   2  21  -4    0.29    0.63
  -2  21   3    0.01    0.62
   2  21  -3    0.13    0.71
  -2  21   2   25.15    2.22
   2  21  -2   28.28    2.45
  -2  21   1    3.20    1.14
   2  21  -1    2.16    1.02
  -2  21   0   -0.06    0.57
   2  21   0    0.23    0.69
  -2  21  -1   18.59    1.93
   2  21   1   21.45    2.08
  -2  21  -2   23.53    2.05
  -2  21  -3    3.87    1.07
   2  22  -5   23.06    1.54
   2  22  -4    0.02    0.54
  -2  22   3    2.89    0.91
   2  22  -3    2.99    0.98
  -2  22   2    1.06    0.73
   2  22  -2    0.94    0.78
  -2  22   1    2.89    1.04
   2  22  -1    2.50    1.00
  -2  22   0    1.05    0.76
   2  22   0    0.06    0.64
  -2  22  -1   17.40    1.76
   2  22   1   18.33    1.83
  -2  22  -2    1.52    0.81
  -2  22  -3    1.03    0.61
   2  23  -4    2.39    0.73
  -2  23   3    0.75    0.59
   2  23  -3    0.80    0.67
  -2  23   2    3.13    0.99
   2  23  -2    3.19    1.00
  -2  23   1    1.66    0.82
   2  23  -1    1.36    0.79
  -2  23   0    0.09    0.56
   2  23   0    0.02    0.54
  -2  23  -1    0.98    0.70
  -2  23  -2    1.60    0.78
  -2  23  -3    7.48    1.08
   2  24  -3    0.02    0.46
  -2  24   2    5.49    1.02
   2  24  -2    4.95    1.01
  -2  24   1    1.94    0.75
   2  24  -1    2.02    0.77
  -2  24   0   10.34    1.46
   2  24   0   10.21    1.25
  -2  24  -1    4.53    1.00
  -2  24  -2   14.04    1.25
   2  25  -2    3.37    0.77
  -2  25   1    8.50    1.01
   2  25  -1    8.86    1.02
  -2  25   0    8.24    1.17
  -2  25  -1    2.90    0.71
   3   8  -6    4.97    1.34
   3   9  -6    2.91    1.15
   3   9  -5    2.12    1.10
   3  10  -6   -0.11    0.73
   3 -10  -5    1.13    1.04
   3  10  -5    1.34    0.95
   3  11  -6   12.18    2.02
   3 -11  -5    0.93    0.98
   3  11  -5    1.24    0.91
   3 -11  -4   80.47    3.92
   3  11  -4   86.48    4.03
   3  12  -6   11.64    1.96
   3 -12  -5    0.00    0.85
   3  12  -5    0.13    0.72
   3 -12  -4   53.08    3.45
   3  12  -4   48.86    3.22
   3  13  -6   34.49    2.75
   3 -13  -5    1.77    1.11
   3  13  -5    2.94    1.21
   3 -13  -4   66.64    3.81
   3  13  -4   69.26    3.86
   3 -13  -3   35.11    2.90
   3  13  -3   35.86    2.83
   3  14  -6    0.03    0.74
   3 -14  -5   26.60    2.49
   3  14  -5   27.92    2.61
   3 -14  -4    0.04    0.79
   3  14  -4   -0.34    0.71
   3 -14  -3  162.61    5.89
   3  14  -3  160.39    5.69
   3 -14  -2    3.67    1.29
   3 -14  -1   30.99    2.65
   3  14  -1   28.60    2.45
   3 -14   0    4.07    1.37
   3 -14   1   30.84    2.69
   3  15  -6   53.73    3.16
   3 -15  -5   82.38    4.00
   3  15  -5   83.87    4.21
   3 -15  -4   28.55    2.73
   3  15  -4   28.16    2.62
   3 -15  -3    0.32    0.88
   3  15  -3    0.60    0.83
   3 -15  -2   57.24    3.62
   3  15  -2   59.15    3.63
   3 -15  -1   40.49    3.14
   3  15  -1   39.78    2.90
   3 -15   0   39.18    2.99
   3  15   0   38.66    2.75
   3 -15   1  104.90    4.57
  -3  15  -2    9.46    1.56
   3  16  -6   18.11    1.92
   3 -16  -5   54.85    3.25
   3  16  -5   57.95    3.44
   3 -16  -4    7.62    1.66
   3  16  -4    8.14    1.76
   3 -16  -3    1.51    1.16
   3  16  -3    1.38    0.98
   3 -16  -2    0.80    1.00
   3  16  -2    0.49    0.81
   3 -16  -1    4.77    1.49
   3  16  -1    4.14    1.29
   3 -16   0    1.15    1.03
   3  16   0    1.14    0.87
  -3  16  -2    8.13    1.50
   3  17  -6   -0.25    0.57
   3 -17  -5   10.86    1.76
   3  17  -5   12.63    1.93
   3 -17  -4   71.13    3.90
   3  17  -4   72.60    3.84
   3 -17  -3   51.17    3.50
   3  17  -3   51.99    3.41
   3 -17  -2    7.69    1.81
   3  17  -2    7.94    1.73
   3 -17  -1   14.04    2.27
   3  17  -1   12.80    2.09
   3 -17   0    3.09    1.34
   3  17   0    4.23    1.30
  -3  17  -1   37.60    2.63
  -3  17  -2   -0.39    0.56
   3  18  -6    0.59    0.58
   3  18  -5    6.33    1.44
   3 -18  -4   12.90    2.04
   3  18  -4   12.87    2.09
   3 -18  -3   37.90    3.11
   3  18  -3   39.50    2.98
   3 -18  -2    2.45    1.31
   3  18  -2    2.99    1.26
   3 -18  -1    0.31    0.99
   3  18  -1    0.56    0.78
  -3  18   0   15.49    1.91
   3  18   0   17.82    2.15
  -3  18  -1   79.34    3.78
  -3  18  -2   32.30    2.36
   3  19  -6    1.19    0.63
   3  19  -5   -0.08    0.58
  -3  19   4    0.84    0.73
   3  19  -4    1.11    0.83
   3  19  -3   -0.19    0.66
   3  19  -2   23.11    2.32
  -3  19   1   23.13    2.25
   3  19  -1   25.22    2.44
  -3  19   0    3.26    1.10
   3  19   0    2.63    1.10
  -3  19  -1    0.66    0.70
  -3  19  -2    1.61    0.81
   3  20  -5    4.26    1.03
  -3  20   4    1.27    0.75
   3  20  -4    1.37    0.84
  -3  20   3   14.55    1.66
   3  20  -3   15.49    1.88
  -3  20   2    0.87    0.77
   3  20  -2    0.72    0.76
  -3  20   1    2.56    1.03
   3  20  -1    2.24    1.02
  -3  20   0    1.09    0.80
   3  20   0    0.77    0.80
  -3  20  -1    7.23    1.38
  -3  20  -2    2.20    0.87
   3  21  -5    9.64    1.13
  -3  21   4    6.43    1.12
   3  21  -4    6.45    1.26
  -3  21   3   12.91    1.50
   3  21  -3   13.73    1.69
  -3  21   2    0.37    0.65
   3  21  -2    0.51    0.73
  -3  21   1    0.82    0.76
   3  21  -1    0.71    0.72
  -3  21   0    7.78    1.50
   3  21   0    6.57    1.36
  -3  21  -1    0.06    0.54
  -3  21  -2    4.29    1.01
  -3  22   4    4.00    0.81
   3  22  -4    3.09    0.83
  -3  22   3    0.32    0.53
   3  22  -3    0.63    0.68
  -3  22   2   11.25    1.65
   3  22  -2   11.46    1.68
  -3  22   1   -0.02    0.51
   3  22  -1    0.32    0.63
  -3  22   0   16.05    1.62
   3  22   0   16.25    1.59
  -3  22  -1    2.90    0.86
  -3  22  -2    7.30    1.16
  -3  23   3    0.84    0.56
   3  23  -3    0.75    0.59
  -3  23   2    0.14    0.51
   3  23  -2    0.27    0.57
  -3  23   1    1.36    0.68
   3  23  -1    1.25    0.69
  -3  23   0    0.77    0.60
   3  23   0    0.32    0.56
  -3  23  -1    1.65    0.67
  -3  23  -2    2.14    0.65
  -3  24   2    0.01    0.40
   3  24  -2    0.23    0.49
  -3  24   1    0.34    0.51
   3  24  -1    0.32    0.46
  -3  24   0   37.35    1.93
  -3  24  -1    2.36    0.64
   4   0  -6  118.38    4.78
   4  -1  -6   12.63    2.07
   4   1  -6   13.38    2.13
   4  -2  -6  101.63    4.50
   4   2  -6   97.92    4.32
   4  -3  -6  103.73    4.40
   4   3  -6  109.65    4.53
   4  -4  -6    6.69    1.62
   4   4  -6    5.63    1.49
   4  -4  -5    0.97    0.94
   4   4  -5    0.68    0.84
   4  -5  -6   10.83    1.90
   4   5  -6   11.67    2.06
   4  -5  -5    0.93    0.94
   4   5  -5    0.84    0.94
   4  -6  -6   17.44    2.42
   4   6  -6   16.80    2.07
   4  -6  -5    0.64    0.95
   4   6  -5    0.33    0.75
   4   7  -7    0.80    0.89
   4  -7  -6   36.93    2.84
   4   7  -6   36.19    2.83
   4  -7  -5    7.28    1.70
   4   7  -5    8.82    1.75
   4   8  -7    6.29    1.48
   4  -8  -6    2.45    1.19
   4   8  -6    2.55    1.20
   4  -8  -5   15.65    2.32
   4   8  -5   12.72    1.95
   4  -8  -4    6.14    1.61
   4   8  -4    5.36    1.47
   4   9  -7    4.31    1.35
   4  -9  -6    0.62    0.92
   4   9  -6    0.17    0.86
   4  -9  -5   -0.31    0.78
   4   9  -5    0.10    0.73
   4  -9  -4    0.04    0.78
   4   9  -4   -0.07    0.70
   4  10  -7    2.64    1.11
   4 -10  -6    0.04    0.81
   4  10  -6   -0.25    0.71
   4 -10  -5   27.60    2.70
   4  10  -5   26.33    2.59
   4 -10  -4    6.87    1.70
   4  10  -4    8.31    1.72
   4 -10  -3   10.79    1.98
   4  10  -3   10.28    1.81
   4  11  -7    6.17    1.39
   4 -11  -6    1.32    0.98
   4  11  -6    2.13    1.13
   4 -11  -5   13.27    2.21
   4  11  -5   13.17    2.19
   4 -11  -4    0.08    0.90
   4  11  -4    0.01    0.74
   4 -11  -3    0.58    0.95
   4  11  -3    0.56    0.81
   4 -11  -2   16.51    2.39
   4  11  -2   15.55    2.20
   4  12  -7    0.46    0.71
   4 -12  -6   36.74    2.71
   4  12  -6   40.98    3.03
   4 -12  -5   17.18    2.50
   4  12  -5   15.95    2.40
   4 -12  -4   12.50    2.19
   4  12  -4   13.22    2.25
   4 -12  -3   29.59    2.72
   4  12  -3   31.08    2.69
   4 -12  -2   50.76    3.46
   4  12  -2   50.02    3.31
   4 -12  -1   56.95    3.52
   4  12  -1   59.87    3.38
   4 -12   0    9.59    1.85
   4  13  -7   27.90    2.10
   4 -13  -6   -0.03    0.75
   4  13  -6    0.27    0.81
   4 -13  -5   -0.41    0.78
   4  13  -5   -0.39    0.71
   4 -13  -4   10.83    2.04
   4  13  -4   13.59    2.30
   4 -13  -3    7.28    1.77
   4  13  -3    5.66    1.54
   4 -13  -2    2.81    1.29
   4  13  -2    4.29    1.35
   4 -13  -1   95.77    4.57
   4  13  -1   91.93    4.15
   4 -13   0    2.96    1.27
   4 -13   1    7.63    1.73
   4  14  -7   39.32    2.31
   4  14  -6    5.56    1.41
   4 -14  -5   24.73    2.46
   4  14  -5   27.19    2.57
   4 -14  -4   12.87    2.19
   4  14  -4   12.81    2.20
   4 -14  -3    1.88    1.20
   4  14  -3    1.62    1.06
   4 -14  -2   13.49    2.25
   4  14  -2   13.80    2.18
   4 -14  -1   16.74    2.54
   4  14  -1   13.20    2.02
   4 -14   0   26.96    2.71
   4 -14   1    3.62    1.37
   4  15  -7    2.66    0.81
   4  15  -6   16.64    1.85
   4 -15  -5    0.12    0.88
   4  15  -5    0.15    0.74
   4 -15  -4    1.99    1.15
   4  15  -4    1.94    1.14
   4 -15  -3   39.17    3.22
   4  15  -3   42.85    3.25
   4 -15  -2    0.33    0.95
   4  15  -2    0.19    0.77
   4 -15  -1   76.74    4.32
   4  15  -1   78.63    3.94
   4 -15   0   73.34    3.78
   4 -15   1   -0.17    0.92
   4  16  -6   29.80    2.15
   4 -16  -5    2.17    0.99
   4  16  -5    3.25    1.16
   4 -16  -4    7.05    1.69
   4  16  -4    8.16    1.72
   4 -16  -3   13.38    2.33
   4  16  -3   12.73    2.18
   4 -16  -2    8.14    1.91
   4  16  -2    6.46    1.57
   4 -16  -1    0.04    0.83
   4  16  -1    0.37    0.82
   4 -16   0    5.75    1.60
   4  17  -6    0.12    0.59
   4 -17  -5    0.08    0.67
   4  17  -5    0.27    0.66
   4 -17  -4    0.89    0.91
   4  17  -4    0.50    0.83
   4 -17  -3   11.29    1.98
   4  17  -3   12.12    1.99
   4 -17  -2    2.56    1.29
   4  17  -2    2.12    1.02
   4 -17  -1    7.91    1.85
   4  17  -1    8.24    1.71
   4 -17   0    1.49    1.04
  -4  17  -1    3.49    1.02
   4  18  -6    4.42    0.95
   4  18  -5    0.28    0.58
   4 -18  -4   13.47    2.02
   4  18  -4   15.55    1.77
   4 -18  -3   21.40    2.23
   4  18  -3   22.39    2.16
   4 -18  -2   -0.14    0.81
   4  18  -2    0.04    0.72
   4 -18  -1   16.89    2.38
   4  18  -1   15.48    1.93
  -4  18  -1    0.71    0.70
  -4  19   5   -0.04    0.45
   4  19  -5    0.16    0.47
   4  19  -4    0.40    0.68
   4  19  -3    1.20    0.88
   4  19  -2    5.62    1.34
   4  19  -1    0.19    0.65
  -4  19   0    0.09    0.55
  -4  19  -1    4.82    1.09
   4  20  -5   19.11    1.50
  -4  20   4    1.18    0.61
   4  20  -4    1.05    0.70
  -4  20   3   26.10    1.96
   4  20  -3   24.30    2.03
  -4  20   2    1.04    0.72
   4  20  -2    0.75    0.76
  -4  20   1    1.33    0.75
   4  20  -1    0.94    0.74
  -4  20   0    2.02    0.82
  -4  20  -1    4.61    0.97
  -4  21   4   22.51    1.43
   4  21  -4   23.61    1.58
  -4  21   3   -0.12    0.47
   4  21  -3    0.12    0.54
  -4  21   2   16.33    1.53
   4  21  -2   16.18    1.57
  -4  21   1    0.45    0.57
   4  21  -1    0.20    0.58
  -4  21   0    0.10    0.50
  -4  21  -1    0.16    0.45
  -4  22   3    9.95    1.04
   4  22  -3    9.49    1.09
  -4  22   2   22.54    1.65
   4  22  -2   20.74    1.61
  -4  22   1    9.14    1.09
   4  22  -1    9.92    1.19
  -4  22   0    1.88    0.67
  -4  22  -1    0.37    0.46
  -4  23   2    2.00    0.58
  -4  23   1    1.05    0.53
  -4  23   0    1.00    0.51
   5   0  -7   -0.21    0.69
   5   0  -6    1.65    1.04
   5   0  -5    0.05    0.74
   5   0  -4    4.16    1.34
   5  -1  -7    2.44    1.11
   5   1  -7    2.40    1.05
   5  -1  -6   79.66    4.18
   5   1  -6   75.46    3.85
   5  -1  -5    3.78    1.33
   5   1  -5    3.34    1.31
   5  -1  -4   52.62    3.38
   5   1  -4   51.00    3.23
   5  -2  -7   -0.29    0.67
   5   2  -7   -0.34    0.75
   5  -2  -6    3.65    1.27
   5   2  -6    3.95    1.31
   5  -2  -5    8.98    1.90
   5   2  -5    6.83    1.65
   5  -2  -4   47.09    3.28
   5   2  -4   46.41    3.22
   5  -3  -7   16.94    1.92
   5   3  -7   14.44    2.10
   5  -3  -6   11.28    2.05
   5   3  -6   12.84    2.18
   5  -3  -5   42.24    3.09
   5   3  -5   41.00    2.96
   5  -3  -4   10.86    2.00
   5   3  -4   10.90    2.06
   5  -4  -7   34.45    2.57
   5   4  -7   36.32    2.62
   5  -4  -6   31.32    2.78
   5   4  -6   31.54    2.72
   5  -4  -5    0.39    0.89
   5   4  -5    0.32    0.81
   5  -4  -4   72.36    3.88
   5   4  -4   72.89    3.94
   5  -4  -3   54.09    3.32
   5   4  -3   60.07    3.49
   5  -5  -7    0.32    0.74
   5   5  -7    0.27    0.73
   5  -5  -6   13.93    2.14
   5   5  -6   13.81    2.12
   5  -5  -5   88.37    4.50
   5   5  -5   88.59    4.44
   5  -5  -4    1.48    1.07
   5   5  -4    1.32    0.92
   5  -5  -3   -0.74    0.68
   5   5  -3    0.07    0.75
   5  -6  -7    3.44    1.14
   5   6  -7    3.56    1.20
   5  -6  -6    0.89    0.91
   5   6  -6    0.66    0.93
   5  -6  -5   13.91    2.24
   5   6  -5   14.05    2.24
   5  -6  -4    4.01    1.45
   5   6  -4    3.49    1.31
   5  -6  -3    3.47    1.28
   5   6  -3    2.88    1.24
   5  -7  -7    3.47    1.13
   5   7  -7    3.44    1.11
   5  -7  -6    0.79    0.88
   5   7  -6    1.02    0.91
   5  -7  -5    0.20    0.87
   5   7  -5    1.10    0.94
   5  -7  -4    0.75    0.99
   5   7  -4    0.61    0.92
   5  -7  -3   31.70    2.80
   5   7  -3   32.51    2.81
   5  -7  -2    5.81    1.57
   5   7  -2    5.53    1.52
   5   8  -7    0.62    0.73
   5  -8  -6    0.78    0.89
   5   8  -6    1.29    1.03
   5  -8  -5    0.23    0.85
   5   8  -5    0.53    0.82
   5  -8  -4    0.86    0.97
   5   8  -4    0.53    0.86
   5  -8  -3    8.82    1.88
   5   8  -3    8.32    1.73
   5  -8  -2    2.22    1.16
   5   8  -2    1.27    0.88
   5  -8  -1   -0.01    0.81
   5   8  -1    0.06    0.75
   5   9  -7    0.34    0.70
   5  -9  -6    7.35    1.61
   5   9  -6    6.62    1.61
   5  -9  -5    0.13    0.86
   5   9  -5   -0.16    0.77
   5  -9  -4    5.05    1.59
   5   9  -4    5.20    1.53
   5  -9  -3    3.16    1.36
   5   9  -3    3.02    1.15
   5  -9  -2    0.48    0.88
   5   9  -2   -0.11    0.75
   5  -9  -1   17.21    2.44
   5   9  -1   16.16    1.99
   5  -9   0   22.44    2.29
   5  10  -7    1.29    0.78
   5 -10  -6    0.44    0.79
   5  10  -6    0.52    0.82
   5 -10  -5    4.62    1.44
   5  10  -5    4.84    1.48
   5 -10  -4    5.07    1.58
   5  10  -4    4.85    1.45
   5 -10  -3    1.23    1.05
   5  10  -3    1.45    0.96
   5 -10  -2    1.25    1.00
   5  10  -2    1.12    0.93
   5 -10  -1    5.01    1.44
   5  10  -1    4.04    1.33
   5 -10   0   21.98    2.38
   5  11  -7   -0.18    0.55
   5 -11  -6    5.15    1.30
   5  11  -6    5.37    1.41
   5 -11  -5    3.20    1.24
   5  11  -5    3.20    1.33
   5 -11  -4    7.60    1.71
   5  11  -4    8.37    1.76
   5 -11  -3   16.12    2.44
   5  11  -3   16.59    2.45
   5 -11  -2    0.94    0.97
   5  11  -2    0.74    0.89
   5 -11  -1   85.78    4.44
   5  11  -1   82.42    4.11
   5 -11   0    1.06    1.01
   5  12  -7    0.65    0.61
   5 -12  -6    1.56    0.90
   5  12  -6    1.08    0.85
   5 -12  -5    0.11    0.82
   5  12  -5   -0.27    0.77
   5 -12  -4    0.22    0.92
   5  12  -4   -0.03    0.73
   5 -12  -3    1.10    1.07
   5  12  -3    1.52    1.04
   5 -12  -2   87.92    4.59
   5  12  -2   91.83    4.43
   5 -12  -1   26.55    2.65
   5  12  -1   22.54    2.33
   5 -12   0  121.50    5.02
   5  13  -7    8.86    1.26
   5 -13  -6    9.16    1.49
   5  13  -6    8.44    1.56
   5 -13  -5   -0.08    0.70
   5  13  -5    0.01    0.70
   5 -13  -4    6.49    1.65
   5  13  -4    5.84    1.43
   5 -13  -3    3.04    1.32
   5  13  -3    2.84    1.20
   5 -13  -2   12.99    2.19
   5  13  -2   11.90    2.03
   5 -13  -1    9.33    1.93
   5  13  -1    9.52    1.83
   5 -13   0  111.78    4.75
   5  14  -7   11.18    1.13
   5 -14  -6    0.62    0.68
   5  14  -6    1.07    0.77
   5 -14  -5    0.24    0.79
   5  14  -5    0.48    0.76
   5 -14  -4    4.57    1.45
   5  14  -4    6.73    1.48
   5 -14  -3   32.84    2.85
   5  14  -3   30.68    2.65
   5 -14  -2   15.00    2.38
   5  14  -2   13.26    2.09
   5 -14  -1   23.10    2.48
   5  14  -1   27.00    2.47
   5 -14   0   20.70    2.31
   5 -15  -6    2.34    0.77
   5  15  -6    2.43    0.86
   5 -15  -5    1.85    0.92
   5  15  -5    2.57    1.06
   5 -15  -4   -0.40    0.68
   5  15  -4   -0.22    0.65
   5 -15  -3   10.94    2.05
   5  15  -3   10.67    1.89
   5 -15  -2   47.61    3.28
   5  15  -2   48.59    3.16
   5 -15  -1    2.66    1.29
   5  15  -1    2.98    1.13
   5 -15   0   12.90    2.08
   5  16  -6    1.87    0.75
   5 -16  -5    3.07    0.97
   5  16  -5    4.33    1.19
   5 -16  -4    4.03    1.21
   5  16  -4    4.46    1.20
   5 -16  -3    1.12    1.01
   5  16  -3    0.76    0.85
   5 -16  -2    8.76    1.79
   5  16  -2    7.43    1.59
   5 -16  -1   37.81    2.88
   5  16  -1   40.58    2.78
   5 -16   0   28.90    2.46
   5 -17  -5    6.68    1.18
   5  17  -5    7.02    1.24
   5 -17  -4    0.28    0.70
   5  17  -4    0.04    0.66
   5 -17  -3   -0.25    0.75
   5  17  -3   -0.29    0.59
   5 -17  -2    2.87    1.19
   5  17  -2    2.78    1.04
   5 -17  -1    0.53    0.82
   5  17  -1    0.17    0.68
   5  18  -5    2.63    0.77
   5 -18  -4   10.39    1.52
   5  18  -4   10.56    1.49
   5 -18  -3    2.20    1.04
   5  18  -3    2.38    0.90
   5 -18  -2   -0.10    0.76
   5  18  -2    0.05    0.63
   5  18  -1    0.64    0.65
  -5  18   0    0.21    0.48
  -5  19   4    4.29    0.84
   5  19  -4    3.52    0.91
   5  19  -3   13.83    1.48
   5  19  -2    0.27    0.58
  -5  19   1    6.31    1.13
  -5  19   0    0.18    0.46
  -5  20   3    2.37    0.67
   5  20  -3    2.31    0.75
  -5  20   2   13.26    1.26
   5  20  -2   14.67    1.40
  -5  20   1   -0.08    0.41
  -5  20   0    6.55    1.00
  -5  21   2    0.91    0.47
  -5  21   1    0.53    0.46
   6   0  -7    0.10    0.66
   6   0  -6   10.22    1.78
   6   0  -5    0.14    0.84
   6   0  -4   55.93    3.68
   6   0  -3    0.25    0.87
   6   0  -2   28.84    2.73
   6  -1  -7    1.31    0.78
   6   1  -7    1.01    0.83
   6  -1  -6    6.83    1.53
   6   1  -6    6.59    1.56
   6  -1  -5    0.29    0.82
   6   1  -5   -0.14    0.79
   6  -1  -4   16.34    2.47
   6   1  -4   17.70    2.56
   6  -1  -3    5.80    1.65
   6   1  -3    6.46    1.64
   6  -1  -2   73.96    4.10
   6   1  -2   69.04    3.95
   6  -1  -1    9.89    1.85
   6  -2  -7    0.06    0.63
   6   2  -7    0.21    0.65
   6  -2  -6    0.08    0.76
   6   2  -6    0.10    0.86
   6  -2  -5   34.02    2.83
   6   2  -5   33.85    2.81
   6  -2  -4    0.19    0.86
   6   2  -4    1.16    0.96
   6  -2  -3    1.45    0.97
   6   2  -3    1.52    1.13
   6  -2  -2    3.78    1.38
   6   2  -2    4.43    1.41
   6  -2  -1    1.40    1.02
   6  -3  -7    0.22    0.67
   6   3  -7   -0.12    0.59
   6  -3  -6    3.98    1.24
   6   3  -6    4.50    1.37
   6  -3  -5   -0.29    0.80
   6   3  -5    0.26    0.80
   6  -3  -4   25.45    2.63
   6   3  -4   25.90    2.65
   6  -3  -3   39.76    3.06
   6   3  -3   39.72    3.01
   6  -3  -2   60.71    3.63
   6   3  -2   64.02    3.59
   6  -3  -1    0.47    0.95
   6  -4  -7   11.95    1.70
   6   4  -7   13.08    1.61
   6  -4  -6   -0.31    0.64
   6   4  -6    0.17    0.72
   6  -4  -5   22.73    2.51
   6   4  -5   25.09    2.59
   6  -4  -4    0.71    1.00
   6   4  -4    0.61    0.92
   6  -4  -3   27.52    2.73
   6   4  -3   26.98    2.61
   6  -4  -2   43.36    3.27
   6   4  -2   41.88    3.12
   6  -4  -1   25.69    2.46
   6  -5  -7    0.59    0.68
   6   5  -7    0.18    0.69
   6  -5  -6   12.40    1.96
   6   5  -6   12.91    2.01
   6  -5  -5   10.57    1.96
   6   5  -5    8.89    1.72
   6  -5  -4    0.19    0.84
   6   5  -4    0.50    0.85
   6  -5  -3   17.99    2.65
   6   5  -3   15.88    2.37
   6  -5  -2   15.61    2.35
   6   5  -2   15.31    2.32
   6  -5  -1   40.35    3.06
   6  -6  -7    0.83    0.70
   6   6  -7    1.43    0.80
   6  -6  -6   41.46    2.90
   6   6  -6   39.79    2.75
   6  -6  -5    5.79    1.52
   6   6  -5    5.94    1.48
   6  -6  -4   -0.19    0.82
   6   6  -4    0.07    0.84
   6  -6  -3   41.92    3.24
   6   6  -3   42.64    3.17
   6  -6  -2   23.73    2.55
   6   6  -2   24.76    2.61
   6  -6  -1    3.69    1.34
   6  -7  -7    0.12    0.56
   6   7  -7    0.26    0.59
   6  -7  -6    2.95    1.11
   6   7  -6    2.46    1.08
   6  -7  -5   11.25    1.96
   6   7  -5   11.42    1.97
   6  -7  -4    0.39    0.92
   6   7  -4    0.46    0.84
   6  -7  -3    9.74    2.03
   6   7  -3    8.94    1.87
   6  -7  -2    2.28    1.19
   6   7  -2    3.35    1.28
   6  -7  -1    7.98    1.78
   6  -8  -7    1.20    0.67
   6   8  -7    0.62    0.66
   6  -8  -6    0.08    0.67
   6   8  -6    0.06    0.62
   6  -8  -5   10.35    1.90
   6   8  -5    9.58    1.78
   6  -8  -4    1.19    0.99
   6   8  -4    0.14    0.92
   6  -8  -3    1.29    1.12
   6   8  -3    1.57    1.08
   6  -8  -2    0.48    0.96
   6   8  -2   -0.36    0.74
   6  -8  -1    5.43    1.57
   6  -9  -7   10.10    1.17
   6   9  -7   10.56    1.27
   6  -9  -6    0.29    0.66
   6   9  -6    0.07    0.63
   6  -9  -5    9.07    1.76
   6   9  -5    8.92    1.71
   6  -9  -4    2.48    1.21
   6   9  -4    2.39    1.19
   6  -9  -3    0.05    0.88
   6   9  -3    0.00    0.84
   6  -9  -2    1.85    1.18
   6   9  -2    1.12    1.04
   6  -9  -1   19.57    2.24
   6  10  -7    0.84    0.60
   6 -10  -6    0.91    0.75
   6  10  -6    1.09    0.77
   6 -10  -5    0.03    0.76
   6  10  -5   -0.02    0.71
   6 -10  -4    8.67    1.80
   6  10  -4    8.57    1.75
   6 -10  -3    0.21    0.90
   6  10  -3    0.02    0.76
   6 -10  -2    0.90    0.97
   6  10  -2    2.07    1.11
   6 -10  -1   -0.41    0.80
   6  11  -7    0.04    0.46
   6 -11  -6   -0.21    0.55
   6  11  -6    0.22    0.59
   6 -11  -5    2.11    1.03
   6  11  -5    2.16    0.96
   6 -11  -4    0.75    0.96
   6  11  -4    0.44    0.81
   6 -11  -3   -0.23    0.79
   6  11  -3   -0.49    0.66
   6 -11  -2   20.16    2.38
   6  11  -2   17.15    2.10
   6 -11  -1   54.54    3.47
   6 -12  -6    2.69    0.84
   6  12  -6    2.41    0.82
   6 -12  -5    5.32    1.27
   6  12  -5    5.70    1.35
   6 -12  -4   28.86    2.51
   6  12  -4   32.19    2.62
   6 -12  -3    2.91    1.26
   6  12  -3    2.43    1.09
   6 -12  -2   22.72    2.39
   6  12  -2   24.45    2.32
   6 -12  -1   42.86    3.03
   6 -13  -6    0.90    0.58
   6  13  -6    0.62    0.56
   6 -13  -5    1.27    0.75
   6  13  -5    1.30    0.77
   6 -13  -4    0.69    0.86
   6  13  -4   -0.09    0.71
   6 -13  -3   52.98    3.28
   6  13  -3   51.21    3.07
   6 -13  -2   33.59    2.73
   6  13  -2   32.97    2.55
   6 -13  -1    1.73    1.04
   6 -13   0   14.55    2.02
   6  14  -6    2.08    0.68
   6 -14  -5    9.94    1.46
   6  14  -5   10.85    1.34
   6 -14  -4    0.05    0.67
   6  14  -4   -0.07    0.63
   6 -14  -3   27.45    2.39
   6  14  -3   25.71    2.19
   6 -14  -2   22.71    2.21
   6  14  -2   20.75    1.96
   6 -14  -1    2.24    1.14
   6 -14   0    0.82    0.88
   6 -15  -5    1.99    0.72
   6  15  -5    2.48    0.79
   6 -15  -4   -0.09    0.59
   6  15  -4   -0.05    0.58
   6 -15  -3    0.17    0.78
   6  15  -3    1.28    0.78
   6 -15  -2   43.80    2.78
   6  15  -2   42.79    2.56
   6 -15  -1    0.18    0.77
   6 -15   0    1.36    0.88
   6  16  -5   13.53    1.18
   6 -16  -4   11.61    1.35
   6  16  -4   11.94    1.35
   6 -16  -3    1.26    0.81
   6  16  -3    0.66    0.68
   6 -16  -2    0.42    0.72
   6  16  -2    0.10    0.63
   6 -16  -1   19.22    1.86
   6 -17  -4    1.09    0.59
   6  17  -4    1.02    0.61
   6 -17  -3   13.63    1.47
   6  17  -3   13.07    1.36
   6 -17  -2    1.75    0.87
   6  17  -2    1.54    0.74
  -6  18   2    0.22    0.42
  -6  18   1   -0.03    0.37
   7   0  -7    0.08    0.46
   7   0  -6   17.56    1.72
   7   0  -5    0.13    0.75
   7   0  -4    7.53    1.66
   7   0  -3   -0.09    0.73
   7   0  -2   40.61    2.95
   7  -1  -7    1.10    0.59
   7   1  -7    1.03    0.60
   7  -1  -6    0.92    0.75
   7   1  -6    1.28    0.80
   7  -1  -5    1.49    0.95
   7   1  -5    1.21    0.90
   7  -1  -4    0.22    0.83
   7   1  -4    0.03    0.77
   7  -1  -3   20.90    2.32
   7   1  -3   18.58    2.18
   7  -1  -2   25.94    2.56
   7   1  -2   25.46    2.42
   7  -2  -7    3.92    0.88
   7   2  -7    4.45    0.91
   7  -2  -6   22.35    1.94
   7   2  -6   22.88    1.96
   7  -2  -5   10.44    1.74
   7   2  -5   10.42    1.70
   7  -2  -4    0.45    0.89
   7   2  -4   -0.05    0.80
   7  -2  -3   23.46    2.43
   7   2  -3   23.11    2.41
   7  -2  -2   55.84    3.39
   7   2  -2   56.07    3.37
   7  -3  -7   -0.10    0.42
   7   3  -7   -0.04    0.43
   7  -3  -6    0.56    0.65
   7   3  -6   -0.06    0.62
   7  -3  -5    5.34    1.35
   7   3  -5    5.02    1.34
   7  -3  -4   22.32    2.25
   7   3  -4   24.75    2.44
   7  -3  -3    0.81    0.89
   7   3  -3    1.11    0.97
   7  -3  -2   34.34    2.81
   7   3  -2   33.20    2.79
   7   4  -7    8.26    1.02
   7  -4  -6    0.25    0.65
   7   4  -6    0.40    0.61
   7  -4  -5    8.38    1.61
   7   4  -5    9.44    1.67
   7  -4  -4   18.59    2.16
   7   4  -4   17.33    2.09
   7  -4  -3    1.91    1.08
   7   4  -3    2.58    1.17
   7  -4  -2    3.34    1.34
   7   4  -2    3.34    1.23
   7  -5  -6    3.99    1.03
   7   5  -6    4.55    1.06
   7  -5  -5   14.60    1.79
   7   5  -5   12.33    1.87
   7  -5  -4   23.81    2.28
   7   5  -4   23.19    2.26
   7  -5  -3    5.54    1.47
   7   5  -3    4.26    1.25
   7  -5  -2   26.44    2.48
   7   5  -2   29.07    2.52
   7  -6  -6    0.20    0.56
   7   6  -6   -0.23    0.49
   7  -6  -5    2.72    1.05
   7   6  -5    3.57    1.13
   7  -6  -4   20.32    2.11
   7   6  -4   20.72    2.15
   7  -6  -3    1.58    1.00
   7   6  -3    1.87    0.99
   7  -6  -2   30.81    2.65
   7   6  -2   30.88    2.61
   7  -7  -6    0.03    0.52
   7   7  -6    0.33    0.56
   7  -7  -5    6.02    1.34
   7   7  -5    6.35    1.28
   7  -7  -4   20.79    2.14
   7   7  -4   19.20    1.98
   7  -7  -3   15.07    2.19
   7   7  -3   14.88    1.83
   7  -7  -2   17.95    2.11
   7   7  -2   17.52    1.95
   7  -8  -6   -0.10    0.48
   7   8  -6    0.14    0.53
   7  -8  -5    2.57    0.92
   7   8  -5    2.57    0.89
   7  -8  -4    4.72    1.28
   7   8  -4    5.81    1.31
   7  -8  -3    4.00    1.31
   7   8  -3    3.41    1.12
   7  -8  -2    0.32    0.78
   7   8  -2    0.36    0.77
   7  -8  -1    8.01    1.58
   7  -9  -6    0.35    0.49
   7   9  -6    0.28    0.53
   7  -9  -5    0.50    0.66
   7   9  -5    1.04    0.73
   7  -9  -4    0.84    0.79
   7   9  -4    0.33    0.71
   7  -9  -3    9.95    1.70
   7   9  -3    8.81    1.61
   7  -9  -2    5.89    1.47
   7   9  -2    6.39    1.41
   7  -9  -1    7.63    1.53
   7 -10  -5   -0.22    0.53
   7  10  -5    0.24    0.59
   7 -10  -4    0.03    0.63
   7  10  -4   -0.13    0.58
   7 -10  -3    0.91    0.84
   7  10  -3    0.57    0.75
   7 -10  -2    5.92    1.40
   7 -10  -1    2.46    1.03
   7 -11  -5    9.07    1.13
   7  11  -5   10.92    1.24
   7 -11  -4    2.67    0.95
   7  11  -4    3.32    0.97
   7 -11  -3    0.33    0.70
   7  11  -3    0.52    0.67
   7 -11  -2    0.52    0.78
   7 -11  -1    8.96    1.49
   7 -12  -5    0.24    0.48
   7  12  -5    0.28    0.43
   7 -12  -4   11.67    1.40
   7  12  -4   10.48    1.24
   7 -12  -3    5.28    1.15
   7  12  -3    4.80    1.08
   7 -12  -1    1.73    0.89
   7 -13  -4    3.66    0.91
   7  13  -4    3.88    0.84
   7 -13  -3    8.64    1.38
   7  13  -3    6.21    1.12
   7 -13  -2    0.03    0.61
   7 -13  -1    0.96    0.71
   7 -14  -4    4.37    0.84
   7 -14  -3    1.00    0.60
   7 -14  -2   16.91    1.51
   7 -15  -2    1.72    0.67
   8   0  -5   -0.20    0.48
   8   0  -4   21.62    1.80
   8   0  -3   -0.20    0.62
   8  -1  -5    1.56    0.69
   8   1  -5    1.78    0.71
   8  -1  -4    2.30    0.86
   8   1  -4    2.22    0.86
   8  -1  -3    1.02    0.76
   8   1  -3    0.53    0.74
   8  -2  -5   12.23    1.30
   8   2  -5   11.79    1.24
   8  -2  -4    0.09    0.64
   8   2  -4    0.19    0.60
   8  -2  -3   18.52    1.80
   8   2  -3   20.61    1.75
   8  -3  -5   27.12    1.72
   8   3  -5   26.55    1.69
   8  -3  -4    0.15    0.64
   8   3  -4    0.39    0.62
   8  -3  -3    6.44    1.26
   8   3  -3    6.46    1.24
   8  -4  -5    0.34    0.53
   8   4  -5    0.29    0.49
   8  -4  -4   14.43    1.44
   8   4  -4   14.22    1.41
   8  -4  -3   -0.12    0.62
   8   4  -3    0.03    0.61
   8  -5  -5   20.31    1.41
   8  -5  -4    0.85    0.65
   8   5  -4    0.84    0.63
   8  -5  -3    3.62    0.96
   8   5  -3    3.03    0.90
   8  -6  -4    7.97    1.21
   8   6  -4    7.29    1.11
   8  -6  -3    0.59    0.69
   8   6  -3    0.60    0.61
   8  -7  -4    0.49    0.53
   8   7  -4    1.13    0.57
   8  -7  -3    2.79    0.86
   8   7  -3    2.75    0.79
   8  -8  -3    2.77    0.81
   0  -8  -7    1.35    1.02
   0  -9  -6    0.38    0.76
   0  -9  -7   10.98    1.97
   0  -9  -8   17.35    1.84
   0 -10  -6    0.41    0.82
   0 -10  -7   30.57    2.67
   0 -10  -8    0.37    0.73
   0 -11  -6   17.84    2.37
   0 -11  -7   61.55    3.46
   0 -11  -8   22.66    2.01
   0 -12  -5    2.72    1.10
   0 -12  -6    5.44    1.45
   0 -12  -7   17.75    2.08
   0 -12  -8   18.04    1.76
   0 -13  -5   16.39    2.33
   0 -13  -6   33.55    2.77
   0 -13  -7   15.35    1.89
   0 -13  -8   10.21    1.50
   0 -14  -4   25.63    2.38
   0 -14  -5    0.25    0.78
   0 -14  -6    8.78    1.77
   0 -14  -7   10.67    1.72
   0 -14  -8    1.07    0.70
   0 -15  -3   17.92    2.07
   0 -15  -4    6.51    1.55
   0 -15  -5   94.45    4.31
   0 -15  -6   11.83    2.04
   0 -15  -7    0.92    0.75
   0 -15  -8   23.30    1.68
   0 -16  -3    8.91    1.64
   0 -16  -4   -0.08    0.73
   0 -16  -5   62.51    3.61
   0 -16  -6   12.75    2.00
   0 -16  -7    0.54    0.70
   0 -17  -3    6.48    1.47
   0 -17  -4    8.44    1.70
   0 -17  -5   32.02    2.70
   0 -17  -6   14.51    1.75
   0 -17  -7    1.84    0.79
   0 -17  -8    3.82    0.73
   0 -18  -3   58.74    3.27
   0 -18  -4    2.47    1.18
   0 -18  -5   38.76    2.68
   0 -18  -6   13.74    1.66
   0 -18  -7    7.72    1.21
   0 -19  -3   25.90    2.25
   0 -19  -4   12.04    1.77
   0 -19  -5   29.65    2.27
   0 -19  -6    0.48    0.64
   0 -19  -7    0.33    0.46
   0 -20  -4   30.63    2.23
   0 -20  -5    1.99    0.87
   0 -20  -6    2.27    0.78
   0 -21  -4    8.49    1.34
   0 -21  -5   11.67    1.34
   0 -21  -6    1.21    0.56
   0 -22  -5    1.91    0.66
   1  -8  -7    5.88    1.38
  -1  -8  -6    3.61    1.15
  -1  -8  -7    0.22    0.72
   1  -9  -8   22.72    2.17
   1  -9  -7    1.73    1.03
   1  -9  -6   10.61    1.85
  -1  -9  -6   12.36    1.88
  -1  -9  -7   41.45    2.80
  -1  -9  -8   27.72    2.08
   1 -10  -8    0.70    0.74
   1 -10  -7   30.18    2.65
   1 -10  -6    0.65    0.84
  -1 -10  -6   11.84    1.90
  -1 -10  -7   14.72    2.04
  -1 -10  -8   10.87    1.59
   1 -11  -8    4.29    1.19
   1 -11  -7   -0.03    0.75
   1 -11  -6    0.32    0.82
   1 -11  -5    0.30    0.80
  -1 -11  -5    1.27    0.94
  -1 -11  -6    0.29    0.79
  -1 -11  -7    0.38    0.79
  -1 -11  -8    1.46    0.77
   1 -12  -8   44.51    2.61
   1 -12  -7    3.58    1.22
   1 -12  -6   62.69    3.59
   1 -12  -5   63.07    3.60
  -1 -12  -5   18.39    2.04
  -1 -12  -6    6.05    1.41
  -1 -12  -7    0.15    0.70
  -1 -12  -8    4.95    1.09
   1 -13  -9    1.70    0.59
   1 -13  -8    1.99    0.88
   1 -13  -7   10.07    1.76
   1 -13  -6   40.98    3.00
   1 -13  -5   27.84    2.59
  -1 -13  -4   15.51    2.11
  -1 -13  -5    0.01    0.73
  -1 -13  -6    5.37    1.37
  -1 -13  -7    3.42    1.21
  -1 -13  -8   12.65    1.40
   1 -14  -8   41.10    2.35
   1 -14  -7   27.65    2.40
   1 -14  -6    0.32    0.77
   1 -14  -5   57.44    3.54
   1 -14  -4    0.84    0.91
  -1 -14  -4    6.80    1.55
  -1 -14  -5   11.43    1.86
  -1 -14  -6    5.69    1.44
  -1 -14  -7    4.97    1.25
  -1 -14  -8    4.32    0.99
   1 -15  -8   -0.01    0.53
   1 -15  -7   28.74    2.30
   1 -15  -6   23.40    2.34
   1 -15  -5   10.93    1.93
   1 -15  -4   13.98    2.14
   1 -15  -3    3.89    1.20
  -1 -15  -3   13.79    1.95
  -1 -15  -4   66.03    3.54
  -1 -15  -5   -0.11    0.66
  -1 -15  -6   30.18    2.51
  -1 -15  -7    0.50    0.67
  -1 -15  -8    0.26    0.45
   1 -16  -8   27.97    1.73
   1 -16  -7    1.49    0.86
   1 -16  -6    1.33    0.96
   1 -16  -5   19.25    2.29
   1 -16  -4    0.89    0.87
   1 -16  -3   43.26    2.95
  -1 -16  -3    0.31    0.73
  -1 -16  -4    1.21    0.89
  -1 -16  -5    1.24    0.86
  -1 -16  -6   67.62    3.40
  -1 -16  -7   15.23    1.62
   1 -17  -8    1.35    0.56
   1 -17  -7    2.06    0.85
   1 -17  -6    2.98    1.15
   1 -17  -5    5.28    1.40
   1 -17  -4    1.63    1.06
   1 -17  -3  242.70    6.54
  -1 -17  -3    5.30    1.28
  -1 -17  -4    2.09    0.99
  -1 -17  -5    1.90    1.00
  -1 -17  -6    7.02    1.39
  -1 -17  -7    6.50    1.12
   1  17   8    8.25    0.91
   1 -18  -7   -0.12    0.49
   1 -18  -6    6.97    1.38
   1 -18  -5    6.26    1.44
   1 -18  -4   49.33    3.17
   1 -18  -3    3.56    1.23
  -1 -18  -3   13.79    1.91
  -1 -18  -4   65.89    3.40
  -1 -18  -5    4.46    1.28
  -1 -18  -6   18.38    1.68
  -1 -18  -7   24.93    1.60
   1 -19  -7   12.42    1.18
   1 -19  -6   10.41    1.48
   1 -19  -5   19.91    1.97
   1 -19  -4   58.88    3.21
   1 -19  -3   78.86    3.64
  -1 -19  -3   26.51    2.15
  -1 -19  -4   43.84    2.79
  -1 -19  -5   14.89    1.64
  -1 -19  -6    4.75    1.04
   1 -20  -7    1.04    0.46
   1 -20  -6   16.66    1.49
   1 -20  -5    1.44    0.80
   1 -20  -4   37.58    2.66
  -1 -20  -4    6.38    1.20
  -1 -20  -5    0.59    0.61
  -1 -20  -6    0.32    0.50
   1 -21  -6   20.15    1.46
   1 -21  -5    9.07    1.31
   1 -21  -4   11.57    1.43
  -1 -21  -4    3.18    0.86
  -1 -21  -5   16.72    1.43
   1 -22  -5   13.87    1.29
  -2  -6  -6    0.97    0.84
  -2  -7  -6   11.49    1.76
  -2  -7  -7    2.05    0.97
   2  -8  -7    1.67    1.00
   2  -8  -6    6.11    1.46
  -2  -8  -6   17.90    1.95
  -2  -8  -7   27.88    2.34
   2  -9  -8    1.88    0.95
   2  -9  -7    0.63    0.88
   2  -9  -6   27.19    2.56
  -2  -9  -5    8.17    1.55
  -2  -9  -6   46.86    2.93
  -2  -9  -7   11.64    1.78
   2 -10  -8    8.49    1.52
   2 -10  -7    6.73    1.49
   2 -10  -6   -0.04    0.85
  -2 -10  -5   21.15    2.11
  -2 -10  -6  133.75    4.81
  -2 -10  -7   53.90    3.08
   2  10   8    1.58    0.77
   2 -11  -8    1.18    0.82
   2 -11  -7    0.48    0.86
   2 -11  -6    4.94    1.44
   2 -11  -5    4.47    1.41
  -2 -11  -5   55.34    3.20
  -2 -11  -6    0.24    0.73
  -2 -11  -7    0.84    0.78
   2  11   8    4.71    1.06
   2 -12  -8    1.69    0.87
   2 -12  -7    0.21    0.83
   2 -12  -6   24.71    2.46
   2 -12  -5   -0.14    0.81
  -2 -12  -4    8.14    1.56
  -2 -12  -5   28.43    2.45
  -2 -12  -6   33.12    2.51
  -2 -12  -7   11.91    1.80
   2  12   8   11.09    1.33
   2 -13  -8    5.26    1.18
   2 -13  -7    9.28    1.82
   2 -13  -6   29.68    2.59
   2 -13  -5    9.13    1.85
   2 -13  -4   10.58    1.97
  -2 -13  -4   21.13    2.13
  -2 -13  -5    1.76    0.98
  -2 -13  -6    5.34    1.38
  -2 -13  -7    0.09    0.56
   2  13   8    0.31    0.56
   2 -14  -8    0.26    0.62
   2 -14  -7   17.85    2.04
   2 -14  -6   -0.21    0.71
   2 -14  -5  110.25    4.77
   2 -14  -4  140.78    5.33
   2 -14  -3   35.57    2.84
  -2 -14  -3    0.87    0.76
  -2 -14  -4    0.59    0.77
  -2 -14  -5    2.32    1.07
  -2 -14  -6   21.55    2.05
  -2 -14  -7    1.75    0.79
   2  14   8    1.96    0.69
   2 -15  -8    4.36    0.94
   2 -15  -7    6.84    1.45
   2 -15  -6   21.27    2.30
   2 -15  -5   71.42    3.89
   2 -15  -4    0.39    0.85
   2 -15  -3   -0.23    0.76
  -2 -15  -2   13.31    1.79
  -2 -15  -3    9.96    1.75
  -2 -15  -4   10.63    1.79
  -2 -15  -5    8.08    1.53
  -2 -15  -6    0.69    0.75
  -2 -15  -7    0.80    0.62
   2  15   8    0.73    0.50
   2 -16  -8   -0.12    0.45
   2 -16  -7   18.42    1.77
   2 -16  -6    1.15    0.96
   2 -16  -5   26.96    2.54
   2 -16  -4  101.11    4.44
   2 -16  -3   19.01    2.23
  -2 -16  -3   -0.06    0.62
  -2 -16  -4   19.66    2.01
  -2 -16  -5    0.56    0.75
  -2 -16  -6    0.83    0.75
   2 -17  -8    6.24    0.87
   2 -17  -7    1.94    0.80
   2 -17  -6    1.13    0.92
   2 -17  -5    0.25    0.86
   2 -17  -4   58.70    3.43
   2 -17  -3   53.45    3.24
  -2 -17  -3   17.34    1.88
  -2 -17  -4   24.64    2.17
  -2 -17  -5    0.66    0.68
  -2 -17  -6   47.40    2.53
   2  17   7    1.73    0.68
   2 -18  -7    6.48    1.12
   2 -18  -6    4.07    1.12
   2 -18  -5    4.39    1.33
   2 -18  -4   10.30    1.80
   2 -18  -3   23.30    2.28
  -2 -18  -3    2.18    0.92
  -2 -18  -4    4.76    1.16
  -2 -18  -5    2.29    0.91
   2  18   7   19.75    1.36
   2 -19  -7   15.61    1.24
   2 -19  -6   11.59    1.57
   2 -19  -5    9.40    1.59
   2 -19  -4    2.93    1.16
   2 -19  -3    7.73    1.56
  -2 -19  -3   22.56    1.91
  -2 -19  -4   14.31    1.55
  -2 -19  -5    0.80    0.63
   2  19   6   45.17    2.14
   2 -20  -6   55.12    2.39
   2 -20  -5    1.79    0.84
   2 -20  -4    9.93    1.59
   2  20   6    3.46    0.76
   2 -21  -6   16.81    1.21
   2 -21  -5    7.29    1.17
   2 -21  -4    0.01    0.61
   2  21   4   19.64    1.56
   2  21   5   -0.10    0.42
   2 -22  -5   22.12    1.37
   3   5   6    0.32    0.76
   3  -6  -6   20.94    2.27
  -3  -6  -5    7.40    1.40
   3   6   6   40.32    2.63
   3  -7  -7    4.08    1.29
   3  -7  -6    3.88    1.12
  -3  -7  -5    3.51    1.06
   3   7   7    0.23    0.66
   3  -8  -7   18.57    2.21
   3  -8  -6    4.42    1.35
  -3  -8  -5    0.08    0.67
   3   8   7    8.50    1.56
   3  -9  -8    4.35    1.14
   3  -9  -7    3.51    1.24
   3  -9  -6    2.21    1.18
   3  -9  -5    1.62    1.06
  -3  -9  -4   75.45    3.48
  -3  -9  -5  203.40    5.69
   3   9   7    6.73    1.39
   3 -10  -8    1.48    0.90
   3 -10  -7    3.88    1.26
   3 -10  -6    0.26    0.94
   3 -10  -5    0.76    0.96
  -3 -10  -4   81.12    3.62
  -3 -10  -5   43.34    2.78
   3  10   7   30.62    2.30
   3  10   8   31.88    1.92
   3 -11  -8   -0.09    0.58
   3 -11  -7    2.01    1.03
   3 -11  -6   11.10    1.99
   3 -11  -5    1.11    0.94
   3 -11  -4   80.84    3.98
  -3 -11  -4   46.50    2.86
  -3 -11  -5   59.17    3.23
   3  11   7    2.52    0.92
   3  11   8    1.47    0.69
   3 -12  -8    4.10    1.04
   3 -12  -7   14.91    2.11
   3 -12  -6   12.32    2.13
   3 -12  -5   -0.01    0.81
   3 -12  -4   53.24    3.41
  -3 -12  -3    4.27    1.16
  -3 -12  -4   21.87    2.20
  -3 -12  -5   26.15    2.28
   3  12   7   32.95    2.27
   3  12   8    3.12    0.80
   3 -13  -8    3.57    0.95
   3 -13  -7   63.74    3.35
   3 -13  -6   32.58    2.89
   3 -13  -5    2.01    1.20
   3 -13  -4   68.65    3.80
   3 -13  -3   33.96    2.75
  -3 -13  -2   17.85    1.74
  -3 -13  -3    1.87    0.98
  -3 -13  -4    2.15    1.00
  -3 -13  -5   15.08    1.79
   3  13   7    9.39    1.42
   3  13   8    1.04    0.55
   3 -14  -8    0.41    0.55
   3 -14  -7   11.73    1.77
   3 -14  -6    0.19    0.85
   3 -14  -5   30.14    2.77
   3 -14  -4    0.26    0.75
   3 -14  -3  164.75    5.84
   3 -14  -2    3.60    1.24
  -3 -14  -2    3.58    1.05
  -3 -14  -3    0.29    0.68
  -3 -14  -4    2.96    1.03
  -3 -14  -5    0.16    0.61
   3  14   6    5.02    1.20
   3  14   7    5.77    1.10
   3 -15  -8    1.89    0.70
   3 -15  -7    0.14    0.72
   3 -15  -6   57.49    3.23
   3 -15  -5   82.07    4.17
   3 -15  -4   27.14    2.77
   3 -15  -3    0.17    0.84
   3 -15  -2   52.45    3.26
  -3 -15  -2    9.13    1.45
  -3 -15  -3    1.85    0.88
  -3 -15  -4    1.23    0.81
   3  15   6   -0.24    0.59
   3  15   7    3.38    0.85
   3 -16  -8    1.30    0.53
   3 -16  -7    6.11    1.22
   3 -16  -6   19.18    2.03
   3 -16  -5   54.21    3.30
   3 -16  -4    7.51    1.69
   3 -16  -3    1.18    1.12
   3 -16  -2    1.27    0.91
   3  16   6   -0.15    0.53
   3  16   7    0.90    0.50
   3 -17  -7    4.75    0.96
   3 -17  -6   -0.40    0.64
   3 -17  -5   11.35    1.79
   3 -17  -4   73.32    3.90
   3 -17  -3   51.82    3.29
   3  17   5    0.34    0.63
   3  17   6    2.44    0.81
   3  17   7    0.15    0.40
   3 -18  -7    9.41    1.03
   3 -18  -6    0.61    0.69
   3 -18  -5    7.15    1.46
   3 -18  -4   12.60    1.95
   3 -18  -3   36.38    2.69
   3  18   3    6.86    1.36
   3  18   4   17.55    1.79
   3  18   5    6.01    1.18
   3  18   6    6.43    1.02
   3 -19  -6    1.07    0.63
   3 -19  -5    0.04    0.68
   3 -19  -4    0.86    0.84
   3 -19  -3   -0.26    0.71
   3  19   3    3.17    0.93
   3  19   4   12.68    1.42
   3  19   5    0.73    0.59
   3  19   6    0.15    0.40
   3 -20  -6   -0.07    0.47
   3 -20  -5    5.28    1.09
   3 -20  -4    2.21    0.91
   3  20   4    8.47    1.22
   3  20   5    0.44    0.46
   3 -21  -5    9.49    1.05
   3 -21  -4    6.10    1.08
   4   3   5   37.23    2.64
   4   4   5   67.37    3.40
   4  -5  -6   10.66    1.92
   4  -5  -5    1.14    0.93
   4   5   4   25.72    2.20
   4   5   5   17.28    1.88
   4   5   6    1.85    0.96
   4  -6  -6   17.32    2.09
   4  -6  -5    0.68    0.87
   4   6   4   88.06    3.85
   4   6   5    7.75    1.56
   4   6   6    1.14    0.91
   4  -7  -7    0.60    0.86
   4  -7  -6   38.21    2.99
   4  -7  -5    8.43    1.70
   4   7   4    5.55    1.36
   4   7   5   12.48    1.94
   4   7   6   29.46    2.44
   4   7   7    7.25    1.34
   4  -8  -7    5.55    1.41
   4  -8  -6    2.02    1.11
   4  -8  -5   13.90    2.20
   4  -8  -4    6.19    1.52
   4   8   3    4.52    1.21
   4   8   4   24.67    2.28
   4   8   5    0.14    0.73
   4   8   6   65.65    3.30
   4   8   7   26.12    1.95
   4  -9  -7    4.24    1.28
   4  -9  -6    0.65    0.83
   4  -9  -5   -0.48    0.74
   4  -9  -4    0.09    0.73
   4   9   3   54.17    3.11
   4   9   4   37.32    2.76
   4   9   5   61.22    3.41
   4   9   6    2.44    0.97
   4   9   7   14.23    1.51
   4 -10  -8   12.17    1.44
   4 -10  -7    3.45    1.19
   4 -10  -6    0.35    0.84
   4 -10  -5   26.51    2.67
   4 -10  -4    7.06    1.66
   4 -10  -3   11.03    1.90
   4  10   2   70.37    3.37
   4  10   3   36.63    2.70
   4  10   4    4.63    1.32
   4  10   5   81.76    3.89
   4  10   6   11.97    1.76
   4  10   7    1.59    0.76
   4 -11  -8   18.04    1.60
   4 -11  -7    5.63    1.36
   4 -11  -6    1.39    1.03
   4 -11  -5   13.86    2.27
   4 -11  -4   -0.07    0.77
   4 -11  -3    0.19    0.73
   4 -11  -2   14.29    2.11
   4  11   2   63.35    3.24
   4  11   3    0.09    0.70
   4  11   4   36.44    2.76
   4  11   5   26.29    2.37
   4  11   6    0.82    0.73
   4  11   7    0.08    0.58
   4 -12  -8    5.48    1.04
   4 -12  -7   -0.05    0.63
   4 -12  -6   38.11    2.85
   4 -12  -5   18.63    2.27
   4 -12  -4   13.00    2.09
   4 -12  -3   28.54    2.61
   4 -12  -2   51.56    3.29
   4 -12  -1   54.52    3.22
   4  12   1    1.22    0.80
   4  12   2   70.07    3.41
   4  12   3   32.45    2.58
   4  12   4    2.81    1.12
   4  12   5    6.05    1.44
   4  12   6   -0.06    0.59
   4  12   7    0.05    0.48
   4 -13  -8   34.25    1.82
   4 -13  -7   25.62    2.03
   4 -13  -6    0.14    0.77
   4 -13  -5    0.19    0.84
   4 -13  -4   11.24    2.04
   4 -13  -3    6.19    1.47
   4 -13  -2    2.70    1.18
   4 -13  -1   92.52    4.17
   4  13   1    8.09    1.44
   4  13   2    3.84    1.17
   4  13   3   14.74    2.04
   4  13   4    9.22    1.68
   4  13   5    1.10    0.82
   4  13   6    6.38    1.30
   4  13   7    0.61    0.55
   4 -14  -8   13.81    1.12
   4 -14  -7   39.17    2.33
   4 -14  -6    5.24    1.40
   4 -14  -5   26.39    2.57
   4 -14  -4   13.01    2.17
   4 -14  -3    1.68    1.11
   4 -14  -2   13.89    2.04
   4  14   2   29.97    2.31
   4  14   3   47.68    2.94
   4  14   4   13.38    1.94
   4  14   5    0.39    0.68
   4  14   6    0.20    0.62
   4  14   7   13.41    1.35
   4 -15  -7    2.44    0.84
   4 -15  -6   15.81    1.83
   4 -15  -5    0.50    0.91
   4 -15  -4    2.46    1.14
   4 -15  -3   40.61    3.12
   4 -15  -2    0.41    0.84
   4  15   2    2.06    0.91
   4  15   3    1.86    0.91
   4  15   4    0.33    0.63
   4  15   5   12.05    1.69
   4  15   6   -0.25    0.47
   4 -16  -7    4.85    0.93
   4 -16  -6   31.78    2.23
   4 -16  -5    2.56    1.16
   4 -16  -4    7.87    1.66
   4 -16  -3   13.02    2.03
   4 -16  -2    7.18    1.63
   4  16   2   39.28    2.51
   4  16   3    8.11    1.45
   4  16   4   24.56    2.05
   4  16   5    1.30    0.74
   4  16   6   -0.05    0.41
   4 -17  -7    0.09    0.41
   4 -17  -6    0.16    0.58
   4 -17  -5   -0.13    0.66
   4 -17  -4    1.29    0.99
   4 -17  -3   10.99    1.82
   4 -17  -2    3.10    1.19
   4  17   3    4.30    1.10
   4  17   4   18.26    1.73
   4  17   5    4.20    0.97
   4  17   6    3.31    0.68
   4 -18  -6    4.35    0.90
   4 -18  -5   -0.28    0.56
   4 -18  -4   15.03    1.72
   4 -18  -3   22.45    2.16
   4  18   3    1.69    0.76
   4  18   4    2.23    0.82
   4  18   5    7.79    1.07
   4 -19  -6    2.82    0.67
   4 -19  -5    0.17    0.57
   4 -19  -4    0.37    0.62
   4 -19  -3    1.38    0.84
   4  19   3    4.59    0.95
   4  19   4   25.53    1.65
   4 -20  -5   20.85    1.40
   4 -20  -4    1.44    0.67
   5   0   3    0.02    0.69
   5   0   4   10.49    1.83
   5  -1  -4   51.95    3.19
   5  -1   3    8.19    1.63
   5   1   3    7.69    1.47
   5   1   4   10.05    1.69
   5  -2  -4   45.23    3.01
   5  -2   3   29.91    2.44
   5   2   3   31.77    2.46
   5   2   4    5.19    1.34
   5   2   5    0.88    0.80
   5  -3  -5   38.45    2.88
   5  -3  -4   10.98    1.88
   5   3   3    7.68    1.56
   5   3   4    6.16    1.45
   5   3   5    1.85    0.98
   5  -4  -5   -0.11    0.72
   5  -4  -4   74.00    3.75
   5   4   2    0.10    0.72
   5   4   3    0.69    0.78
   5   4   4    4.47    1.27
   5   4   5    1.85    1.00
   5   4   6    2.43    0.90
   5  -5  -6   15.64    2.17
   5  -5  -5   86.73    4.22
   5  -5  -4    1.21    0.92
   5  -5  -3   -0.47    0.65
   5   5   2   44.43    2.88
   5   5   3    1.66    1.06
   5   5   4    7.69    1.81
   5   5   5   29.65    2.50
   5   5   6    9.83    1.59
   5  -6  -6    1.51    0.98
   5  -6  -5   15.16    2.17
   5  -6  -4    3.73    1.19
   5  -6  -3    3.47    1.21
   5   6   1   43.59    2.91
   5   6   2  221.27    6.56
   5   6   3   18.11    2.03
   5   6   4    7.28    1.64
   5   6   5   -0.04    0.70
   5   6   6    0.30    0.69
   5  -7  -7    3.33    1.15
   5  -7  -6    1.13    0.92
   5  -7  -5    0.15    0.84
   5  -7  -4    0.73    0.93
   5  -7  -3   31.54    2.73
   5  -7  -2    5.82    1.53
   5  -7   1    4.37    1.26
   5   7   1    5.20    1.34
   5   7   2    1.07    0.91
   5   7   3  101.14    4.29
   5   7   4    2.94    1.14
   5   7   5    7.35    1.76
   5   7   6    1.27    0.82
   5  -8  -7    2.12    0.97
   5  -8  -6    1.11    0.99
   5  -8  -5    0.18    0.72
   5  -8  -4    0.59    0.84
   5  -8  -3    8.25    1.63
   5  -8  -2    1.43    0.94
   5  -8  -1   -0.04    0.80
   5  -8   0   10.14    1.74
   5   8   0   10.74    1.73
   5   8   1   10.65    1.79
   5   8   2   85.34    3.90
   5   8   3   27.27    2.37
   5   8   4    0.28    0.69
   5   8   5    2.98    1.08
   5   8   6    9.91    1.62
   5   8   7    0.15    0.45
   5  -9  -7   -0.12    0.68
   5  -9  -6    7.11    1.58
   5  -9  -5    0.27    0.79
   5  -9  -4    5.35    1.51
   5  -9  -3    3.05    1.25
   5  -9  -2    0.02    0.77
   5  -9  -1   17.00    2.31
   5  -9   0   19.60    2.19
   5   9   0   20.33    2.08
   5   9   1   22.10    2.20
   5   9   2   63.93    3.47
   5   9   3   16.68    1.98
   5   9   4    9.25    1.67
   5   9   5    2.52    0.97
   5   9   6    0.42    0.72
   5   9   7   10.12    1.10
   5 -10  -7    1.28    0.84
   5 -10  -6    0.55    0.67
   5 -10  -5    4.82    1.42
   5 -10  -4    5.90    1.59
   5 -10  -3    1.19    0.97
   5 -10  -2    1.01    0.93
   5 -10  -1    3.86    1.26
   5 -10   0   20.96    2.20
   5  10   0   20.39    2.07
   5  10   1    5.39    1.33
   5  10   2    8.13    1.61
   5  10   3    1.59    0.94
   5  10   4    0.23    0.69
   5  10   5    5.26    1.27
   5  10   6    8.12    1.43
   5  10   7    5.33    0.86
   5 -11  -7    0.61    0.72
   5 -11  -6    5.27    1.42
   5 -11  -5    3.12    1.25
   5 -11  -4    9.05    1.79
   5 -11  -3   17.69    2.49
   5 -11  -2    0.54    0.88
   5 -11  -1   82.46    4.04
   5 -11   0    0.16    0.75
   5  11   1    3.57    1.17
   5  11   2   19.65    2.08
   5  11   3    0.86    0.79
   5  11   4    9.49    1.66
   5  11   5    9.27    1.54
   5  11   6    6.48    1.26
   5 -12  -7    0.36    0.61
   5 -12  -6    1.75    1.00
   5 -12  -5    0.33    0.84
   5 -12  -4    0.37    0.90
   5 -12  -3    1.21    1.00
   5 -12  -2   86.07    4.24
   5 -12  -1   25.14    2.45
   5  12   1    5.10    1.30
   5  12   2    4.21    1.24
   5  12   3    4.33    1.21
   5  12   4   20.77    2.05
   5  12   5    1.92    1.02
   5  12   6    0.43    0.57
   5 -13  -7    9.72    1.21
   5 -13  -6    9.32    1.57
   5 -13  -5   -0.05    0.61
   5 -13  -4    6.09    1.52
   5 -13  -3    2.63    1.17
   5 -13  -2   11.83    1.98
   5 -13  -1    9.20    1.75
   5  13   1   18.44    2.00
   5  13   2   36.04    2.57
   5  13   3   15.35    1.81
   5  13   4    1.80    0.90
   5  13   5    2.48    1.07
   5  13   6    7.57    1.12
   5 -14  -7   10.93    1.13
   5 -14  -6    1.25    0.79
   5 -14  -5    0.52    0.80
   5 -14  -4    4.94    1.42
   5 -14  -3   31.22    2.64
   5 -14  -2   14.68    2.13
   5 -14  -1   24.09    2.28
   5  14   1    0.78    0.75
   5  14   2   19.37    2.18
   5  14   3   -0.13    0.56
   5  14   4    0.37    0.64
   5  14   5    5.05    1.08
   5  14   6   10.81    1.08
   5 -15  -6    2.15    0.80
   5 -15  -5    2.34    1.00
   5 -15  -4    0.14    0.72
   5 -15  -3    9.62    1.82
   5 -15  -2   49.91    3.18
   5  15   2   22.01    1.97
   5  15   3    7.12    1.46
   5  15   4   34.19    2.27
   5  15   5    4.39    0.98
   5 -16  -6    2.33    0.75
   5 -16  -5    4.74    1.12
   5 -16  -4    4.85    1.32
   5 -16  -3    1.47    0.93
   5 -16  -2    9.79    1.68
   5  16   2   30.00    2.15
   5  16   3   16.83    1.67
   5  16   4   17.55    1.64
   5  16   5    0.54    0.47
   5 -17  -6    1.66    0.60
   5 -17  -5    8.59    1.27
   5 -17  -4    0.25    0.71
   5 -17  -3    0.21    0.75
   5  17   3    5.27    1.05
   5  17   4    0.50    0.52
   5 -18  -5    2.82    0.74
   5 -18  -4    9.89    1.35
   5 -18  -3    2.38    0.90
   5 -19  -4    3.52    0.82
   6   0  -4   57.48    3.42
   6   0  -3   -0.02    0.80
   6   0  -2   29.53    2.61
   6   0  -1    0.14    0.74
   6   0   0    3.09    1.23
   6   0   1    0.17    0.73
   6   0   2    0.42    0.82
   6   0   3   -0.25    0.72
   6   0   4   -0.04    0.70
   6  -1  -4   17.58    2.16
   6  -1  -3    6.66    1.54
   6   1  -3    6.71    1.60
   6  -1  -2   74.98    4.01
   6   1  -2   74.33    3.92
   6  -1  -1    9.87    1.86
   6   1  -1    9.14    1.77
   6  -1   0   -0.25    0.69
   6   1   0    0.40    0.80
   6  -1   1    3.38    1.22
   6   1   1    3.92    1.30
   6  -1   2    0.30    0.71
   6   1   2    1.14    0.91
   6  -1   3    0.84    0.86
   6   1   3    1.11    0.88
   6  -1   4   21.39    2.04
   6   1   4   23.22    2.21
   6  -2  -5   37.05    2.77
   6  -2  -4    0.07    0.77
   6  -2  -3    1.29    1.13
   6   2  -3    1.33    0.94
   6  -2  -2    4.02    1.29
   6   2  -2    4.35    1.35
   6  -2  -1    2.09    1.09
   6   2  -1    2.09    1.08
   6  -2   0    7.61    1.59
   6   2   0    8.04    1.65
   6  -2   1    8.60    1.76
   6   2   1    9.43    1.76
   6  -2   2   -0.10    0.64
   6   2   2    0.08    0.77
   6  -2   3   -0.29    0.67
   6   2   3    0.48    0.82
   6   2   4   14.74    2.12
   6   2   5    6.33    1.35
   6  -3  -5    0.00    0.76
   6  -3  -4   26.85    2.50
   6  -3  -3   44.47    3.29
   6   3  -3   43.30    2.93
   6  -3  -2   63.86    3.70
   6   3  -2   63.86    3.64
   6  -3  -1    0.09    0.79
   6   3  -1    0.72    0.76
   6  -3   0   90.39    4.34
   6   3   0   94.40    4.38
   6  -3   1    2.22    1.06
   6   3   1    2.56    1.16
   6  -3   2    0.00    0.76
   6   3   2    0.52    0.76
   6  -3   3    0.39    0.86
   6   3   3    0.41    0.84
   6   3   4    1.23    0.90
   6   3   5    0.58    0.75
   6  -4  -6    0.14    0.71
   6  -4  -5   25.79    2.47
   6  -4  -4    0.45    0.80
   6  -4  -3   26.56    2.53
   6  -4  -2   45.46    3.11
   6   4  -2   42.56    2.95
   6  -4  -1   28.94    2.56
   6   4  -1   27.76    2.59
   6  -4   0   17.32    2.07
   6   4   0   15.48    2.20
   6  -4   1    1.58    1.01
   6   4   1    2.00    1.04
   6  -4   2   45.81    2.99
   6   4   2   47.38    3.22
   6   4   3   11.57    1.93
   6   4   4    0.40    0.81
   6   4   5   25.79    2.16
   6  -5  -6   13.61    1.90
   6  -5  -5   10.71    1.84
   6  -5  -4    0.15    0.72
   6  -5  -3   19.33    2.24
   6  -5  -2   16.24    2.33
   6   5  -2   16.02    2.00
   6  -5  -1   42.48    3.05
   6   5  -1   40.86    2.88
   6  -5   0    0.07    0.75
   6   5   0    0.04    0.73
   6  -5   1   34.00    2.69
   6   5   1   33.56    2.79
   6  -5   2   14.66    2.13
   6   5   2   17.01    2.06
   6   5   3    0.40    0.76
   6   5   4   39.47    2.79
   6   5   5    1.25    0.82
   6   5   6    0.98    0.65
   6  -6  -6   44.18    2.72
   6  -6  -5    6.35    1.51
   6  -6  -4    0.29    0.87
   6  -6  -3   43.31    3.18
   6  -6  -2   25.02    2.65
   6  -6  -1    3.89    1.26
   6   6  -1    4.61    1.35
   6  -6   0   11.76    1.99
   6   6   0   11.85    1.97
   6  -6   1   74.28    3.78
   6   6   1   68.46    3.82
   6  -6   2    2.52    1.09
   6   6   2    2.78    1.11
   6   6   3    5.42    1.40
   6   6   4    0.43    0.71
   6   6   5    3.35    1.08
   6   6   6    5.96    1.07
   6  -7  -6    3.58    1.15
   6  -7  -5   12.03    1.94
   6  -7  -4   -0.16    0.78
   6  -7  -3    9.40    1.81
   6  -7  -2    2.74    1.21
   6  -7  -1    8.35    1.76
   6   7  -1    8.34    1.63
   6  -7   0   64.08    3.51
   6   7   0   63.85    3.61
   6  -7   1   17.78    2.07
   6   7   1   18.19    2.13
   6   7   2   13.96    2.07
   6   7   3    0.00    0.67
   6   7   4    5.47    1.38
   6   7   5    0.18    0.63
   6   7   6    6.42    1.09
   6  -8  -7    0.84    0.68
   6  -8  -6    0.57    0.77
   6  -8  -5    9.75    1.78
   6  -8  -4    0.06    0.85
   6  -8  -3    1.10    0.87
   6  -8  -2    0.26    0.84
   6  -8  -1    6.42    1.54
   6   8  -1    6.32    1.45
   6  -8   0    4.91    1.43
   6   8   0    4.65    1.33
   6  -8   1    4.49    1.45
   6   8   1    4.84    1.32
   6   8   2    4.63    1.29
   6   8   3   18.08    1.97
   6   8   4    1.58    0.91
   6   8   5    2.71    0.97
   6   8   6    0.27    0.52
   6  -9  -7   10.94    1.25
   6  -9  -6   -0.04    0.52
   6  -9  -5    8.28    1.65
   6  -9  -4    2.67    1.10
   6  -9  -3    0.04    0.80
   6  -9  -2    1.18    0.93
   6  -9  -1   19.77    2.24
   6  -9   0    0.61    0.84
   6   9   0   -0.10    0.74
   6  -9   1    0.36    0.78
   6   9   1    0.28    0.75
   6   9   2    4.49    1.26
   6   9   3   17.35    1.94
   6   9   4    0.13    0.64
   6   9   5    2.22    0.87
   6   9   6   28.82    1.68
   6 -10  -7    0.69    0.53
   6 -10  -6    0.74    0.68
   6 -10  -5   -0.05    0.71
   6 -10  -4   10.66    1.88
   6 -10  -3    0.27    0.86
   6 -10  -2    2.30    1.10
   6 -10  -1    0.06    0.71
   6 -10   0    8.66    1.67
   6  10   0    8.76    1.66
   6  10   1    0.56    0.73
   6  10   2    0.38    0.71
   6  10   3    0.29    0.66
   6  10   4   -0.38    0.53
   6  10   5    0.76    0.62
   6 -11  -6    0.04    0.66
   6 -11  -5    1.41    0.93
   6 -11  -4   -0.08    0.72
   6 -11  -3    0.15    0.79
   6 -11  -2   16.54    1.99
   6 -11  -1   54.74    3.35
   6 -11   0   59.23    3.31
   6  11   0   58.59    3.23
   6  11   1   24.24    2.17
   6  11   2   16.74    1.88
   6  11   3   10.25    1.60
   6  11   4   -0.21    0.54
   6  11   5    2.21    0.77
   6 -12  -6    2.67    0.84
   6 -12  -5    5.01    1.25
   6 -12  -4   31.70    2.48
   6 -12  -3    2.88    1.06
   6 -12  -2   22.69    2.25
   6 -12  -1   42.32    2.81
   6  12   1    4.41    1.21
   6  12   2    0.17    0.63
   6  12   3    7.71    1.41
   6  12   4    3.20    0.94
   6  12   5   27.65    1.75
   6 -13  -6    0.84    0.62
   6 -13  -5    1.74    0.81
   6 -13  -4    0.65    0.81
   6 -13  -3   49.84    3.04
   6 -13  -2   31.53    2.45
   6 -13  -1    2.14    1.02
   6  13   1    0.30    0.67
   6  13   2   16.13    1.72
   6  13   3   22.92    1.87
   6  13   4    1.52    0.69
   6  13   5    0.48    0.48
   6 -14  -6    2.40    0.63
   6 -14  -5   11.90    1.38
   6 -14  -4   -0.08    0.56
   6 -14  -3   24.96    2.09
   6 -14  -2   21.43    2.04
   6 -14  -1    2.68    1.07
   6  14   1    8.60    1.43
   6  14   2    4.29    1.06
   6  14   3    7.92    1.29
   6  14   4   24.96    1.67
   6 -15  -5    2.24    0.76
   6 -15  -4   -0.18    0.51
   6 -15  -3    0.40    0.73
   6 -15  -2   43.08    2.56
   6  15   2   20.46    1.68
   6  15   3    1.09    0.66
   6  15   4   24.42    1.52
   6 -16  -5   14.35    1.15
   6 -16  -4   12.39    1.30
   6 -16  -3    0.96    0.66
   6 -16  -2    0.14    0.61
   6  16   3    2.41    0.72
   6 -17  -4    1.51    0.57
   6 -17  -3   11.68    1.23
   7   0  -4    7.22    1.46
   7   0  -3    0.40    0.88
   7   0  -2   38.40    2.91
   7   0  -1    0.32    0.84
   7   0   0   24.70    2.50
   7   0   1    0.12    0.67
   7   0   2    0.84    0.77
   7   0   3   -0.05    0.66
   7   0   4    0.84    0.76
   7  -1  -4   -0.19    0.64
   7   1  -4   -0.27    0.63
   7  -1  -3   20.94    2.20
   7   1  -3   19.97    2.25
   7  -1  -2   27.07    2.49
   7   1  -2   25.77    2.43
   7  -1  -1    5.24    1.45
   7   1  -1    4.57    1.35
   7  -1   0    0.05    0.75
   7   1   0    0.55    0.84
   7  -1   1    0.85    0.94
   7   1   1    0.29    0.72
   7  -1   2   17.69    2.02
   7   1   2   18.54    2.13
   7  -1   3    0.68    0.81
   7   1   3    1.02    0.87
   7  -1   4    0.98    0.73
   7   1   4    0.66    0.71
   7  -2  -5    9.66    1.49
   7  -2  -4    0.00    0.73
   7  -2  -3   23.34    2.34
   7   2  -3   25.25    2.34
   7  -2  -2   62.04    3.71
   7   2  -2   55.84    3.29
   7  -2  -1    7.43    1.60
   7   2  -1    7.14    1.60
   7  -2   0   15.16    2.31
   7   2   0   17.02    2.10
   7  -2   1    6.19    1.47
   7   2   1    7.68    1.68
   7  -2   2    4.20    1.21
   7   2   2    3.52    1.16
   7  -2   3   18.16    1.90
   7   2   3   17.83    1.89
   7   2   4    0.02    0.67
   7  -3  -5    4.63    1.17
   7  -3  -4   21.23    2.06
   7  -3  -3    0.76    0.90
   7   3  -3    0.77    0.90
   7  -3  -2   34.60    2.83
   7   3  -2   33.26    2.67
   7  -3  -1   61.05    3.66
   7   3  -1   56.13    3.49
   7  -3   0    7.17    1.61
   7   3   0    7.86    1.62
   7  -3   1    3.05    1.23
   7   3   1    3.26    1.19
   7  -3   2    1.82    0.92
   7   3   2    1.40    0.98
   7  -3   3    7.40    1.48
   7   3   3    7.70    1.52
   7   3   4    0.03    0.64
   7   3   5    1.09    0.57
   7  -4  -5    8.83    1.52
   7  -4  -4   17.40    2.03
   7  -4  -3    2.18    1.06
   7  -4  -2    3.15    1.26
   7   4  -2    3.25    1.20
   7  -4  -1   26.02    2.42
   7   4  -1   27.31    2.52
   7  -4   0   11.74    1.93
   7   4   0   12.64    2.07
   7  -4   1    0.79    0.78
   7   4   1    0.35    0.81
   7  -4   2    0.76    0.81
   7   4   2    0.48    0.78
   7   4   3   20.31    1.98
   7   4   4    1.93    0.86
   7   4   5    7.31    1.02
   7  -5  -6    3.98    0.92
   7  -5  -5   12.74    1.54
   7  -5  -4   25.92    2.28
   7  -5  -3    5.00    1.34
   7  -5  -2   29.80    2.60
   7   5  -2   28.87    2.44
   7  -5  -1    7.74    1.69
   7   5  -1    8.80    1.70
   7  -5   0    1.20    0.90
   7   5   0    0.96    0.92
   7  -5   1    3.18    1.16
   7   5   1    2.96    1.10
   7  -5   2    3.04    1.07
   7   5   2    3.27    1.11
   7   5   3    1.72    0.88
   7   5   4   28.68    2.01
   7   5   5    0.49    0.55
   7  -6  -6   -0.12    0.48
   7  -6  -5    2.85    1.00
   7  -6  -4   20.36    2.08
   7  -6  -3    1.01    0.92
   7  -6  -2   32.47    2.66
   7   6  -2   32.77    2.49
   7  -6  -1   18.44    2.14
   7   6  -1   17.55    2.03
   7  -6   0   12.83    1.93
   7   6   0   14.11    2.09
   7  -6   1   33.95    2.59
   7   6   1   32.02    2.52
   7  -6   2    1.91    1.06
   7   6   2    1.70    0.94
   7   6   3    0.55    0.70
   7   6   4    1.40    0.73
   7   6   5    5.06    0.93
   7  -7  -6   -0.18    0.48
   7  -7  -5    6.06    1.23
   7  -7  -4   19.81    1.95
   7  -7  -3   14.19    2.07
   7  -7  -2   17.19    1.96
   7  -7  -1    3.06    1.15
   7   7  -1    4.13    1.17
   7  -7   0    0.84    0.84
   7   7   0    1.40    0.88
   7  -7   1   -0.08    0.70
   7   7   1    0.01    0.69
   7   7   2    3.09    1.11
   7   7   3   12.32    1.76
   7   7   4    2.56    0.84
   7  -8  -6    0.14    0.52
   7  -8  -5    2.95    0.97
   7  -8  -4    6.38    1.37
   7  -8  -3    3.12    1.08
   7  -8  -2    0.51    0.74
   7  -8  -1    6.66    1.55
   7   8  -1    8.31    1.52
   7  -8   0   10.34    1.73
   7   8   0    9.53    1.70
   7  -8   1    1.46    0.88
   7   8   1    1.71    0.86
   7   8   2    0.05    0.62
   7   8   3    2.50    0.92
   7   8   4    0.18    0.53
   7  -9  -6    0.53    0.52
   7  -9  -5    0.91    0.68
   7  -9  -4    0.85    0.75
   7  -9  -3    9.91    1.71
   7  -9  -2    5.95    1.41
   7  -9  -1    8.20    1.56
   7   9  -1    7.60    1.41
   7  -9   0   11.58    1.71
   7   9   0   12.14    1.82
   7  -9   1    0.26    0.66
   7   9   1    0.21    0.64
   7   9   2   11.31    1.71
   7   9   3    1.37    0.76
   7   9   4    1.80    0.69
   7 -10  -5    0.03    0.52
   7 -10  -4   -0.35    0.56
   7 -10  -3    0.44    0.75
   7 -10  -2    7.35    1.48
   7 -10  -1    3.20    1.09
   7 -10   0    3.78    1.05
   7  10   0    3.53    1.06
   7  10   1    3.52    1.02
   7  10   2    3.77    1.02
   7  10   3   14.02    1.50
   7  10   4    0.90    0.54
   7 -11  -5   10.11    1.14
   7 -11  -4    2.92    0.93
   7 -11  -3    0.15    0.64
   7 -11  -2    0.15    0.65
   7 -11  -1    8.39    1.47
   7 -11   0   11.55    1.42
   7  11   0   12.49    1.53
   7  11   1    1.04    0.74
   7  11   2    5.82    1.13
   7  11   3    8.67    1.23
   7  11   4    7.56    0.91
   7 -12  -5    0.21    0.48
   7 -12  -4   10.52    1.29
   7 -12  -3    4.42    1.02
   7 -12  -2    1.07    0.71
   7 -12  -1    1.81    0.86
   7  12   1    0.94    0.62
   7  12   2   39.31    2.10
   7  12   3   23.58    1.53
   7 -13  -4    3.31    0.79
   7 -13  -3    7.87    1.25
   7 -13  -2    0.06    0.57
   7 -13  -1    1.08    0.65
   7  13   1    1.40    0.66
   7  13   2    7.78    1.11
   7 -14  -3    0.55    0.49
   7 -14  -2   18.79    1.52
   8   0  -4   21.57    1.59
   8   0  -3    0.03    0.56
   8   0  -2    0.98    0.74
   8   0  -1   -0.18    0.70
   8   0   0    4.97    1.21
   8   0   1    0.30    0.61
   8   0   2    3.23    0.90
   8   0   3   -0.09    0.45
   8  -1  -4    2.89    0.86
   8  -1  -3    0.89    0.69
   8   1  -3    1.35    0.73
   8  -1  -2    1.88    0.88
   8   1  -2    1.97    0.87
   8  -1  -1    4.59    1.22
   8   1  -1    4.04    1.06
   8  -1   0   40.08    2.57
   8   1   0   38.61    2.47
   8  -1   1    2.38    0.92
   8   1   1    2.13    0.89
   8  -1   2    0.92    0.67
   8   1   2    1.31    0.73
   8  -1   3    0.51    0.52
   8   1   3    0.04    0.46
   8  -2  -4    0.40    0.58
   8  -2  -3   17.39    1.69
   8   2  -3   18.51    1.65
   8  -2  -2    2.35    0.94
   8   2  -2    2.35    0.96
   8  -2  -1    6.80    1.42
   8   2  -1    7.34    1.43
   8  -2   0    1.30    0.93
   8   2   0    1.30    0.77
   8  -2   1   18.70    1.71
   8   2   1   18.96    1.83
   8  -2   2    4.44    0.95
   8   2   2    5.28    1.12
   8   2   3    0.10    0.50
   8  -3  -4    0.64    0.58
   8  -3  -3    6.41    1.19
   8   3  -3    5.37    1.09
   8  -3  -2    0.51    0.70
   8   3  -2    0.34    0.68
   8  -3  -1    7.06    1.34
   8   3  -1    6.59    1.30
   8  -3   0    0.99    0.79
   8   3   0    0.10    0.68
   8  -3   1    9.62    1.54
   8   3   1    8.57    1.39
   8  -3   2    6.58    1.12
   8   3   2    6.68    1.19
   8   3   3    1.14    0.65
   8  -4  -4   14.17    1.37
   8  -4  -3    0.07    0.56
   8  -4  -2    0.20    0.59
   8   4  -2    0.07    0.62
   8  -4  -1    0.16    0.65
   8   4  -1    0.12    0.59
   8  -4   0    6.88    1.26
   8   4   0    6.53    1.29
   8  -4   1   25.46    1.98
   8   4   1   24.74    1.92
   8  -4   2    1.06    0.66
   8   4   2    1.16    0.66
   8   4   3    4.53    0.88
   8  -5  -4    0.86    0.61
   8  -5  -3    2.64    0.83
   8  -5  -2    5.69    1.17
   8   5  -2    6.24    1.18
   8  -5  -1   58.92    2.96
   8   5  -1   57.69    2.76
   8  -5   0   15.02    1.59
   8   5   0   14.64    1.62
   8  -5   1   33.33    2.06
   8   5   1   34.21    2.16
   8  -5   2    1.00    0.63
   8   5   2    0.95    0.61
   8   5   3    1.66    0.62
   8  -6  -4    7.20    1.09
   8  -6  -3    0.91    0.66
   8  -6  -2    1.49    0.81
   8  -6  -1    0.12    0.58
   8   6  -1    0.18    0.58
   8  -6   0    3.10    0.98
   8   6   0    3.30    0.96
   8  -6   1    1.07    0.70
   8   6   1    1.29    0.69
   8   6   2    4.78    0.93
   8  -7  -4    1.01    0.56
   8  -7  -3    2.55    0.77
   8  -7  -2    0.10    0.54
   8  -7  -1   12.58    1.38
   8   7  -1   12.44    1.35
   8  -7   0   -0.02    0.56
   8   7   0    0.00    0.56
   8  -7   1   10.95    1.20
   8   7   1   11.01    1.29
   8   7   2    0.48    0.52
   8  -8  -4    5.17    0.86
   8  -8  -3    2.19    0.71
   8  -8  -2    0.65    0.60
   8  -8  -1   17.98    1.50
   8  -8   0    3.29    0.89
   8   8   0    3.45    0.87
   8   8   1    0.00    0.48
   8   8   2    1.48    0.59
   8  -9  -3    0.73    0.51
   8  -9  -2    0.08    0.49
   8  -9  -1    0.77    0.59
   8  -9   0    0.77    0.60
   8   9   0    0.96    0.54
   8   9   1    8.59    1.01
   8 -10  -2    0.06    0.46
   8 -10  -1    4.56    0.83
   0   0  -7    0.09    0.62
   0   0  -8   23.63    2.09
   0   0  -9   -0.08    0.56
   0   0 -10    0.23    0.40
   0  -1  -7    3.26    1.14
   0   1  -7    3.64    1.10
   0  -1  -8   42.45    2.80
   0   1  -8   41.75    2.67
   0  -1  -9    0.53    0.61
   0   1  -9    0.39    0.55
   0  -1 -10    3.13    0.70
   0   1 -10    3.00    0.67
   0  -2  -7   14.55    2.04
   0   2  -7   12.81    1.72
   0  -2  -8   28.38    2.39
   0   2  -8   29.42    2.27
   0  -2  -9    0.32    0.62
   0   2  -9   -0.10    0.51
   0  -2 -10    3.10    0.75
   0   2 -10    3.19    0.71
   0  -3  -7   25.57    2.32
   0   3  -7   24.87    2.04
   0  -3  -8    0.25    0.70
   0   3  -8    0.02    0.55
   0  -3  -9   -0.06    0.54
   0   3  -9   -0.25    0.44
   0  -3 -10   20.86    1.48
   0   3 -10   20.63    1.25
   0  -4  -7    2.20    1.04
   0   4  -7    2.53    0.88
   0  -4  -8    7.61    1.59
   0   4  -8    7.21    1.31
   0  -4  -9    1.78    0.81
   0   4  -9    1.35    0.60
   0  -4 -10    3.19    0.72
   0  -5  -7    1.84    1.07
   0   5  -7    2.28    0.82
   0  -5  -8   55.48    3.31
   0   5  -8   50.19    2.55
   0  -5  -9   15.46    1.74
   0   5  -9   14.86    1.35
   0  -5 -10    3.67    0.83
   0  -6  -7   52.96    3.32
   0   6  -7   52.55    2.67
   0  -6  -8   -0.23    0.67
   0   6  -8    0.11    0.48
   0  -6  -9   -0.16    0.61
   0  -6 -10   26.98    1.60
   0  -7  -7   -0.13    0.70
   0   7  -7   -0.11    0.48
   0  -7  -8   20.19    2.19
   0   7  -8   17.61    1.56
   0  -7  -9    6.89    1.32
   0  -7 -10    8.41    0.95
   0  -8  -6    0.35    0.82
   0  -8  -7    0.87    0.89
   0  -8  -8    0.72    0.93
   0  -8  -9    8.22    1.36
   0  -8 -10   -0.02    0.37
   0  -9  -6   -0.50    0.72
   0  -9  -7    8.52    1.71
   0  -9  -8   18.68    2.17
   0  -9  -9    0.08    0.57
   0  -9 -10    0.58    0.43
   0 -10  -6    0.80    0.89
   0 -10  -7   29.18    2.70
   0 -10  -8    0.47    0.79
   0 -10  -9    8.62    1.34
   0 -10 -10    0.58    0.38
   0 -11  -6   16.88    2.42
   0 -11  -7   60.53    3.66
   0 -11  -8   23.20    2.19
   0 -11  -9    0.69    0.61
   0 -12  -5    1.60    0.97
   0 -12  -6    4.00    1.33
   0 -12  -7   18.85    2.21
   0 -12  -8   17.67    1.90
   0 -12  -9    0.37    0.54
   0 -13  -5   15.42    2.13
   0 -13  -6   36.07    3.01
   0 -13  -7   17.53    2.09
   0 -13  -8    9.71    1.54
   0 -13  -9    0.44    0.51
   0 -14  -4   26.76    2.55
   0 -14  -5    0.44    0.81
   0 -14  -6    8.31    1.77
   0 -14  -7    9.48    1.73
   0 -14  -8    1.34    0.81
   0 -14  -9    7.32    0.90
   0 -15  -3   18.45    2.12
   0 -15  -4    6.49    1.56
   0 -15  -5   88.43    4.46
   0 -15  -6   10.23    1.88
   0 -15  -7    0.67    0.80
   0 -15  -8   26.26    1.99
   0 -16  -2   20.49    2.13
   0 -16  -3    8.81    1.68
   0 -16  -4   -0.22    0.68
   0 -16  -5   60.96    3.72
   0 -16  -6   10.74    1.82
   0 -16  -7    0.89    0.70
   0 -16  -8   10.19    1.21
   0 -17  -1    5.47    1.22
   0 -17  -2   26.61    2.40
   0 -17  -3    7.28    1.59
   0 -17  -4    9.55    1.78
   0 -17  -5   29.81    2.73
   0 -17  -6   15.33    2.20
   0 -17  -7    1.83    0.79
   0 -17  -8    3.87    0.78
   0 -18  -1  138.30    4.90
   0 -18  -2  160.09    5.39
   0 -18  -3   59.56    3.40
   0 -18  -4    3.21    1.19
   0 -18  -5   41.56    2.97
   0 -18  -6   13.04    1.82
   0 -18  -7    8.25    1.25
   0 -19  -1    2.32    1.04
   0 -19  -2   13.92    2.08
   0 -19  -3   26.86    2.40
   0 -19  -4   11.33    1.97
   0 -19  -5   30.13    2.44
   0 -19  -6    0.59    0.66
   0 -19  -7    0.38    0.53
   0 -20  -1    0.37    0.67
   0 -20  -2    2.15    0.97
   0 -20  -3  183.99    5.74
   0 -20  -4   31.36    2.45
   0 -20  -5    1.82    0.89
   0 -20  -6    1.90    0.75
   0 -21  -2    0.18    0.64
   0 -21  -3    5.71    1.35
   0 -21  -4    9.51    1.56
   0 -21  -5   13.87    1.60
   0 -21  -6    1.23    0.56
   0 -22  -3    0.95    0.74
   0 -22  -4    3.57    1.00
   0 -22  -5    2.04    0.69
   0 -23  -4    1.04    0.63
   1   0  -8    0.74    0.74
   1   0  -7    0.08    0.64
  -1   0  -7    0.35    0.65
  -1   0  -8    5.14    1.26
  -1   0  -9    0.07    0.50
  -1   0 -10    8.24    0.92
   1  -1  -9    1.73    0.76
   1  -1  -8   23.19    2.10
   1  -1  -7    0.46    0.76
  -1  -1  -7    4.86    1.27
  -1   1  -7    4.17    1.12
  -1  -1  -8    2.94    1.05
  -1   1  -8    3.51    1.08
  -1  -1  -9    3.30    0.97
  -1   1  -9    2.53    0.91
  -1  -1 -10    0.06    0.38
  -1   1 -10    0.33    0.40
   1  -2  -9    0.24    0.61
   1  -2  -8    0.06    0.64
   1  -2  -7   42.66    2.79
  -1  -2  -7   81.64    3.84
  -1   2  -7   79.35    3.55
  -1  -2  -8   24.30    2.20
  -1   2  -8   24.16    2.05
  -1  -2  -9    0.42    0.62
  -1   2  -9    0.18    0.52
  -1  -2 -10    0.28    0.43
  -1   2 -10    0.27    0.39
   1  -3 -10    8.78    1.01
   1  -3  -9    4.54    1.12
   1  -3  -8    0.61    0.80
   1  -3  -7    2.51    1.06
  -1  -3  -7    1.11    0.89
  -1   3  -7    1.32    0.84
  -1  -3  -8   19.97    2.11
  -1   3  -8   19.68    1.87
  -1  -3  -9    0.61    0.62
  -1   3  -9    0.54    0.52
  -1  -3 -10    2.74    0.73
  -1   3 -10    2.34    0.56
   1  -4 -10    0.80    0.56
   1  -4  -9   40.52    2.53
   1  -4  -8    0.69    0.79
   1  -4  -7   15.29    2.12
  -1  -4  -7    4.62    1.28
  -1   4  -7    4.73    1.11
  -1  -4  -8   26.90    2.37
  -1   4  -8   26.13    2.04
  -1  -4  -9    0.43    0.62
  -1   4  -9    0.62    0.52
  -1  -4 -10    5.16    0.83
  -1   4 -10    5.43    0.73
   1  -5 -10    2.26    0.67
   1  -5  -9   13.73    1.62
   1  -5  -8    6.85    1.50
   1  -5  -7   10.73    1.85
  -1  -5  -7    0.57    0.79
  -1   5  -7    0.28    0.53
  -1  -5  -8    7.11    1.47
  -1   5  -8    6.26    1.17
  -1  -5  -9   37.19    2.42
  -1   5  -9   33.33    1.94
  -1  -5 -10   19.68    1.31
  -1   5 -10   17.60    1.05
   1  -6  -9   25.93    2.03
   1  -6  -8    2.60    1.21
   1  -6  -7   29.38    2.53
  -1  -6  -7    1.93    1.13
  -1   6  -7    1.92    0.76
  -1  -6  -8    6.75    1.50
  -1   6  -8    6.03    1.17
  -1  -6  -9    0.54    0.66
  -1   6  -9    0.78    0.51
  -1  -6 -10   28.78    1.56
   1  -6  10   30.09    1.41
   1  -7 -10    2.46    0.66
   1  -7  -9    2.55    0.92
   1  -7  -8   31.25    2.54
   1  -7  -7    1.44    1.01
  -1  -7  -6   18.42    2.00
  -1   7  -6   18.84    1.66
  -1  -7  -7   57.53    3.45
  -1   7  -7   58.10    2.90
  -1  -7  -8    0.27    0.71
  -1   7  -8    0.15    0.51
  -1  -7  -9   43.21    2.46
  -1   7  -9   39.47    1.87
  -1  -7 -10    1.15    0.48
   1  -8 -10    1.17    0.53
   1  -8  -9   10.65    1.58
   1  -8  -8    7.11    1.55
   1  -8  -7    5.50    1.49
   1  -8  -6   32.65    2.68
  -1  -8  -6    2.78    1.11
  -1   8  -6    3.00    0.89
  -1  -8  -7    0.59    0.78
  -1   8  -7    0.20    0.53
  -1  -8  -8   76.24    3.74
  -1   8  -8   73.62    2.95
  -1  -8  -9   19.40    1.71
  -1  -8 -10    1.13    0.44
   1  -9 -10   -0.32    0.34
   1  -9  -9    0.06    0.60
   1  -9  -8   20.57    2.23
   1  -9  -7    1.10    0.94
   1  -9  -6   12.12    2.06
  -1  -9  -6   11.27    1.86
  -1   9  -6   11.32    1.31
  -1  -9  -7   41.64    3.07
  -1   9  -7   39.42    2.31
  -1  -9  -8   29.92    2.41
  -1   9  -8   25.46    1.70
  -1  -9  -9   22.18    1.76
   1  -9   9   20.66    1.47
  -1  -9 -10   33.99    1.42
   1 -10  -9    3.88    1.00
   1 -10  -8    0.34    0.78
   1 -10  -7   32.09    2.79
   1 -10  -6    1.53    1.03
  -1 -10  -6   11.56    1.94
  -1  10  -6   12.39    1.37
  -1 -10  -7   14.51    2.13
  -1  10  -7   15.83    1.55
  -1 -10  -8   11.42    1.76
   1 -10   8    9.60    1.17
  -1 -10  -9    0.26    0.53
   1 -10   9    0.15    0.42
   1 -11  -9    3.94    0.96
   1 -11  -8    4.89    1.29
   1 -11  -7    0.11    0.79
   1 -11  -6    0.21    0.86
   1 -11  -5    0.14    0.79
  -1 -11  -5    1.45    0.91
  -1 -11  -6    0.06    0.68
  -1 -11  -7    0.18    0.70
   1 -11   7    0.34    0.55
  -1 -11  -8    1.85    0.89
   1 -11   8    1.34    0.64
  -1 -11  -9    0.12    0.49
   1 -12  -9    4.45    0.95
   1 -12  -8   44.03    2.82
   1 -12  -7    4.83    1.42
   1 -12  -6   68.89    4.04
   1 -12  -5   64.81    3.70
  -1 -12  -5   19.53    2.20
   1 -12   5   17.83    1.71
  -1 -12  -6    4.75    1.30
   1 -12   6    3.95    1.03
  -1 -12  -7   -0.15    0.64
   1 -12   7   -0.05    0.49
  -1 -12  -8    4.49    1.11
   1 -12   8    3.76    0.81
  -1 -12  -9    5.75    0.93
   1 -13  -9    1.61    0.65
   1 -13  -8    2.07    0.94
   1 -13  -7   10.17    1.87
   1 -13  -6   39.43    3.17
   1 -13  -5   29.06    2.65
  -1 -13  -5    0.07    0.71
   1 -13   5    0.09    0.58
  -1 -13  -6    5.51    1.39
   1 -13   6    4.44    1.03
  -1 -13  -7    4.17    1.22
   1 -13   7    3.90    0.90
  -1 -13  -8   12.70    1.48
  -1 -13  -9   23.97    1.39
   1 -14  -9    0.13    0.42
   1 -14  -8   45.16    2.66
   1 -14  -7   24.98    2.42
   1 -14  -6    0.19    0.85
   1 -14  -5   57.09    3.73
   1 -14  -4    0.92    0.84
  -1 -14  -4    6.41    1.41
   1 -14   4    6.17    1.18
  -1 -14  -5   10.84    1.88
   1 -14   5   11.14    1.65
  -1 -14  -6    4.87    1.31
   1 -14   6    5.52    1.20
  -1 -14  -7    5.62    1.30
   1 -14   7    4.54    0.96
  -1 -14  -8    4.35    0.98
   1 -15  -8    0.54    0.63
   1 -15  -7   29.97    2.48
   1 -15  -6   23.43    2.55
   1 -15  -5   10.10    1.93
   1 -15  -4   12.29    2.08
   1 -15  -3    3.93    1.27
  -1 -15  -3   11.99    1.87
   1 -15   3   12.57    1.66
  -1 -15  -4   62.52    3.55
   1 -15   4   64.09    3.10
  -1 -15  -5    0.44    0.77
   1 -15   5   -0.01    0.63
  -1 -15  -6   25.83    2.39
   1 -15   6   26.80    1.94
  -1 -15  -7    0.29    0.68
  -1 -15  -8   -0.41    0.46
   1 -16  -8   28.37    1.86
   1 -16  -7    1.36    0.84
   1 -16  -6    1.00    0.96
   1 -16  -5   17.14    2.14
   1 -16  -4    0.93    0.88
   1 -16  -3   42.29    2.99
   1 -16  -2    0.53    0.69
   1 -16   2    0.16    0.66
   1 -16   3    0.47    0.80
  -1 -16  -4    1.53    0.98
   1 -16   4    0.94    0.74
  -1 -16  -5    0.69    0.86
   1 -16   5    0.92    0.70
  -1 -16  -6   63.70    3.35
   1 -16   6   66.44    2.90
  -1 -16  -7   16.86    1.65
  -1 -16  -8    3.85    0.77
   1 -17  -8    1.28    0.59
   1 -17  -7    2.07    0.87
   1 -17  -6    3.15    1.16
   1 -17  -5    5.11    1.50
   1 -17  -4    1.01    0.82
   1 -17  -3  247.74    7.00
   1 -17  -2  198.04    6.06
   1 -17  -1    4.88    1.31
   1 -17   0   93.95    3.86
   1 -17   1    7.32    1.41
   1 -17   2   34.65    2.36
   1 -17   3    5.78    1.26
  -1 -17  -4    2.84    1.14
   1 -17   4    2.98    1.03
  -1 -17  -5    1.32    0.86
   1 -17   5    1.82    0.86
  -1 -17  -6    7.32    1.36
  -1 -17  -7    6.57    1.17
   1 -18  -7    0.29    0.57
   1 -18  -6    6.78    1.44
   1 -18  -5    6.01    1.39
   1 -18  -4   50.04    3.34
   1 -18  -3    3.83    1.31
   1 -18  -2    5.62    1.37
   1 -18  -1   32.54    2.60
   1 -18   0    3.30    1.10
   1 -18   1   50.71    2.95
   1 -18   2   39.08    2.57
   1 -18   3   13.00    1.62
  -1 -18  -4   67.34    3.58
   1 -18   4   64.19    3.05
  -1 -18  -5    5.37    1.34
  -1 -18  -6   16.58    1.63
  -1 -18  -7   23.69    1.58
   1 -19  -7   11.98    1.22
   1 -19  -6    9.59    1.52
   1 -19  -5   21.46    2.24
   1 -19  -4   60.31    3.57
   1 -19  -3   79.94    4.02
   1 -19  -2    0.19    0.73
   1 -19  -1   67.79    3.65
   1 -19   0   23.59    2.24
   1 -19   1   30.59    2.37
   1 -19   2    0.76    0.74
   1 -19   3   27.00    2.14
   1 -19   4   38.23    2.32
  -1 -19  -5   15.16    1.66
  -1 -19  -6    4.04    0.94
   1 -20  -7    1.22    0.52
   1 -20  -6   17.32    1.66
   1 -20  -5    0.57    0.80
   1 -20  -4   36.24    2.71
   1 -20  -3    3.69    1.24
   1 -20  -2    3.51    1.17
   1 -20  -1   46.24    3.07
   1 -20   0    6.46    1.47
   1 -20   1    0.17    0.68
   1 -20   2    0.23    0.63
   1 -20   3   23.05    1.95
   1 -21  -6   20.19    1.49
   1 -21  -5    8.35    1.42
   1 -21  -4   11.90    1.75
   1 -21  -3   10.61    1.68
   1 -21  -2    4.90    1.33
   1 -21  -1   38.61    2.82
   1 -21   0   25.77    2.14
   1 -21   1    3.01    1.07
   1 -21   2    4.27    1.11
   1 -22  -5   13.10    1.37
   1 -22  -4   12.27    1.68
   1 -22  -3    8.24    1.48
   1 -22  -2    0.84    0.76
   1 -22  -1    1.08    0.81
   1 -22   0    4.36    1.14
   1 -22   1   16.17    1.77
   1 -23  -4    0.37    0.59
   1 -23  -3    0.17    0.56
   1 -23  -2    0.22    0.57
   1 -23  -1   19.99    1.86
   1 -23   0    1.03    0.75
   1 -23   1    0.24    0.57
   1 -24  -3    3.68    0.90
   1 -24  -2    2.32    0.81
   1 -24  -1    0.88    0.63
  -2   0  -7   -0.29    0.54
  -2   0  -8    0.56    0.63
  -2   0  -9   -0.19    0.47
  -2   0 -10    2.28    0.55
  -2  -1  -7    1.56    0.88
  -2   1  -7    2.62    0.93
  -2  -1  -8    1.25    0.80
  -2   1  -8    1.10    0.68
  -2  -1  -9    8.03    1.19
  -2   1  -9    7.45    1.14
  -2  -1 -10    6.05    0.83
  -2   1 -10    6.03    0.74
  -2  -2  -7    0.36    0.69
  -2   2  -7    0.84    0.68
  -2  -2  -8    3.83    1.07
  -2   2  -8    3.03    0.90
  -2  -2  -9    1.31    0.65
  -2   2  -9    1.08    0.56
  -2  -2 -10    1.37    0.44
  -2   2 -10    1.33    0.46
  -2   3  -6    0.28    0.53
  -2  -3  -7   22.18    2.17
  -2   3  -7   21.92    1.90
  -2  -3  -8    1.60    0.88
  -2   3  -8    2.31    0.86
  -2  -3  -9   31.98    2.05
  -2   3  -9   29.62    1.87
  -2  -3 -10    5.58    0.76
  -2   3 -10    5.86    0.68
  -2  -4  -6    1.94    0.90
  -2   4  -6    2.27    0.81
  -2  -4  -7    0.04    0.65
  -2   4  -7   -0.10    0.50
  -2  -4  -8    1.51    0.89
  -2   4  -8    1.29    0.67
  -2  -4  -9    0.11    0.50
  -2   4  -9    0.29    0.46
  -2  -4 -10    7.74    0.80
   2  -5  -8   33.00    2.52
   2  -5  -7    4.94    1.31
  -2  -5  -6    4.19    1.20
  -2   5  -6    4.10    1.03
  -2  -5  -7    0.23    0.67
  -2   5  -7    0.24    0.53
  -2  -5  -8    0.06    0.62
  -2   5  -8    0.06    0.56
  -2  -5  -9    8.13    1.28
  -2   5  -9    7.69    1.08
  -2  -5 -10   18.01    1.08
   2  -5  10   19.48    1.16
   2  -6  -8    6.42    1.45
   2  -6  -7   11.61    1.92
  -2  -6  -6    0.58    0.79
  -2   6  -6    1.13    0.68
  -2  -6  -7   34.75    2.66
  -2   6  -7   33.45    2.20
  -2  -6  -8   12.26    1.75
  -2   6  -8   10.71    1.32
  -2  -6  -9    2.97    0.86
  -2   6  -9    2.93    0.69
  -2  -6 -10    0.45    0.35
   2  -7  -8    5.81    1.35
   2  -7  -7   22.57    2.35
  -2  -7  -6   11.78    1.93
  -2   7  -6   11.99    1.49
  -2  -7  -7    2.22    1.01
  -2   7  -7    2.17    0.83
  -2  -7  -8   29.47    2.29
  -2   7  -8   31.58    2.04
  -2  -7  -9   24.28    1.68
   2  -8  -9    1.55    0.78
   2  -8  -8    5.99    1.40
   2  -8  -7    1.91    1.06
   2  -8  -6    6.08    1.53
  -2  -8  -6   19.44    2.07
  -2   8  -6   17.86    1.67
  -2  -8  -7   27.21    2.37
  -2   8  -7   28.70    2.03
  -2  -8  -8  184.30    5.28
  -2   8  -8  205.28    5.02
  -2  -8  -9    6.37    1.00
   2  -8   9    5.82    0.92
   2  -9  -9    0.51    0.67
   2  -9  -8    1.85    0.97
   2  -9  -7    0.75    0.91
   2  -9  -6   27.68    2.66
  -2   9  -5    8.18    1.28
  -2  -9  -6   48.54    3.14
  -2   9  -6   49.13    2.58
  -2  -9  -7   11.22    1.79
  -2   9  -7   11.74    1.43
  -2  -9  -8   35.85    2.38
  -2  -9  -9   23.70    1.54
   2  -9   9   22.58    1.44
   2 -10  -9    2.69    0.82
   2 -10  -8    8.41    1.53
   2 -10  -7    6.86    1.64
   2 -10  -6    0.27    0.91
  -2 -10  -5   21.55    2.20
  -2  10  -5   24.30    1.95
  -2 -10  -6  129.60    4.97
  -2  10  -6  128.52    3.92
  -2 -10  -7   49.27    2.98
  -2 -10  -8    1.61    0.77
  -2 -10  -9   39.09    1.78
   2 -10   9   38.53    1.71
   2 -11  -9    2.17    0.74
   2 -11  -8    0.83    0.78
   2 -11  -7    0.55    0.96
   2 -11  -6    3.91    1.41
   2 -11  -5    5.10    1.45
  -2 -11  -5   54.77    3.22
   2 -11   5   55.36    2.90
  -2 -11  -6    0.57    0.81
   2 -11   6    0.43    0.63
  -2 -11  -7    0.77    0.75
   2 -11   7    0.38    0.67
  -2 -11  -8    4.87    1.04
   2 -11   8    3.70    0.84
  -2 -11  -9    7.84    0.85
   2 -11   9    7.31    0.86
   2 -12  -9   10.08    1.14
   2 -12  -8    1.75    0.87
   2 -12  -7    0.03    0.88
   2 -12  -6   24.68    2.59
   2 -12  -5    0.34    0.85
   2 -12   4    9.04    1.42
  -2 -12  -5   29.00    2.44
   2 -12   5   28.24    2.18
  -2 -12  -6   32.65    2.60
   2 -12   6   30.85    2.24
  -2 -12  -7   10.77    1.64
   2 -12   7   10.55    1.30
  -2 -12  -8   11.76    1.33
   2 -12   8   11.53    1.20
   2 -13  -9    1.16    0.57
   2 -13  -8    5.22    1.18
   2 -13  -7    9.29    1.87
   2 -13  -6   30.32    2.83
   2 -13  -5   10.31    1.99
   2 -13  -4   11.40    2.00
   2 -13   4   19.70    1.89
  -2 -13  -5    1.04    0.83
   2 -13   5    1.56    0.83
  -2 -13  -6    5.79    1.38
   2 -13   6    4.78    1.12
  -2 -13  -7    0.17    0.58
   2 -13   7   -0.23    0.48
  -2 -13  -8    0.47    0.51
   2 -13   8    0.44    0.48
   2 -14  -8    0.52    0.62
   2 -14  -7   16.91    2.37
   2 -14  -6   -0.34    0.77
   2 -14  -5  113.67    5.06
   2 -14  -4  147.13    5.64
   2 -14  -3   36.65    2.81
   2 -14   3    0.85    0.72
   2 -14   4    0.19    0.62
   2 -14   5    2.57    1.04
  -2 -14  -6   22.13    2.10
   2 -14   6   20.55    1.95
   2 -14   7    1.66    0.67
  -2 -14  -8    1.86    0.61
   2 -14   8    2.26    0.64
   2 -15  -8    3.63    0.91
   2 -15  -7    7.49    1.55
   2 -15  -6   21.55    2.45
   2 -15  -5   70.48    4.04
   2 -15  -4   -0.35    0.67
   2 -15  -3   -0.09    0.65
   2 -15  -2  113.23    4.48
   2 -15   1    9.43    1.51
   2 -15   2   15.25    2.09
   2 -15   3    9.73    1.58
   2 -15   4    9.99    1.59
   2 -15   5    7.12    1.37
  -2 -15  -6    0.87    0.74
   2 -15   6    0.91    0.68
  -2 -15  -7    0.56    0.60
   2 -15   7    0.62    0.60
   2 -16  -8   -0.13    0.45
   2 -16  -7   17.81    1.87
   2 -16  -6    0.62    0.90
   2 -16  -5   27.80    2.70
   2 -16  -4  101.47    4.68
   2 -16  -3   21.10    2.44
   2 -16  -2  127.62    4.85
   2 -16  -1  252.18    6.60
   2 -16   0   13.18    1.88
   2 -16   1    2.69    0.97
   2 -16   2    1.87    0.87
   2 -16   3    0.27    0.76
   2 -16   4   19.39    1.92
   2 -16   5    0.60    0.64
   2 -16   6    0.22    0.57
  -2 -16  -7    4.48    0.87
   2 -16   7    6.25    1.11
   2 -17  -8    5.52    0.84
   2 -17  -7    1.14    0.77
   2 -17  -6    1.03    0.89
   2 -17  -5    0.61    0.90
   2 -17  -4   63.23    3.80
   2 -17  -3   49.74    3.45
   2 -17  -2    0.86    0.86
   2 -17  -1   43.78    2.88
   2 -17   0   13.08    1.93
   2 -17   1    1.09    0.81
   2 -17   2    0.41    0.77
   2 -17   3   18.00    1.85
   2 -17   4   23.49    2.13
   2 -17   5   -0.11    0.72
   2 -17   6   44.57    2.32
   2 -17   7    1.87    0.61
   2 -18  -7    6.44    1.13
   2 -18  -6    3.90    1.18
   2 -18  -5    5.73    1.39
   2 -18  -4   10.53    1.85
   2 -18  -3   21.19    2.36
   2 -18  -2   49.98    3.24
   2 -18  -1    6.14    1.53
   2 -18   0   42.32    2.82
   2 -18   1    0.35    0.66
   2 -18   2    1.33    0.83
   2 -18   3    2.26    0.98
   2 -18   4    4.71    1.15
   2 -18   5    1.49    0.76
   2 -18   6    4.91    0.95
   2 -19  -7   15.67    1.30
   2 -19  -6   11.47    1.60
   2 -19  -5    8.85    1.69
   2 -19  -4    3.89    1.26
   2 -19  -3    8.25    1.74
   2 -19  -2   32.09    2.65
   2 -19  -1    0.96    0.87
   2 -19   0    7.51    1.57
   2 -19   1   94.04    4.17
   2 -19   2    8.20    1.53
   2 -19   3   21.46    1.96
   2 -19   4   13.99    1.62
   2 -19   5    0.88    0.66
   2 -19   6   48.33    1.99
   2 -20  -6   55.09    2.64
   2 -20  -5    2.77    1.02
   2 -20  -4    9.78    1.74
   2 -20  -3    0.08    0.69
   2 -20  -2    7.00    1.54
   2 -20  -1   -0.14    0.66
   2 -20   0    2.16    1.02
   2 -20   1    2.88    1.06
   2 -20   2    3.24    1.05
   2 -20   3   -0.32    0.57
   2 -20   4    1.34    0.73
   2 -20   5    9.23    1.14
   2 -21  -6   15.58    1.29
   2 -21  -5    8.26    1.39
   2 -21  -4   -0.25    0.63
   2 -21  -3    0.48    0.80
   2 -21  -2   28.93    2.44
   2 -21  -1    2.01    0.98
   2 -21   0    0.09    0.64
   2 -21   1   19.62    2.01
   2 -21   2   25.38    2.14
   2 -21   3    4.09    1.02
   2 -21   4   21.11    1.67
   2 -21   5   -0.05    0.43
   2 -22  -5   22.81    1.61
   2 -22  -4   -0.01    0.69
   2 -22  -3    3.36    1.02
   2 -22  -2    1.02    0.85
   2 -22  -1    3.33    1.04
   2 -22   0    0.58    0.68
   2 -22   1   17.06    1.82
   2 -22   2    1.36    0.78
   2 -22   3    1.35    0.72
   2 -22   4    0.84    0.55
   2 -23  -4    2.64    0.81
   2 -23  -3    0.68    0.67
   2 -23  -2    3.29    1.00
   2 -23  -1    2.10    0.88
   2 -23   0    0.14    0.62
   2 -23   1    0.48    0.60
   2 -23   2    1.66    0.66
   2 -23   3    7.70    1.10
   2 -24  -3    0.34    0.53
   2 -24  -2    6.74    1.12
   2 -24  -1    1.49    0.73
   2 -24   0    9.78    1.35
   2 -24   1    3.80    0.91
   2 -24   2   14.19    1.24
   2 -25  -1    9.30    1.03
  -3   0  -6  177.09    5.25
  -3   0  -7   -0.02    0.47
  -3   0  -8    5.74    1.15
  -3   0  -9   -0.08    0.40
  -3  -1  -6   20.99    1.89
  -3   1  -6   22.54    1.97
  -3  -1  -7    6.55    1.26
  -3   1  -7    7.43    1.37
  -3  -1  -8    0.85    0.58
  -3   1  -8    1.37    0.64
  -3  -1  -9    3.73    0.76
  -3   1  -9    3.66    0.76
  -3  -2  -6   25.76    2.14
  -3   2  -6   26.62    2.16
  -3  -2  -7    0.51    0.68
  -3   2  -7    1.43    0.75
  -3  -2  -8   21.74    1.79
  -3   2  -8   21.64    1.67
  -3  -2  -9   13.20    1.17
  -3   2  -9   13.89    1.17
  -3  -3  -6    6.92    1.34
  -3   3  -6    5.74    1.17
  -3  -3  -7   16.33    1.71
  -3   3  -7   16.93    1.65
  -3  -3  -8    0.58    0.58
  -3   3  -8    0.49    0.57
  -3  -3  -9    1.99    0.60
  -3   3  -9    1.73    0.59
  -3  -4  -6   20.31    1.94
  -3   4  -6   20.18    1.76
  -3  -4  -7    0.53    0.65
  -3   4  -7    0.65    0.57
  -3  -4  -8    1.48    0.71
  -3   4  -8    2.10    0.75
  -3  -4  -9    6.84    0.94
  -3   4  -9    6.13    0.86
  -3   5  -5    0.34    0.48
  -3  -5  -6    0.22    0.65
  -3   5  -6    0.62    0.59
  -3  -5  -7    5.60    1.26
  -3   5  -7    5.30    1.12
  -3  -5  -8    4.16    0.96
  -3   5  -8    3.24    0.81
  -3  -5  -9    2.52    0.65
  -3   6  -5    7.62    1.25
  -3  -6  -6   40.08    2.66
  -3   6  -6   44.43    2.50
  -3  -6  -7   37.62    2.45
  -3   6  -7   38.74    2.27
  -3  -6  -8    5.90    1.17
  -3   6  -8    5.81    1.00
  -3  -6  -9    0.24    0.40
   3  -6   9    0.00    0.43
  -3   7  -5    3.55    0.89
  -3  -7  -6   23.09    2.07
  -3   7  -6   25.04    1.88
  -3  -7  -7    0.31    0.63
  -3   7  -7   -0.11    0.44
  -3  -7  -8    2.13    0.77
  -3   7  -8    2.55    0.72
  -3  -7  -9    3.39    0.66
   3  -7   9    3.27    0.70
  -3   8  -5    0.14    0.44
  -3  -8  -6  132.28    4.54
  -3   8  -6  129.10    3.94
  -3  -8  -7    8.90    1.41
  -3   8  -7    8.09    1.34
  -3  -8  -8   32.71    1.94
   3  -8   8   35.49    2.05
  -3  -8  -9    2.04    0.53
   3  -8   9    1.69    0.56
   3  -9  -6    2.64    1.17
   3  -9  -5    1.23    0.94
  -3   9  -5  193.16    4.73
  -3  -9  -6   53.62    2.98
  -3   9  -6   57.38    2.76
  -3  -9  -7    6.53    1.22
  -3  -9  -8   68.05    2.61
   3  -9   8   73.32    2.77
   3  -9   9   24.27    1.32
   3 -10  -7    4.49    1.29
   3 -10  -6   -0.09    0.86
   3 -10  -5    0.54    0.88
   3 -10   4   83.80    3.41
   3 -10   5   43.53    2.56
   3 -10   6    0.99    0.73
  -3 -10  -7   30.77    2.07
   3 -10   7   31.16    2.16
  -3 -10  -8   30.83    1.75
   3 -10   8   32.09    1.84
   3 -11  -8    0.43    0.64
   3 -11  -7    2.59    1.14
   3 -11  -6   12.54    2.07
   3 -11  -5    0.59    0.91
   3 -11  -4   82.64    4.01
   3 -11   4   45.40    2.66
   3 -11   5   56.22    2.96
   3 -11   6    1.38    0.83
  -3 -11  -7    2.07    0.75
   3 -11   7    2.40    0.86
  -3 -11  -8    1.49    0.59
   3 -11   8    1.37    0.62
   3 -12  -8    3.96    1.00
   3 -12  -7   15.24    2.15
   3 -12  -6   11.13    1.94
   3 -12  -5   -0.16    0.80
   3 -12  -4   52.94    3.40
   3 -12   3    4.04    1.18
   3 -12   4   26.07    2.20
   3 -12   5   24.47    2.10
   3 -12   6   35.46    2.37
   3 -12   7   34.16    2.09
   3 -12   8    3.48    0.74
   3 -13  -8    3.70    0.94
   3 -13  -7   65.89    3.55
   3 -13  -6   33.48    2.80
   3 -13  -5    2.28    1.14
   3 -13  -4   67.09    3.83
   3 -13  -3   37.81    2.78
   3 -13   2   19.48    2.03
   3 -13   3    2.05    0.88
   3 -13   4    2.62    1.07
   3 -13   5   16.01    1.93
   3 -13   6    0.33    0.72
   3 -13   7    9.33    1.30
   3 -13   8    0.86    0.55
   3 -14  -8    0.15    0.55
   3 -14  -7   11.19    1.74
   3 -14  -6    0.08    0.75
   3 -14  -5   27.25    2.66
   3 -14  -4    0.36    0.87
   3 -14  -3  162.40    5.61
   3 -14  -2    3.57    1.13
   3 -14  -1   32.55    2.49
   3 -14   0    4.49    1.18
   3 -14   1   30.12    2.24
   3 -14   2    2.89    1.02
   3 -14   3    0.87    0.80
   3 -14   4    2.85    1.00
   3 -14   5    0.36    0.67
   3 -14   6    5.10    1.10
   3 -14   7    6.49    1.14
   3 -15  -8    1.13    0.57
   3 -15  -7    0.77    0.76
   3 -15  -6   55.39    3.40
   3 -15  -5   81.29    4.22
   3 -15  -4   27.75    2.71
   3 -15  -3    0.35    0.81
   3 -15  -2   59.03    3.43
   3 -15  -1   40.96    2.79
   3 -15   0   40.51    2.71
   3 -15   1   99.80    3.99
   3 -15   2    9.00    1.56
   3 -15   3    1.86    0.97
   3 -15   4    1.68    0.95
   3 -15   5    3.50    1.11
   3 -15   6   -0.08    0.60
   3 -15   7    3.44    0.78
   3 -16  -7    6.09    1.15
   3 -16  -6   17.35    1.98
   3 -16  -5   57.46    3.56
   3 -16  -4    7.81    1.68
   3 -16  -3    0.96    1.00
   3 -16  -2    0.68    0.84
   3 -16  -1    4.93    1.36
   3 -16   0    0.87    0.81
   3 -16   1    1.77    0.97
   3 -16   2    7.44    1.45
   3 -16   3   28.24    2.40
   3 -16   4    4.24    1.16
   3 -16   5    4.25    1.05
   3 -16   6    0.00    0.56
   3 -16   7    0.43    0.46
   3 -17  -7    5.82    1.03
   3 -17  -6    0.45    0.72
   3 -17  -5   11.95    1.96
   3 -17  -4   72.35    3.88
   3 -17  -3   52.44    3.39
   3 -17  -2    8.06    1.66
   3 -17  -1   14.71    2.08
   3 -17   0    4.21    1.25
   3 -17   1   39.17    2.74
   3 -17   2   -0.22    0.67
   3 -17   3    2.15    0.97
   3 -17   4    5.71    1.25
   3 -17   5    0.06    0.62
   3 -17   6    2.45    0.74
   3 -18  -7    9.24    1.06
   3 -18  -6    0.60    0.66
   3 -18  -5    6.69    1.41
   3 -18  -4   13.27    1.98
   3 -18  -3   39.61    2.91
   3 -18  -2    3.92    1.26
   3 -18  -1    0.39    0.82
   3 -18   0   16.14    1.95
   3 -18   1   80.65    3.78
   3 -18   2   39.06    2.70
   3 -18   3    7.22    1.40
   3 -18   4   16.96    1.78
   3 -18   5    7.17    1.19
   3 -18   6    6.58    0.94
   3 -19  -6    1.35    0.76
   3 -19  -5    0.09    0.63
   3 -19  -4    1.39    0.82
   3 -19  -3    0.52    0.83
   3 -19  -2   24.04    2.35
   3 -19  -1   23.79    2.35
   3 -19   0    3.09    1.14
   3 -19   1    0.40    0.77
   3 -19   2    2.04    0.98
   3 -19   3    4.51    1.17
   3 -19   4   14.39    1.52
   3 -19   5    1.28    0.64
   3 -20  -6   -0.03    0.49
   3 -20  -5    3.81    1.02
   3 -20  -4    1.84    0.92
   3 -20  -3   15.98    1.84
   3 -20  -2    0.67    0.80
   3 -20  -1    2.14    1.01
   3 -20   0    1.24    0.91
   3 -20   1    7.11    1.48
   3 -20   2    2.50    1.00
   3 -20   3   34.51    2.21
   3 -20   4    8.70    1.29
   3 -20   5    0.47    0.48
   3 -21  -5    9.18    1.25
   3 -21  -4    6.47    1.23
   3 -21  -3   13.48    1.84
   3 -21  -2    0.39    0.68
   3 -21  -1    0.31    0.75
   3 -21   0    7.82    1.48
   3 -21   1   -0.02    0.66
   3 -21   2    5.27    1.20
   3 -21   3    2.35    0.81
   3 -21   4    2.60    0.75
   3 -22  -4    3.73    0.97
   3 -22  -3    0.07    0.56
   3 -22  -2   12.56    1.74
   3 -22  -1   -0.07    0.63
   3 -22   0   15.61    1.63
   3 -22   1    2.81    0.93
   3 -22   2    8.57    1.30
   3 -22   3   10.49    1.18
   3 -23  -4   12.10    1.15
   3 -23  -3    0.65    0.58
   3 -23  -2   -0.17    0.52
   3 -23  -1    0.46    0.61
   3 -23   0    0.70    0.66
   3 -23   1    1.85    0.73
   3 -23   2    2.70    0.73
   3 -24  -2   -0.03    0.46
   3 -24  -1    0.27    0.50
   3 -24   0   38.06    1.95
   3 -24   1    2.07    0.65
  -4   0  -5    0.05    0.50
  -4   0  -6   66.00    2.88
  -4   0  -7   -0.08    0.44
  -4   0  -8    0.92    0.50
  -4   0  -9   -0.10    0.25
  -4   1  -5   12.32    1.35
  -4  -1  -6   67.09    2.94
  -4   1  -6   67.59    2.92
  -4  -1  -7    0.24    0.51
  -4   1  -7    0.24    0.51
  -4  -1  -8   19.98    1.41
  -4   1  -8   19.37    1.37
  -4  -1  -9   10.22    0.84
  -4   2  -5   38.08    2.12
  -4  -2  -6    9.33    1.40
  -4   2  -6    9.84    1.42
  -4  -2  -7   10.51    1.24
  -4   2  -7    9.24    1.32
  -4  -2  -8    0.60    0.50
  -4   2  -8    0.20    0.41
   4  -2   9   23.74    1.35
  -4   3  -5   40.42    2.34
  -4  -3  -6    3.87    0.89
  -4   3  -6    3.27    0.88
  -4  -3  -7    5.62    1.07
  -4   3  -7    4.16    0.89
  -4  -3  -8   21.57    1.40
  -4   3  -8   20.70    1.38
   4  -3   9    0.31    0.44
  -4   4  -5   73.13    2.99
  -4   4  -6    9.22    1.31
  -4  -4  -7   25.99    1.76
  -4   4  -7   24.63    1.76
  -4  -4  -8    0.00    0.35
  -4   4  -8   -0.07    0.34
   4  -4   9    8.67    0.88
  -4   5  -4   26.26    1.81
  -4   5  -5   18.15    1.61
  -4   5  -6    1.58    0.70
  -4  -5  -7    1.54    0.69
  -4   5  -7    1.74    0.68
  -4  -5  -8   -0.23    0.33
  -4   6  -4   85.60    3.01
  -4   6  -5    7.17    1.14
  -4   6  -6    0.62    0.54
   4  -6   8    3.12    0.85
  -4   7  -5   13.93    1.50
   4  -7   7    7.47    1.23
   4  -7   8    0.70    0.55
   4  -8   4   22.85    1.94
   4  -8   5    0.14    0.62
   4  -8   6   63.35    2.94
   4  -8   7   29.25    1.98
   4  -8   8    1.55    0.64
   4  -9   3   54.36    2.72
   4  -9   4   37.69    2.49
   4  -9   5   61.64    3.03
   4  -9   6    1.90    0.86
   4  -9   7   16.74    1.56
   4  -9   8    0.33    0.49
   4 -10   2   68.71    3.03
   4 -10   3   37.16    2.40
   4 -10   4    4.65    1.14
   4 -10   5   83.19    3.47
   4 -10   6   12.03    1.61
   4 -10   7    1.29    0.70
   4 -10   8   12.46    1.05
   4 -11   2   65.76    3.13
   4 -11   3   -0.13    0.60
   4 -11   4   36.89    2.48
   4 -11   5   26.56    2.15
   4 -11   6    0.39    0.61
   4 -11   7    0.19    0.53
   4 -11   8    0.14    0.42
   4 -12  -4   12.24    1.96
   4 -12  -3   30.77    2.63
   4 -12  -2   51.10    3.12
   4 -12  -1   59.01    3.13
   4 -12   0   10.42    1.60
   4 -12   1    1.46    0.86
   4 -12   2   72.35    3.30
   4 -12   3   31.75    2.41
   4 -12   4    1.62    0.87
   4 -12   5    6.30    1.29
   4 -12   6    0.35    0.60
   4 -12   7    0.04    0.50
   4 -13  -5    0.01    0.76
   4 -13  -4   11.88    1.91
   4 -13  -3    6.37    1.50
   4 -13  -2    3.11    1.19
   4 -13  -1   95.33    4.07
   4 -13   0    3.45    1.09
   4 -13   1    8.24    1.50
   4 -13   2    3.15    1.09
   4 -13   3   13.65    1.89
   4 -13   4   10.21    1.61
   4 -13   5    1.39    0.84
   4 -13   6    4.62    1.07
   4 -13   7    0.39    0.49
   4 -14  -6    5.58    1.31
   4 -14  -4   11.76    1.93
   4 -14  -3    1.98    1.02
   4 -14  -2   13.60    2.06
   4 -14  -1   13.58    1.94
   4 -14   0   23.55    2.25
   4 -14   1    3.14    1.12
   4 -14   2   31.67    2.47
   4 -14   3   50.36    2.86
   4 -14   4   12.03    1.73
   4 -14   5   -0.11    0.64
   4 -14   6    0.86    0.69
   4 -14   7   13.30    1.27
   4 -15  -6   14.57    1.72
   4 -15  -5   -0.23    0.72
   4 -15  -4    2.57    1.10
   4 -15  -3   42.87    3.14
   4 -15  -2    0.38    0.80
   4 -15  -1   79.20    3.87
   4 -15   0   68.87    3.46
   4 -15   1    0.02    0.66
   4 -15   2    1.37    0.88
   4 -15   3    1.51    0.89
   4 -15   4    0.11    0.75
   4 -15   5   12.94    1.54
   4 -15   6    0.06    0.61
   4 -16  -5    2.96    1.02
   4 -16  -4    7.73    1.58
   4 -16  -3   12.94    2.04
   4 -16  -2    6.76    1.47
   4 -16  -1    0.31    0.71
   4 -16   0    6.10    1.41
   4 -16   1   23.41    2.18
   4 -16   2   44.78    2.82
   4 -16   3    8.12    1.48
   4 -16   4   25.91    2.01
   4 -16   5    1.28    0.68
   4 -16   6    0.08    0.48
   4 -17  -6    0.23    0.62
   4 -17  -5   -0.15    0.68
   4 -17  -4    1.18    0.78
   4 -17  -3    9.96    1.73
   4 -17  -2    2.48    1.05
   4 -17  -1    8.78    1.69
   4 -17   0    0.95    0.84
   4 -17   1    4.81    1.25
   4 -17   2   82.52    3.60
   4 -17   3    4.15    1.08
   4 -17   4   18.74    1.76
   4 -17   5    4.06    0.94
   4 -17   6    3.87    0.72
   4 -18  -6    4.20    0.89
   4 -18  -5    0.06    0.62
   4 -18  -4   13.32    1.63
   4 -18  -3   20.70    2.11
   4 -18  -2   -0.13    0.67
   4 -18  -1   16.20    2.20
   4 -18   0   30.68    2.44
   4 -18   1    1.54    0.93
   4 -18   2    9.39    1.56
   4 -18   3    1.76    0.83
   4 -18   4    1.82    0.76
   4 -18   5    9.20    1.08
   4 -19  -5   -0.21    0.53
   4 -19  -4    0.46    0.66
   4 -19  -3    1.08    0.81
   4 -19  -2    4.24    1.23
   4 -19  -1    0.41    0.67
   4 -19   0    0.08    0.64
   4 -19   1    5.32    1.25
   4 -19   2    0.53    0.67
   4 -19   3    6.32    1.20
   4 -19   4   27.83    1.84
   4 -19   5    1.01    0.50
   4 -20  -5   21.78    1.51
   4 -20  -4    1.23    0.71
   4 -20  -3   24.15    2.04
   4 -20  -2    0.44    0.65
   4 -20  -1    0.86    0.78
   4 -20   0    2.34    0.93
   4 -20   1    5.42    1.20
   4 -20   2    0.06    0.59
   4 -20   3    0.48    0.58
   4 -20   4    0.64    0.53
   4 -21  -4   21.86    1.57
   4 -21  -3    0.18    0.53
   4 -21  -2   16.61    1.67
   4 -21  -1    0.31    0.68
   4 -21   0    0.19    0.57
   4 -21   1   -0.10    0.57
   4 -21   2    0.13    0.56
   4 -21   3    2.12    0.68
   4 -22  -3    9.37    1.12
   4 -22  -2   18.10    1.47
   4 -22  -1   10.09    1.23
   4 -22   0    1.46    0.65
   4 -22   1    0.75    0.60
   4 -22   2    0.44    0.51
   4 -23  -2    1.59    0.58
   4 -23  -1    0.70    0.49
   4 -23   0    1.23    0.55
   4 -23   1    6.73    0.95
   5  -3   7   36.94    1.95
   5  -4   6    2.00    0.74
   5  -4   7    2.36    0.73
   5  -5   5   30.51    2.05
   5  -5   6   10.92    1.49
   5  -5   7   26.64    1.67
   5  -6   4    6.96    1.26
   5  -6   5   -0.25    0.56
   5  -6   6    0.46    0.61
   5  -6   7   -0.01    0.52
   5  -7   4    2.69    0.88
   5  -7   5    5.16    1.10
   5  -7   6    1.40    0.71
   5  -7   7   12.06    1.25
   5  -8   3   25.36    1.98
   5  -8   4   -0.03    0.59
   5  -8   5    3.08    0.92
   5  -8   6    9.76    1.32
   5  -8   7    0.00    0.45
   5  -9   3   14.65    1.65
   5  -9   4    7.99    1.45
   5  -9   5    1.98    0.89
   5  -9   6    1.11    0.63
   5  -9   7    9.23    1.04
   5 -10   2    8.79    1.42
   5 -10   3    2.46    0.93
   5 -10   4    0.57    0.67
   5 -10   5    5.22    1.05
   5 -10   6    7.16    1.14
   5 -10   7    5.63    0.85
   5 -11   1    3.72    1.04
   5 -11   2   20.23    2.14
   5 -11   3    0.73    0.70
   5 -11   4    8.55    1.46
   5 -11   5   10.37    1.45
   5 -11   6    7.45    1.16
   5 -11   7    0.68    0.46
   5 -12   0  116.94    4.30
   5 -12   1    5.41    1.23
   5 -12   2    4.72    1.16
   5 -12   3    4.37    1.10
   5 -12   4   22.38    1.93
   5 -12   5    1.38    0.75
   5 -12   6    0.31    0.52
   5 -13  -1    9.18    1.62
   5 -13   0  104.25    4.00
   5 -13   1   17.72    1.85
   5 -13   2   37.47    2.40
   5 -13   3   15.49    1.71
   5 -13   4    1.42    0.88
   5 -13   5    1.77    0.84
   5 -13   6    7.13    0.99
   5 -14  -2   14.80    1.76
   5 -14  -1   22.74    2.17
   5 -14   0   17.90    1.93
   5 -14   1    0.28    0.69
   5 -14   2   16.71    1.76
   5 -14   3    0.03    0.60
   5 -14   4   -0.10    0.50
   5 -14   5    4.79    0.92
   5 -14   6   10.12    0.96
   5 -15  -2   45.81    2.86
   5 -15  -1    2.53    1.04
   5 -15   0   12.48    1.74
   5 -15   1   12.00    1.74
   5 -15   2   21.10    1.87
   5 -15   3    6.78    1.24
   5 -15   4   34.83    2.11
   5 -15   5    4.15    0.88
   5 -16  -3    0.91    0.80
   5 -16  -2    8.87    1.47
   5 -16  -1   40.36    2.64
   5 -16   0   29.43    2.25
   5 -16   1   31.11    2.25
   5 -16   2   31.09    2.17
   5 -16   3   16.66    1.60
   5 -16   4   17.51    1.47
   5 -16   5    0.65    0.46
   5 -17  -3    0.24    0.65
   5 -17  -2    2.18    0.91
   5 -17  -1    0.06    0.59
   5 -17   0    1.26    0.81
   5 -17   1    0.64    0.65
   5 -17   2   -0.09    0.55
   5 -17   3    5.24    1.06
   5 -17   4    0.04    0.50
   5 -18  -3    2.51    0.88
   5 -18  -2    0.22    0.62
   5 -18  -1    0.06    0.61
   5 -18   0    0.04    0.61
   5 -18   1    3.92    1.01
   5 -18   2   -0.17    0.51
   5 -18   3    0.34    0.52
   5 -18   4   19.77    1.34
   5 -19  -3   12.77    1.29
   5 -19  -2    0.07    0.57
   5 -19  -1    6.96    1.19
   5 -19   0    0.09    0.52
   5 -19   1    0.22    0.61
   5 -19   2   23.58    1.64
   5 -19   3    6.31    0.96
   5 -20  -3    1.71    0.65
   5 -20  -2   14.76    1.31
   5 -20  -1   -0.09    0.51
   5 -20   0    7.32    1.16
   5 -20   1    0.22    0.46
   5 -20   2    2.33    0.68
   5 -21  -1    0.55    0.52
   5 -21   0    0.46    0.49
   5 -21   1   -0.06    0.42
   6 -12   4    2.82    0.71
   6 -13   3   23.22    1.63
   6 -13   4    0.87    0.55
   6 -14   3    9.15    1.10
   6 -14   4   26.62    1.51
   6 -15   2   19.59    1.50
   6 -15   3    1.16    0.59
   0   0  -7   -0.19    0.72
   0   0  -8   24.48    2.50
   0   0  -9    0.15    0.75
   0   0 -10   -0.16    0.52
   0  -1  -7    3.17    1.21
   0   1  -7    3.75    1.31
   0  -1  -8   38.38    3.07
   0   1  -8   40.84    3.06
   0  -1  -9    0.73    0.76
   0   1  -9    0.94    0.84
   0  -1 -10    2.77    0.87
   0   1 -10    2.42    0.83
   0  -2  -7   13.79    2.35
   0   2  -7   12.23    1.91
   0  -2  -8   32.00    2.92
   0   2  -8   27.68    2.60
   0  -2  -9   -0.37    0.61
   0   2  -9   -0.33    0.63
   0  -2 -10    2.41    0.81
   0   2 -10    2.45    0.78
   0  -3  -7   27.15    2.88
   0   3  -7   22.67    2.30
   0  -3  -8   -0.01    0.83
   0   3  -8   -0.02    0.72
   0  -3  -9    0.18    0.70
   0   3  -9   -0.27    0.63
   0  -3 -10   22.61    1.75
   0   3 -10   21.68    1.62
   0  -4  -7    2.35    1.20
   0   4  -7    2.01    1.01
   0  -4  -8    6.40    1.59
   0   4  -8    6.72    1.64
   0  -4  -9    1.33    0.93
   0   4  -9    1.95    0.89
   0  -4 -10    3.07    0.88
   0   4 -10    3.32    0.80
   0  -5  -7    2.50    1.26
   0   5  -7    2.55    1.07
   0  -5  -8   49.90    3.42
   0   5  -8   52.35    3.24
   0  -5  -9   14.49    2.01
   0   5  -9   16.24    1.72
   0  -5 -10    3.05    0.87
   0   5 -10    4.02    0.86
   0  -6  -7   57.22    3.74
   0   6  -7   54.14    3.33
   0  -6  -8    0.23    0.87
   0   6  -8    0.43    0.75
   0  -6  -9    0.18    0.64
   0   6  -9   -0.27    0.50
   0  -6 -10   30.27    1.84
   0   6 -10   29.74    1.67
   0  -7  -7    0.99    1.00
   0   7  -7    0.13    0.70
   0  -7  -8   19.26    2.71
   0   7  -8   18.19    1.92
   0  -7  -9    6.02    1.27
   0   7  -9    7.22    1.26
   0  -7 -10    8.32    1.12
   0   7 -10    8.52    0.94
   0   8  -6    0.42    0.67
   0  -8  -7    1.23    1.11
   0   8  -7    0.40    0.69
   0  -8  -8    0.49    0.95
   0   8  -8    0.38    0.64
   0  -8  -9    8.99    1.52
   0   8  -9    7.99    1.25
   0   8 -10   -0.04    0.32
   0  -9  -6   -0.60    0.80
   0   9  -6    0.35    0.64
   0  -9  -7    9.77    2.08
   0   9  -7    8.96    1.54
   0  -9  -8   15.95    2.24
   0   9  -8   16.60    1.73
   0  -9  -9    0.19    0.60
   0   9  -9   -0.05    0.44
   0   9 -10    0.82    0.39
   0 -10  -6   -0.07    0.83
   0  10  -6    0.47    0.67
   0 -10  -7   28.34    2.86
   0  10  -7   29.91    2.26
   0 -10  -8    0.61    0.85
   0  10  -8    0.46    0.62
   0  10  -9    8.42    1.04
   0  10 -10    0.42    0.32
   0  11  -6   16.77    1.78
   0  11  -7   60.82    3.06
   0  11  -8   22.94    1.81
   0  11  -9    0.51    0.44
   0  12  -5    2.06    0.81
   0  12  -6    5.01    1.18
   0  12  -7   19.18    1.77
   0  12  -8   17.37    1.58
   0  12  -9    0.53    0.47
   0  13  -5   15.54    1.64
   0  13  -6   35.18    2.30
   0  13  -7   16.93    1.60
   0  13  -8   10.08    1.17
   0  13  -9    0.48    0.40
   0  14  -4   28.85    2.07
   0  14  -5    0.48    0.61
   0  14  -6    8.53    1.37
   0  14  -7   11.26    1.33
   0  14  -8    1.10    0.55
   0  15  -4    6.08    1.18
   0  15  -5   88.05    3.33
   0  15  -6   10.85    1.35
   0  15  -7    0.48    0.56
   0  15  -8   26.99    1.68
   0  16  -4   -0.14    0.51
   0  16  -5   61.46    2.83
   0  16  -6   10.69    1.44
   0  16  -7    1.22    0.72
   0  16  -8    9.44    0.88
   0  17  -5   32.38    2.12
   0  17  -6   15.85    1.61
   0  17  -7    1.40    0.57
   0  18  -6   11.87    1.26
   1   0 -10    2.00    0.71
   1   0  -9   -0.15    0.56
   1   0  -8    0.43    0.77
   1   0  -7   -0.02    0.73
  -1   0  -7    0.32    0.90
  -1   0  -8    5.83    1.59
  -1   0  -9    0.19    0.73
  -1   0 -10    8.85    1.30
   1  -1 -10    7.83    1.14
   1   1 -10    6.90    1.08
   1  -1  -9    1.74    0.92
   1   1  -9    2.26    0.94
   1  -1  -8   23.42    2.32
   1   1  -8   25.87    2.39
   1  -1  -7    0.46    0.81
   1   1  -7    0.80    0.82
  -1  -1  -7    5.56    1.57
  -1   1  -7    5.22    1.47
  -1  -1  -8    3.44    1.44
  -1   1  -8    4.09    1.29
  -1  -1  -9    2.56    1.09
  -1   1  -9    3.47    1.15
  -1  -1 -10    0.23    0.52
  -1   1 -10    0.20    0.54
   1  -2 -10   22.38    1.59
   1   2 -10   23.45    1.63
   1  -2  -9    0.40    0.73
   1   2  -9    0.21    0.62
   1  -2  -8   -0.11    0.69
   1   2  -8    0.08    0.77
   1  -2  -7   42.55    3.03
   1   2  -7   44.32    2.91
  -1  -2  -7   82.24    4.54
  -1   2  -7   80.83    4.26
  -1  -2  -8   26.28    2.74
  -1   2  -8   26.14    2.51
  -1  -2  -9   -0.19    0.70
  -1   2  -9    0.10    0.64
  -1  -2 -10   -0.08    0.56
  -1   2 -10    0.47    0.55
   1  -3 -10   10.06    1.20
   1   3 -10    8.93    1.10
   1  -3  -9    4.13    1.12
   1   3  -9    4.53    1.13
   1  -3  -8    0.42    0.83
   1   3  -8    0.45    0.76
   1  -3  -7    3.30    1.22
   1   3  -7    3.00    1.10
  -1  -3  -7    1.64    1.15
  -1   3  -7    1.26    0.93
  -1  -3  -8   20.70    2.93
  -1   3  -8   20.55    2.29
  -1  -3  -9    0.25    0.74
  -1   3  -9    0.78    0.75
  -1  -3 -10    2.48    0.79
  -1   3 -10    1.97    0.66
   1  -4 -10    1.00    0.58
   1   4 -10    0.91    0.54
   1  -4  -9   39.90    2.66
   1   4  -9   41.13    2.56
   1  -4  -8   -0.01    0.67
   1   4  -8    0.36    0.71
   1  -4  -7   13.53    2.09
   1   4  -7   16.20    2.21
  -1  -4  -7    5.43    1.69
  -1   4  -7    4.86    1.40
  -1  -4  -8   27.01    2.97
  -1   4  -8   26.65    2.52
  -1  -4  -9    0.56    0.81
  -1   4  -9    0.72    0.73
  -1  -4 -10    5.08    1.01
  -1   4 -10    5.47    0.90
   1   5 -10    3.03    0.76
   1  -5  -9   13.09    1.60
   1   5  -9   14.55    1.59
   1  -5  -8    6.55    1.56
   1   5  -8    6.96    1.50
   1  -5  -7   11.33    2.05
   1   5  -7   11.02    1.87
  -1  -5  -7    1.52    1.18
  -1   5  -7    0.40    0.78
  -1  -5  -8    6.57    1.69
  -1   5  -8    6.08    1.49
  -1  -5  -9   30.88    2.57
  -1   5  -9   35.38    2.32
  -1  -5 -10   19.57    1.58
  -1   5 -10   19.56    1.32
   1   6 -10   12.89    1.15
   1   6  -9   26.59    1.95
   1   6  -8    2.89    1.04
   1   6  -7   28.45    2.36
  -1  -6  -7    2.25    1.21
  -1   6  -7    1.96    1.00
  -1  -6  -8    5.94    1.74
  -1   6  -8    5.98    1.43
  -1  -6  -9    0.86    0.84
  -1   6  -9    1.15    0.68
  -1  -6 -10   29.50    1.81
  -1   6 -10   29.70    1.52
   1   7 -10    2.60    0.63
   1   7  -9    2.78    0.85
   1   7  -8   30.61    2.30
   1   7  -7    2.28    0.93
  -1  -7  -6   19.80    2.75
  -1   7  -6   20.13    2.12
  -1  -7  -7   56.25    3.93
  -1   7  -7   55.78    3.23
  -1  -7  -8    0.03    0.86
  -1   7  -8    0.32    0.66
  -1  -7  -9   42.93    2.94
  -1   7  -9   40.68    2.24
  -1  -7 -10    0.98    0.57
  -1   7 -10    1.09    0.43
   1   8  -9   10.89    1.23
   1   8  -8    7.17    1.41
   1   8  -7    6.05    1.30
   1   8  -6   34.25    2.40
  -1  -8  -6    2.18    1.25
  -1   8  -6    3.36    1.15
  -1  -8  -7    0.83    1.10
  -1   8  -7    0.75    0.72
  -1  -8  -8   71.68    4.08
  -1   8  -8   72.83    3.37
  -1  -8  -9   19.24    2.05
  -1   8  -9   20.20    1.65
  -1   8 -10    1.14    0.42
   1   9 -10    0.16    0.36
   1   9  -9    0.08    0.45
   1   9  -8   22.82    1.96
   1   9  -7    1.39    0.84
   1   9  -6   11.02    1.65
  -1  -9  -6   11.48    2.18
  -1   9  -6   11.12    1.79
  -1  -9  -7   43.85    3.67
  -1   9  -7   41.41    2.67
  -1  -9  -8   29.85    2.71
  -1   9  -8   27.60    2.03
  -1  -9  -9   22.11    2.07
  -1   9  -9   20.61    1.50
   1  10 -10    0.00    0.28
   1  10  -9    3.23    0.78
   1  10  -8    0.94    0.68
   1  10  -7   31.75    2.36
   1  10  -6    1.18    0.75
  -1 -10  -6   10.52    2.11
  -1  10  -6   11.57    1.69
  -1 -10  -7   13.96    2.50
  -1  10  -7   13.97    1.65
  -1 -10  -8   10.01    1.80
  -1  10  -8   10.89    1.33
  -1 -10  -9   -0.15    0.59
  -1  10  -9    0.32    0.43
   1  11  -9    4.20    0.83
   1  11  -8    4.31    1.00
   1  11  -7    0.19    0.59
   1  11  -6    0.14    0.53
  -1 -11  -5    1.15    1.04
  -1 -11  -6   -0.09    0.83
  -1  11  -6   -0.17    0.55
  -1 -11  -7   -0.52    0.79
  -1  11  -7    0.10    0.54
  -1 -11  -8    1.38    0.93
  -1  11  -8    2.21    0.76
  -1 -11  -9    0.24    0.55
  -1  11  -9   -0.07    0.33
   1  12  -9    4.96    0.81
   1  12  -8   44.70    2.29
   1  12  -7    3.54    1.02
   1  12  -6   65.94    3.11
   1  12  -5   66.90    3.06
  -1 -12  -5   21.58    2.89
  -1 -12  -6    4.70    1.50
  -1  12  -6    5.23    1.11
  -1 -12  -7    0.66    1.00
  -1  12  -7   -0.13    0.50
  -1 -12  -8    4.27    1.20
  -1  12  -8    4.69    0.93
  -1 -12  -9    5.35    0.96
  -1  12  -9    5.00    0.71
   1  13  -9    1.34    0.50
   1  13  -8    1.55    0.70
   1  13  -7    9.86    1.45
   1  13  -6   41.66    2.46
   1  13  -5   28.24    2.09
  -1 -13  -5    0.44    0.91
  -1 -13  -6    4.88    1.54
  -1  13  -6    4.39    1.02
  -1 -13  -7    3.48    1.34
  -1  13  -7    4.06    0.93
  -1 -13  -8   12.51    1.79
  -1  13  -8   12.40    1.15
   1  14  -9    0.31    0.43
   1  14  -8   44.37    2.12
   1  14  -7   24.25    1.84
   1  14  -6    0.20    0.64
   1  14  -5   56.72    2.84
   1  14  -4    0.77    0.68
  -1 -14  -4    4.28    1.48
  -1 -14  -5   12.30    2.19
  -1 -14  -6    4.84    1.52
  -1 -14  -7    4.73    1.40
  -1  14  -7    5.72    1.07
  -1 -14  -8    3.68    1.06
   1  15  -8    0.08    0.41
   1  15  -7   30.03    1.94
   1  15  -6   22.41    1.89
   1  15  -5   10.64    1.55
   1  15  -4   13.11    1.62
   1  15  -3    4.43    1.10
  -1 -15  -3   11.62    2.02
  -1 -15  -4   62.88    3.99
  -1 -15  -5    0.41    0.94
  -1 -15  -6   26.09    2.55
  -1 -15  -7    0.12    0.73
   1  16  -8   27.98    1.48
   1  16  -7    1.32    0.65
   1  16  -6    1.14    0.81
   1  16  -5   17.61    1.72
   1  16  -4    1.31    0.92
   1  16  -3   45.55    2.53
   1  16  -2    0.16    0.58
  -1 -16  -2    0.23    0.75
  -1 -16  -3    0.26    0.80
  -1 -16  -4    1.61    1.09
  -1 -16  -5    0.84    0.96
  -1 -16  -6   61.67    3.54
   1  17  -8    1.18    0.43
   1  17  -7    2.03    0.65
   1  17  -6    3.71    0.93
   1  17  -5    4.17    1.06
   1  17  -4    1.22    0.75
   1  17  -3  247.47    5.68
   1  17  -2  198.70    5.16
  -1 -17   1    4.58    1.18
  -1 -17   0   94.63    4.02
  -1 -17  -1    6.47    1.42
  -1 -17  -2   34.14    2.97
  -1 -17  -3    5.12    1.53
  -1 -17  -4    2.33    1.18
   1  18  -7    0.13    0.42
   1  18  -6    7.41    1.19
   1  18  -5    7.13    1.28
   1  18  -4   51.93    2.71
   1  18  -3    3.47    1.06
  -1 -18   2    5.35    1.14
  -1 -18   1   32.54    2.40
  -1 -18   0    2.89    1.02
  -1 -18  -1   47.03    3.01
   1  19  -7   12.71    1.02
   1  19  -6    9.98    1.14
   1  19  -5   18.87    1.70
   1  19  -4   56.28    2.78
  -1 -19   2   -0.15    0.58
  -1 -19   1   63.55    3.34
  -1 -19   0   22.63    2.22
  -1 -20   4   33.66    2.18
  -1 -20   3    3.84    1.08
  -1 -20   2    3.25    1.03
  -1 -21   5    8.16    1.15
  -1 -21   4   11.51    1.42
  -1 -21   3   10.43    1.52
   2   0  -9    0.06    0.53
   2   0  -8    1.30    0.88
   2   0  -7    0.62    0.83
  -2   0  -8    0.52    0.82
  -2   0  -9    0.04    0.59
  -2   0 -10    1.72    0.62
   2   1 -10   11.86    1.05
   2   1  -9   -0.10    0.52
   2  -1  -8    0.15    0.65
   2   1  -8    0.33    0.67
   2   1  -7   -0.06    0.73
  -2  -1  -7    1.92    1.19
  -2   1  -7    1.69    1.04
  -2  -1  -8    1.22    0.93
  -2   1  -8    1.01    0.89
  -2  -1  -9    6.94    1.44
  -2   1  -9    7.61    1.40
  -2  -1 -10    6.10    0.96
  -2   1 -10    5.39    0.89
   2   2 -10   18.40    1.25
   2   2  -9   11.41    1.36
   2   2  -8    8.44    1.47
   2   2  -7   -0.02    0.69
  -2  -2  -7    0.45    1.00
  -2   2  -7    1.20    1.05
  -2  -2  -8    3.24    1.32
  -2   2  -8    3.17    1.19
  -2  -2  -9    1.33    0.87
  -2   2  -9    1.59    0.79
  -2  -2 -10    2.01    0.72
  -2   2 -10    0.99    0.48
   2   3 -10    6.34    0.90
   2   3  -9    0.01    0.48
   2   3  -8   12.03    1.72
   2   3  -7  133.03    4.66
  -2  -3  -6   -0.08    0.84
  -2  -3  -7   21.61    2.59
  -2   3  -7   21.46    2.36
  -2  -3  -8    2.41    1.32
  -2   3  -8    2.57    1.05
  -2  -3  -9   30.09    2.42
  -2   3  -9   29.65    2.19
  -2  -3 -10    5.70    0.96
  -2   3 -10    5.16    0.77
   2   4 -10    6.98    0.86
   2   4  -9   22.62    1.81
   2   4  -8   40.98    2.52
   2   4  -7   54.53    2.98
  -2  -4  -6    2.48    1.27
  -2  -4  -7    0.30    0.97
  -2   4  -7   -0.09    0.69
  -2  -4  -8    1.68    1.10
  -2   4  -8    0.80    0.85
  -2  -4  -9    0.26    0.72
  -2   4  -9    0.54    0.60
  -2  -4 -10    6.16    0.94
  -2   4 -10    7.18    0.79
   2   5 -10    0.81    0.44
   2   5  -9   59.96    2.73
   2   5  -8   35.88    2.42
   2   5  -7    4.33    1.15
  -2  -5  -6    4.47    1.56
  -2   5  -6    4.96    1.32
  -2  -5  -7    0.45    1.01
  -2   5  -7    0.56    0.81
  -2  -5  -8    0.48    0.99
  -2   5  -8    0.75    0.80
  -2  -5  -9    7.47    1.48
  -2   5  -9    7.52    1.23
  -2  -5 -10   16.89    1.31
   2   6 -10    0.90    0.43
   2   6  -9    2.00    0.73
   2   6  -8    6.28    1.29
   2   6  -7    9.46    1.55
  -2  -6  -6    0.83    0.98
  -2  -6  -7   30.35    3.03
  -2   6  -7   33.75    2.55
  -2  -6  -8   11.39    2.12
  -2   6  -8   12.11    1.77
  -2  -6  -9    2.82    1.08
  -2   6  -9    3.12    0.81
  -2  -6 -10    0.31    0.42
   2   7 -10   -0.07    0.33
   2   7  -9   37.17    2.05
   2   7  -8    5.45    1.17
   2   7  -7   22.72    2.08
   2   7  -6   19.87    1.81
  -2  -7  -6   11.75    2.32
  -2   7  -6   12.73    1.91
  -2  -7  -7    3.16    1.47
  -2   7  -7    2.11    0.97
  -2  -7  -8   32.26    2.85
  -2   7  -8   31.00    2.26
  -2  -7  -9   24.89    2.15
  -2   7  -9   21.64    1.48
   2   8 -10    0.71    0.38
   2   8  -9    1.02    0.59
   2   8  -8    6.13    1.22
   2   8  -7    2.22    0.91
   2   8  -6    6.50    1.26
  -2  -8  -6   16.17    2.60
  -2  -8  -7   29.60    3.13
  -2   8  -7   27.30    2.14
  -2  -8  -8  187.22    6.59
  -2   8  -8  184.09    4.75
  -2  -8  -9    5.88    1.21
  -2   8  -9    5.61    0.86
   2   9 -10    0.06    0.30
   2   9  -9    1.03    0.56
   2   9  -8    2.03    0.79
   2   9  -7    1.19    0.74
   2   9  -6   26.73    1.99
  -2  -9  -5    7.79    1.88
  -2  -9  -6   46.36    3.73
  -2  -9  -7   13.37    2.48
  -2   9  -7   10.94    1.59
  -2  -9  -8   33.73    2.94
  -2   9  -8   33.70    1.98
  -2  -9  -9   20.34    1.80
  -2   9  -9   23.33    1.31
   2  10  -9    3.01    0.79
   2  10  -8    8.16    1.28
   2  10  -7    6.77    1.28
   2  10  -6    0.10    0.57
  -2 -10  -5   21.29    2.94
  -2 -10  -6  131.58    6.05
  -2 -10  -7   49.21    3.70
  -2 -10  -8    1.54    1.02
  -2 -10  -9   39.50    2.31
   2  11  -9    2.10    0.63
   2  11  -8    1.25    0.66
   2  11  -7    0.54    0.63
   2  11  -6    5.16    1.10
   2  11  -5    4.35    1.02
  -2 -11  -5   54.95    3.97
  -2 -11  -6   -0.17    0.89
  -2 -11  -7    0.40    0.88
  -2 -11  -8    3.25    1.21
  -2 -11  -9    7.67    1.20
   2  12  -9    8.42    0.93
   2  12  -8    1.59    0.67
   2  12  -7    0.15    0.60
   2  12  -6   26.87    2.10
   2  12  -5    0.12    0.56
  -2 -12  -4    7.89    1.79
  -2 -12  -5   24.59    2.69
  -2 -12  -6   29.83    3.07
  -2 -12  -7    9.90    1.95
  -2 -12  -8   11.31    1.76
   2  13  -9    0.93    0.56
   2  13  -8    5.54    1.00
   2  13  -7    9.49    1.39
   2  13  -6   30.93    2.18
   2  13  -5   10.39    1.53
   2  13  -4   11.08    1.55
  -2 -13  -4   21.63    2.58
  -2 -13  -5    1.00    1.09
  -2 -13  -6    5.71    1.71
  -2 -13  -7    0.24    0.84
  -2 -13  -8    0.40    0.62
   2  14  -9    0.02    0.29
   2  14  -8    0.62    0.53
   2  14  -7   17.22    1.62
   2  14  -6    0.24    0.58
   2  14  -5  112.96    4.02
   2  14  -4  165.99    5.21
   2  14  -3   36.17    2.25
  -2 -14  -3    0.62    0.86
  -2 -14  -4    0.22    0.96
  -2 -14  -5    2.19    1.27
  -2 -14  -6   20.25    2.53
  -2 -14  -7    2.02    1.08
  -2 -14  -8    1.62    0.78
   2  15  -8    3.99    0.79
   2  15  -7    8.05    1.28
   2  15  -6   23.34    2.07
   2  15  -5   67.07    3.11
   2  15  -4    0.20    0.64
   2  15  -3    0.32    0.57
   2  15  -2  126.44    4.32
  -2 -15  -2   14.25    2.16
  -2 -15  -3   10.43    2.06
  -2 -15  -4    9.51    2.12
  -2 -15  -5    6.09    1.68
  -2 -15  -6    0.49    0.88
  -2 -15  -7    0.05    0.74
  -2 -15  -8    0.73    0.51
   2  16  -8    0.15    0.35
   2  16  -7   19.83    1.57
   2  16  -6    1.42    0.72
   2  16  -5   26.57    2.12
   2  16  -4  105.37    3.91
   2  16  -3   18.80    1.82
   2  16  -2  134.19    4.39
  -2 -16   1  249.40    6.24
  -2 -16   0   14.44    2.07
  -2 -16  -1    2.30    1.03
  -2 -16  -2    1.84    1.05
  -2 -16  -3   -0.08    0.67
  -2 -16  -4   22.91    2.71
  -2 -16  -5    0.49    0.92
  -2 -16  -6    0.41    0.80
  -2 -16  -7    4.69    1.13
   2  17  -8    6.34    0.74
   2  17  -7    1.41    0.61
   2  17  -6    1.56    0.79
   2  17  -5    0.89    0.76
   2  17  -4   59.01    2.97
   2  17  -3   49.73    2.90
  -2 -17   1   44.33    2.93
  -2 -17   0   12.93    1.96
  -2 -17  -1    0.43    0.81
  -2 -17  -2    0.45    0.88
  -2 -17  -3   16.77    2.42
  -2 -17  -4   23.49    2.60
  -2 -17  -5    0.20    0.82
  -2 -17  -6   44.66    2.89
  -2 -17  -7    1.47    0.77
   2  18  -7    7.13    1.00
   2  18  -6    4.08    0.94
   2  18  -5    4.93    1.14
   2  18  -4   12.69    1.79
   2  18  -3   22.39    2.05
  -2 -18   2   54.17    3.07
  -2 -18   1    5.97    1.36
  -2 -18   0   42.15    2.93
  -2 -18  -1    0.12    0.71
  -2 -18  -2    1.29    0.93
  -2 -18  -3    1.57    1.10
  -2 -18  -4    3.61    1.29
  -2 -18  -5    1.46    0.94
  -2 -18  -6    3.47    1.04
   2  19  -6   10.00    1.18
   2  19  -5    9.29    1.39
  -2 -19   3    7.99    1.50
  -2 -19   2   32.81    2.54
  -2 -19   1    1.80    0.95
  -2 -19   0    7.60    1.61
  -2 -19  -1   96.95    4.62
  -2 -19  -2    7.31    1.69
  -2 -19  -3   22.54    2.34
  -2 -19  -4   13.16    2.02
  -2 -19  -5    0.88    0.64
  -2 -19  -6   47.32    2.42
  -2 -20   6   52.78    2.19
  -2 -20   5    2.37    0.80
  -2 -20   4    8.87    1.41
  -2 -20   3    0.32    0.67
  -2 -20   2    7.11    1.46
  -2 -20   1    0.17    0.67
  -2 -20   0    1.66    1.03
  -2 -20  -1    2.52    1.09
  -2 -20  -2    2.61    1.06
  -2 -20  -3   -0.19    0.78
  -2 -20  -4    1.74    0.93
  -2 -20  -5    8.36    1.37
  -2 -21   5    7.49    1.14
  -2 -21   4    0.04    0.53
  -2 -21   3    0.16    0.59
  -2 -21   2   26.96    2.21
  -2 -21   1    2.66    1.00
  -2 -21   0    0.14    0.67
  -2 -21  -1   18.55    2.10
  -2 -21  -2   23.57    2.31
  -2 -21  -3    3.87    1.15
  -2 -21  -4   18.77    1.73
  -2 -22   5   22.50    1.43
  -2 -22   4    0.51    0.55
  -2 -22   3    3.03    0.89
  -2 -22   2    0.59    0.72
  -2 -22   1    2.49    0.90
  -2 -22   0    0.60    0.70
  -2 -22  -1   17.08    1.93
  -2 -22  -2    1.12    0.81
  -2 -23   4    2.11    0.67
  -2 -23   3    0.38    0.54
  -2 -23   2    3.31    0.93
  -2 -23   1    1.20    0.77
  -2 -23   0    0.19    0.63
  -2 -23  -1    0.84    0.73
  -3   0  -6  165.15    6.14
  -3   0  -7    0.33    0.89
  -3   0  -8    5.80    1.38
  -3   0  -9    0.01    0.50
  -3  -1  -6   23.80    2.77
  -3   1  -6   21.31    2.49
  -3  -1  -7    6.73    1.75
  -3   1  -7    6.30    1.51
  -3  -1  -8    0.17    0.80
  -3   1  -8    0.70    0.76
  -3  -1  -9    3.76    0.94
  -3   1  -9    3.52    0.88
  -3  -2  -6   31.00    2.90
  -3   2  -6   22.86    2.58
  -3  -2  -7    1.22    0.97
  -3   2  -7    0.95    0.89
  -3  -2  -8   22.16    2.29
  -3   2  -8   20.03    1.95
  -3  -2  -9   13.35    1.46
  -3   2  -9   12.34    1.26
  -3  -3  -6    6.90    1.81
  -3   3  -6    5.96    1.44
  -3  -3  -7   16.17    2.50
  -3   3  -7   16.04    1.87
  -3  -3  -8    0.19    0.82
  -3   3  -8    0.28    0.62
  -3  -3  -9    1.86    0.78
  -3   3  -9    1.73    0.65
   3   4  -9   32.03    1.74
   3   4  -8   27.33    1.89
   3   4  -7   -0.01    0.55
  -3  -4  -6   18.76    2.33
  -3  -4  -7    0.76    1.05
  -3   4  -7    0.71    0.79
  -3  -4  -8    1.25    1.05
  -3   4  -8    1.87    0.92
  -3  -4  -9    5.66    1.09
  -3   4  -9    5.41    0.85
   3   5  -9    2.93    0.73
   3   5  -8    4.68    1.01
   3   5  -7    4.01    0.96
   3   5  -6   34.51    2.24
  -3  -5  -6    0.68    0.96
  -3  -5  -7    5.81    1.70
  -3  -5  -8    4.51    1.34
  -3   5  -8    4.27    1.02
  -3  -5  -9    2.58    0.86
   3   6  -9    0.23    0.46
   3   6  -8   15.57    1.51
   3   6  -7   19.95    1.74
   3   6  -6   21.70    1.79
  -3  -6  -5    7.16    1.76
  -3  -6  -6   44.81    3.79
  -3  -6  -7   37.43    3.32
  -3  -6  -8    5.05    1.48
  -3  -6  -9    0.35    0.57
   3   7  -9   -0.09    0.39
   3   7  -8   44.37    2.29
   3   7  -7    3.13    0.91
   3   7  -6    3.57    0.95
  -3  -7  -5    4.22    1.45
  -3  -7  -6   24.14    2.81
  -3  -7  -7   -0.25    0.82
  -3  -7  -8    2.42    1.13
  -3  -7  -9    2.88    0.82
   3   8  -9    3.95    0.78
   3   8  -8    8.37    1.26
   3   8  -7   17.36    1.61
   3   8  -6    3.87    0.98
  -3  -8  -5   -0.14    0.84
  -3  -8  -6  139.33    6.07
  -3  -8  -7    7.54    1.93
  -3  -8  -8   36.33    2.73
  -3  -8  -9    1.53    0.67
   3   9  -9   14.31    1.16
   3   9  -8    5.23    1.01
   3   9  -7    3.39    0.97
   3   9  -6    2.22    0.83
   3   9  -5    1.56    0.73
  -3  -9  -4   74.10    4.29
  -3  -9  -5  200.13    7.08
  -3  -9  -6   53.96    3.93
  -3  -9  -7    6.98    1.76
  -3  -9  -8   74.62    3.62
  -3  -9  -9   22.77    1.57
   3  10  -9    0.15    0.41
   3  10  -8    1.33    0.64
   3  10  -7    4.00    0.99
   3  10  -6    0.40    0.64
   3  10  -5    0.68    0.64
  -3 -10  -4   82.96    4.60
  -3 -10  -5   44.86    3.62
  -3 -10  -6    0.05    0.86
  -3 -10  -7   33.44    3.03
  -3 -10  -8   30.51    2.30
   3  11  -9    0.05    0.34
   3  11  -8    0.10    0.44
   3  11  -7    2.51    0.87
   3  11  -6   12.43    1.48
   3  11  -5    1.33    0.75
   3  11  -4   87.27    3.39
  -3 -11  -4   46.71    3.70
  -3 -11  -5   58.10    4.08
  -3 -11  -6    1.74    1.19
  -3 -11  -7    2.08    1.14
  -3 -11  -8    1.62    0.82
   3  12  -9    1.93    0.49
   3  12  -8    3.38    0.79
   3  12  -7   13.94    1.49
   3  12  -6   12.32    1.51
   3  12  -5    0.17    0.56
   3  12  -4   50.81    2.63
  -3 -12  -3    3.42    1.34
  -3 -12  -4   25.23    2.97
  -3 -12  -5   25.59    2.91
  -3 -12  -6   34.31    3.20
  -3 -12  -7   34.20    2.87
  -3 -12  -8    3.29    0.92
   3  13  -8    3.95    0.82
   3  13  -7   63.75    2.71
   3  13  -6   38.56    2.60
   3  13  -5    1.47    0.76
   3  13  -4   68.32    3.12
   3  13  -3   40.56    2.55
  -3 -13  -2   20.16    2.32
  -3 -13  -3    1.70    1.08
  -3 -13  -4    1.99    1.27
  -3 -13  -5   14.68    2.51
  -3 -13  -6    0.17    0.86
  -3 -13  -7    9.39    1.80
  -3 -13  -8    0.54    0.56
   3  14  -8   -0.07    0.38
   3  14  -7   11.11    1.31
   3  14  -6   -0.12    0.55
   3  14  -5   31.19    2.25
   3  14  -4    0.38    0.61
   3  14  -3  158.00    4.69
   3  14  -2    3.36    1.03
  -3 -14   1   30.56    2.28
  -3 -14   0    4.89    1.27
  -3 -14  -1   31.42    2.53
  -3 -14  -2    3.83    1.32
  -3 -14  -3    0.56    0.84
  -3 -14  -4    3.05    1.42
  -3 -14  -5    0.24    0.90
  -3 -14  -6    3.84    1.32
  -3 -14  -7    4.97    1.32
  -3 -14  -8   10.80    1.09
   3  15  -8    1.51    0.53
   3  15  -7    1.00    0.65
   3  15  -6   56.33    2.72
   3  15  -5   82.99    3.46
   3  15  -4   27.35    2.17
   3  15  -3    0.60    0.75
  -3 -15   1   40.00    2.80
  -3 -15   0   40.75    2.86
  -3 -15  -1  105.27    4.57
  -3 -15  -2    9.82    1.98
  -3 -15  -3    2.02    1.11
  -3 -15  -4    1.53    1.16
  -3 -15  -5    3.39    1.36
  -3 -15  -6    0.34    0.76
  -3 -15  -7    2.88    0.91
   3  16  -8    1.51    0.46
   3  16  -7    5.78    0.99
   3  16  -6   19.01    1.64
   3  16  -5   60.43    2.95
   3  16  -4    7.82    1.51
   3  16  -3    1.39    0.84
  -3 -16   2    0.28    0.64
  -3 -16   1    4.79    1.23
  -3 -16   0    0.91    0.79
  -3 -16  -1    1.03    0.93
  -3 -16  -2    8.07    1.85
  -3 -16  -3   27.13    2.80
  -3 -16  -4    4.41    1.46
  -3 -16  -5    3.62    1.34
  -3 -16  -6    0.30    0.69
  -3 -16  -7    0.49    0.57
   3  17  -7    5.25    0.86
   3  17  -6    0.64    0.60
   3  17  -5   13.30    1.61
   3  17  -4   77.28    3.49
  -3 -17   2    8.30    1.58
  -3 -17   1   14.71    2.12
  -3 -17   0    3.58    1.23
  -3 -17  -1   39.01    2.95
  -3 -17  -2   -0.25    0.71
  -3 -17  -3    1.27    1.05
  -3 -17  -4    5.09    1.51
  -3 -17  -5    0.11    0.69
  -3 -17  -6    2.16    0.99
  -3 -18   7    9.34    0.93
  -3 -18   3   37.23    2.58
  -3 -18   2    3.17    1.05
  -3 -18   1    0.42    0.71
  -3 -18   0   16.03    1.97
  -3 -18  -1   82.09    4.26
  -3 -18  -2   37.43    3.10
  -3 -18  -3    7.66    1.73
  -3 -18  -4   14.71    2.16
  -3 -18  -5    6.36    1.42
  -3 -18  -6    6.43    1.19
  -3 -19   6    1.09    0.56
  -3 -19   5    0.03    0.50
  -3 -19   4    1.42    0.79
  -3 -19   3   -0.13    0.60
  -3 -19   2   24.19    2.25
  -3 -19   1   23.64    2.29
  -3 -19   0    3.12    1.23
  -3 -19  -1    0.73    0.86
  -3 -19  -2    2.13    1.10
  -3 -19  -3    4.37    1.42
  -3 -19  -4   12.06    1.83
  -3 -19  -5    0.97    0.77
  -3 -20   6    0.18    0.34
  -3 -20   5    4.24    0.94
  -3 -20   4    1.17    0.70
  -3 -20   3   14.51    1.69
  -3 -20   2    0.53    0.69
  -3 -20   1    2.46    1.03
  -3 -20   0    0.47    0.73
  -3 -20  -2    1.99    1.00
  -3 -20  -3   32.19    2.59
  -3 -20  -4    8.44    1.51
  -3 -20  -5    0.46    0.58
  -3 -21   5    8.69    1.06
  -3 -21   4    7.46    1.27
  -3 -21   3   12.33    1.68
  -3 -21   2    0.77    0.74
  -3 -21   1    0.71    0.81
  -3 -21   0    6.75    1.47
  -3 -21  -1   -0.12    0.65
  -3 -21  -2    4.21    1.23
  -3 -21  -3    2.49    0.97
  -3 -21  -4    3.05    0.88
  -3 -22   4    3.67    0.83
  -3 -22   3    0.69    0.61
  -3 -22   2   10.94    1.63
  -3 -22   1   -0.13    0.63
  -3 -22   0   15.23    1.78
  -3 -22  -1    2.70    0.95
  -3 -22  -2    8.55    1.54
  -3 -22  -3    9.31    1.40
  -3 -23   3    0.70    0.52
  -3 -23   2    0.10    0.56
  -3 -23   1    1.22    0.78
  -3 -23   0    0.61    0.69
  -3 -23  -1    1.91    0.80
  -3 -23  -2    2.26    0.79
  -3 -24   1    0.23    0.54
  -3 -24   0   35.58    1.95
  -4   0  -7    0.11    0.69
  -4   0  -8    0.85    0.62
  -4  -1  -6   70.45    4.08
  -4  -1  -7    0.21    0.70
  -4  -1  -8   17.13    1.61
  -4  -2  -6    8.86    1.92
  -4  -2  -7    9.39    1.72
  -4  -2  -8    0.53    0.67
  -4  -3  -5   35.96    3.06
  -4  -3  -6    3.48    1.37
  -4  -3  -7    6.03    1.54
  -4  -3  -8   21.23    1.85
  -4  -4  -5   68.92    4.12
  -4  -4  -6    9.73    2.04
  -4  -4  -7   24.13    2.40
  -4  -4  -8    0.20    0.56
  -4  -5  -4   26.92    2.76
  -4  -5  -5   17.25    2.59
  -4  -5  -6    2.19    1.25
  -4  -5  -7    1.98    1.04
  -4  -5  -8   -0.08    0.54
  -4  -6  -4   87.40    4.55
  -4  -6  -5    7.75    1.89
  -4  -6  -6    0.40    0.86
  -4  -6  -7   24.94    2.51
  -4  -6  -8    2.99    1.01
  -4  -7  -4    5.48    1.56
  -4  -7  -5   11.58    2.04
  -4  -7  -6   27.78    2.74
  -4  -7  -7    6.64    1.62
  -4  -7  -8    0.94    0.70
   4   8  -8    2.93    0.75
   4   8  -7    5.74    1.08
   4   8  -6    2.59    0.86
   4   8  -5   13.70    1.48
  -4  -8  -4   24.65    2.66
  -4  -8  -5   -0.03    0.83
  -4  -8  -6   70.12    4.38
  -4  -8  -7   27.89    2.54
  -4  -8  -8    1.24    0.76
   4   9  -8    1.35    0.59
   4   9  -7    3.47    0.87
   4   9  -6    0.55    0.76
   4   9  -5    0.01    0.52
   4   9  -4    0.04    0.55
  -4  -9  -3   60.53    3.93
  -4  -9  -4   35.14    3.15
  -4  -9  -5   60.39    4.03
  -4  -9  -6    3.47    1.43
  -4  -9  -7   15.62    1.91
  -4  -9  -8    0.26    0.55
   4  10  -8   11.43    1.06
   4  10  -7    3.49    0.95
   4  10  -6   -0.28    0.56
   4  10  -5   24.15    1.90
   4  10  -4    7.47    1.26
   4  10  -3    9.37    1.38
  -4 -10  -2   73.16    3.88
  -4 -10  -3   39.18    3.22
  -4 -10  -4    5.03    1.57
  -4 -10  -5   83.97    4.59
  -4 -10  -6   12.31    2.17
  -4 -10  -7    1.57    0.92
  -4 -10  -8   12.59    1.35
   4  11  -8   17.11    1.30
   4  11  -7    6.21    1.07
   4  11  -6    1.70    0.73
   4  11  -5   13.54    1.54
   4  11  -4    0.22    0.61
   4  11  -3   -0.10    0.54
  -4 -11  -1   46.02    3.04
  -4 -11  -2   67.66    3.84
  -4 -11  -3    0.16    0.91
  -4 -11  -4   38.43    3.31
  -4 -11  -5   26.12    2.75
  -4 -11  -6    0.61    0.88
  -4 -11  -7    0.53    0.75
  -4 -11  -8    0.09    0.48
   4  12  -8    6.06    0.87
   4  12  -7    0.33    0.51
   4  12  -6   38.71    2.25
   4  12  -5   16.24    1.65
   4  12  -4   14.07    1.58
   4  12  -3   31.40    2.25
  -4 -12   2   53.85    2.99
  -4 -12   1   57.11    3.04
  -4 -12   0   10.35    1.70
  -4 -12  -1    1.09    0.93
  -4 -12  -2   67.29    3.89
  -4 -12  -3   33.06    3.16
  -4 -12  -4    1.95    1.17
  -4 -12  -5    6.48    1.73
  -4 -12  -6    0.31    0.81
  -4 -12  -7   -0.03    0.57
   4  13  -8   35.00    1.58
   4  13  -7   25.72    1.64
   4  13  -6    0.20    0.57
   4  13  -5   -0.06    0.53
   4  13  -4   11.18    1.65
   4  13  -3    7.24    1.40
  -4 -13   2    3.63    1.10
  -4 -13   1   97.60    4.11
  -4 -13   0    3.91    1.24
  -4 -13  -1    7.46    1.63
  -4 -13  -2    4.04    1.37
  -4 -13  -3   14.25    2.41
  -4 -13  -4    9.28    1.97
  -4 -13  -5    1.65    1.08
  -4 -13  -6    5.90    1.49
  -4 -13  -7    0.35    0.62
   4  14  -7   43.09    2.16
   4  14  -6    6.90    1.23
   4  14  -5   27.97    2.15
   4  14  -4   12.69    1.81
  -4 -14   2   14.57    1.99
  -4 -14   1   14.69    2.06
  -4 -14   0   25.69    2.47
  -4 -14  -1    3.96    1.30
  -4 -14  -2   28.83    2.78
  -4 -14  -3   50.32    3.69
  -4 -14  -4   13.29    2.29
  -4 -14  -5   -0.05    0.78
  -4 -14  -6    0.88    0.89
  -4 -14  -7   11.89    1.40
   4  15  -7    2.76    0.70
   4  15  -6   14.41    1.42
   4  15  -5    0.19    0.58
  -4 -15   3   39.02    2.70
  -4 -15   2    0.32    0.68
  -4 -15   1   80.67    4.03
  -4 -15   0   72.03    3.90
  -4 -15  -1    0.16    0.79
  -4 -15  -2    1.89    1.14
  -4 -15  -3    1.25    1.09
  -4 -15  -4    0.14    0.80
  -4 -15  -5   10.79    1.86
  -4 -15  -6    0.54    0.67
  -4 -16   7    5.11    0.83
  -4 -16   4    8.53    1.50
  -4 -16   3   13.76    1.94
  -4 -16   2    8.28    1.57
  -4 -16   1    0.36    0.72
  -4 -16   0    5.06    1.35
  -4 -16  -1   24.41    2.59
  -4 -16  -2   42.87    3.34
  -4 -16  -3    7.62    1.78
  -4 -16  -4   28.05    2.66
  -4 -16  -5    1.70    0.94
  -4 -16  -6   -0.15    0.51
  -4 -17   7    0.19    0.36
  -4 -17   6    0.43    0.47
  -4 -17   5    0.22    0.53
  -4 -17   4    1.23    0.75
  -4 -17   3   10.82    1.68
  -4 -17   2    2.50    1.05
  -4 -17   1    9.17    1.74
  -4 -17   0    0.52    0.85
  -4 -17  -1    4.13    1.40
  -4 -17  -2   87.87    4.42
  -4 -17  -3    3.74    1.45
  -4 -17  -4   18.53    2.07
  -4 -17  -5    3.77    1.06
  -4 -17  -6    3.05    0.86
  -4 -18   6    4.44    0.81
  -4 -18   5    0.10    0.52
  -4 -18   4   14.70    1.54
  -4 -18   3   22.53    2.04
  -4 -18   2    0.16    0.68
  -4 -18   1   15.03    2.16
  -4 -18   0   30.64    2.55
  -4 -18  -1    1.23    0.94
  -4 -18  -2    8.82    1.74
  -4 -18  -3    2.04    1.07
  -4 -18  -4    2.11    0.97
  -4 -18  -5    8.10    1.33
  -4 -19   6    2.88    0.66
  -4 -19   5   -0.02    0.42
  -4 -19   4    0.46    0.62
  -4 -19   3    2.06    0.86
  -4 -19   2    4.65    1.24
  -4 -19   1   -0.04    0.68
  -4 -19   0   -0.10    0.71
  -4 -19  -1    5.40    1.46
  -4 -19  -2    0.58    0.84
  -4 -19  -3    5.04    1.31
  -4 -19  -4   25.14    2.07
  -4 -19  -5    1.25    0.62
  -4 -20   5   20.51    1.41
  -4 -20   4    0.61    0.55
  -4 -20   3   24.84    1.93
  -4 -20   2    0.46    0.64
  -4 -20   1    1.00    0.77
  -4 -20   0    2.20    1.02
  -4 -20  -1    6.49    1.46
  -4 -20  -2   -0.02    0.65
  -4 -20  -3    0.94    0.72
  -4 -20  -4    0.28    0.53
  -4 -21   4   22.59    1.55
  -4 -21   3    0.29    0.49
  -4 -21   2   16.52    1.62
  -4 -21   1    0.69    0.71
  -4 -21   0    0.14    0.59
  -4 -21  -1    0.21    0.65
  -4 -21  -2    0.21    0.62
  -4 -21  -3    1.73    0.74
  -4 -22   3    7.92    0.99
  -4 -22   2   19.17    1.60
  -4 -22   1   10.41    1.45
  -4 -22   0    1.30    0.76
  -4 -22  -1    0.42    0.59
  -4 -22  -2    0.72    0.59
  -4 -23   2    1.76    0.61
  -4 -23   1    1.23    0.60
  -4 -23   0    0.98    0.57
  -5  -5  -6   11.49    1.90
  -5  -5  -7   25.33    1.99
  -5  -6  -5   -0.04    0.81
  -5  -6  -6    0.37    0.77
  -5  -6  -7   -0.27    0.50
  -5  -7  -4    2.01    1.17
  -5  -7  -5    5.82    1.65
  -5  -7  -6    1.31    0.91
  -5  -7  -7   10.83    1.32
  -5  -8  -3   26.76    2.70
  -5  -8  -4    0.13    0.86
  -5  -8  -5    3.33    1.26
  -5  -8  -6   10.02    1.76
  -5  -8  -7   -0.08    0.53
  -5  -9  -1   21.23    2.45
  -5  -9  -2   64.58    3.85
  -5  -9  -3   15.41    2.38
  -5  -9  -4    8.33    1.89
  -5  -9  -5    1.79    1.07
  -5  -9  -6    1.17    0.89
  -5  -9  -7   10.12    1.24
  -5 -10   1    3.77    1.15
  -5 -10   0   21.49    2.16
  -5 -10  -1    5.35    1.49
  -5 -10  -2    8.40    1.77
  -5 -10  -3    2.18    1.19
  -5 -10  -4    0.97    0.99
  -5 -10  -5    5.34    1.43
  -5 -10  -6    6.45    1.40
  -5 -10  -7    5.58    0.99
  -5 -11   4    8.41    1.34
  -5 -11   3   17.94    1.85
  -5 -11   2    0.76    0.76
  -5 -11   1   83.53    3.90
  -5 -11   0    0.42    0.75
  -5 -11  -1    3.68    1.31
  -5 -11  -2   20.34    2.44
  -5 -11  -3    0.67    0.96
  -5 -11  -4    8.75    1.85
  -5 -11  -5   10.19    1.80
  -5 -11  -6    6.61    1.36
  -5 -12   4    0.16    0.58
  -5 -12   3    1.36    0.85
  -5 -12   2   92.06    4.10
  -5 -12   1   23.44    2.30
  -5 -12   0  123.21    4.92
  -5 -12  -1    4.72    1.44
  -5 -12  -2    4.71    1.39
  -5 -12  -3    4.18    1.42
  -5 -12  -4   21.49    2.39
  -5 -12  -5    1.45    0.89
  -5 -12  -6   -0.01    0.60
  -5 -13   6    9.26    1.12
  -5 -13   5   -0.50    0.44
  -5 -13   4    5.50    1.20
  -5 -13   3    3.24    1.01
  -5 -13   2   12.77    1.94
  -5 -13   1   11.50    1.96
  -5 -13   0  110.17    4.64
  -5 -13  -1   18.41    2.50
  -5 -13  -2   40.12    3.13
  -5 -13  -3   16.03    2.38
  -5 -13  -4    2.28    1.08
  -5 -13  -5   17.61    2.29
  -5 -13  -6    7.77    1.28
  -5 -14   6    0.54    0.49
  -5 -14   5    0.40    0.54
  -5 -14   4    4.72    1.12
  -5 -14   3   31.53    2.33
  -5 -14   2   15.52    1.91
  -5 -14   1   24.58    2.33
  -5 -14   0   17.64    2.48
  -5 -14  -1    0.31    0.83
  -5 -14  -2   17.58    2.53
  -5 -14  -3    0.18    0.78
  -5 -14  -4   -0.11    0.72
  -5 -14  -5    5.35    1.21
  -5 -14  -6   10.69    1.19
  -5 -15   6    2.60    0.64
  -5 -15   5    2.31    0.75
  -5 -15   4    0.31    0.51
  -5 -15   3   10.61    1.72
  -5 -15   2   46.50    2.87
  -5 -15   1    2.87    1.11
  -5 -15   0   12.04    1.97
  -5 -15  -1   12.33    2.07
  -5 -15  -2   21.41    2.40
  -5 -15  -3    7.51    1.59
  -5 -15  -4   37.57    2.75
  -5 -15  -5    4.07    1.02
  -5 -16   6    2.12    0.60
  -5 -16   5    3.58    0.86
  -5 -16   4    4.59    1.07
  -5 -16   3    1.02    0.76
  -5 -16   2    8.37    1.56
  -5 -16   1   37.12    2.77
  -5 -16   0   28.43    2.53
  -5 -16  -1   33.87    2.71
  -5 -16  -2   33.54    2.77
  -5 -16  -3   19.45    2.08
  -5 -16  -4   17.44    1.78
  -5 -16  -5    0.64    0.64
  -5 -17   5    7.70    1.10
  -5 -17   4    0.41    0.56
  -5 -17   3   -0.10    0.53
  -5 -17   2    2.53    0.93
  -5 -17   1    0.16    0.64
  -5 -17   0    2.06    1.09
  -5 -17  -1    1.04    0.89
  -5 -17  -2    0.20    0.70
  -5 -17  -3    5.04    1.22
  -5 -17  -4    0.35    0.59
  -5 -18   5    2.94    0.68
  -5 -18   4   11.02    1.24
  -5 -18   3    2.60    0.85
  -5 -18   2    0.10    0.63
  -5 -18   1    0.21    0.64
  -5 -18   0    0.22    0.67
  -5 -18  -1    3.97    1.17
  -5 -18  -2   -0.15    0.64
  -5 -18  -3    0.10    0.62
  -5 -18  -4   18.64    1.48
  -5 -19   4    3.61    0.77
  -5 -19   3   13.69    1.49
  -5 -19   2    0.46    0.65
  -5 -19   1    7.55    1.40
  -5 -19   0    0.04    0.58
  -5 -19  -1    0.44    0.66
  -5 -19  -2   25.29    1.98
  -5 -19  -3    6.14    1.12
  -5 -20   3    2.35    0.74
  -5 -20   2   14.62    1.44
  -5 -20   1   -0.11    0.49
  -5 -20   0    8.44    1.30
  -5 -20  -1    0.16    0.52
  -5 -20  -2    2.70    0.81
  -5 -21   2    0.87    0.52
  -5 -21   1    0.19    0.50
  -5 -21   0    0.18    0.53
  -5 -21  -1   -0.18    0.43
  -6 -11  -4    0.17    0.63
  -6 -12  -2    0.82    0.81
  -6 -12  -3    6.87    1.44
  -6 -12  -4    2.94    0.93
  -6 -13   0   13.48    1.96
  -6 -13  -1   -0.21    0.72
  -6 -13  -2   16.61    1.88
  -6 -13  -3   22.41    2.07
  -6 -13  -4    1.15    0.69
  -6 -14   2   21.81    2.01
  -6 -14   1    2.73    1.04
  -6 -14   0    0.78    0.81
  -6 -14  -1    7.97    1.48
  -6 -14  -2    3.67    1.10
  -6 -14  -3    8.57    1.40
  -6 -14  -4   26.40    1.78
  -6 -15   3    0.39    0.55
  -6 -15   2   42.92    2.53
  -6 -15   1    0.18    0.57
  -6 -15   0    1.84    0.82
  -6 -15  -1   13.25    1.62
  -6 -15  -2   19.30    1.78
  -6 -15  -3    1.39    0.69
  -6 -16   3    0.54    0.54
  -6 -16   2    0.19    0.55
  -6 -16   1   17.60    1.71
  -6 -16   0    0.40    0.59
  -6 -16  -1    0.61    0.70
  -6 -16  -2    0.27    0.56
  -6 -16  -3    2.68    0.83
  -6 -17   3   12.91    1.19
  -6 -17   2    1.48    0.63
  -6 -17   1    0.05    0.53
  -6 -17   0   19.24    1.65
  -6 -17  -1   11.71    1.37
  -6 -17  -2    1.00    0.62
  -6 -18   2    0.17    0.46
  -6 -18   1    0.05    0.46
  -6 -18   0    1.02    0.60
  -6 -18  -1    4.20    0.86
  -1  -2   0    7.77    0.48
  -1   3   2  385.50    3.01
  -1  -3   0    7.76    0.49
  -1  -4   0  169.21    1.97
  -1  -5   0  126.44    1.79
  -1  -9   0   47.70    1.33
  -2   0   2  181.70    2.94
  -2   1   2  185.98    2.92
  -2  -1   1   42.33    1.40
  -2   2   3    3.50    0.58
  -2  -2   1   80.84    1.84
  -2   3   4  270.59    3.94
  -2   3   3    3.60    0.56
  -2  -3   1   98.98    2.12
  -2  -4   1    0.35    0.35
  -2  -5   1    5.88    0.74
  -2  -6   1   24.58    1.29
  -2  -7   1   52.68    1.80
  -2  -8   1   12.28    1.02
  -2  -9   1    2.90    0.58
  -2 -10   1   91.84    2.44
  -3   0   5   -0.02    0.39
  -3   0   4   12.40    1.22
  -3   0   3   -0.05    0.41
  -3  -1   6    8.18    1.27
  -3  -1   5   49.35    2.32
  -3   1   5   47.87    2.21
  -3  -1   4    3.18    0.77
  -3   1   4    3.32    0.76
  -3  -1   3   33.96    1.69
  -3  -2   5   12.89    1.38
  -3  -2   4    9.32    1.14
  -3  -2   3    9.88    1.01
  -3  -3   5    1.41    0.61
  -3  -3   4    0.25    0.48
  -3  -3   3   69.42    2.50
  -3  -3   2   41.45    1.89
  -3  -4   4   48.30    2.21
  -3  -4   3    1.06    0.53
  -3  -4   2   93.48    2.61
  -3  -5   3    0.13    0.43
  -3  -5   2  254.94    4.37
  -3  -6   3   18.46    1.51
  -3  -6   2   35.83    1.82
  -3  -7   3   65.70    2.71
  -3  -7   2  237.74    4.56
  -3  -8   3   15.42    1.48
  -3  -8   2   50.48    2.21
  -3  -9   3    1.37    0.65
  -3  -9   2   -0.10    0.35
  -3 -10   4   22.09    1.84
  -3 -10   3   14.41    1.42
  -3 -10   2    7.41    1.09
  -3 -11   3   12.97    1.44
  -3 -11   2    7.68    1.16
  -3 -12   3   -0.03    0.44
  -4  -5   4  107.69    3.76
  -4  -6   4   57.36    2.84
   0   0  -1    0.02    0.14
   0   0  -2   82.53    1.44
   0   0  -3    0.10    0.27
   0   1   0    0.02    0.07
   0  -1  -1   44.44    0.68
   0   1  -1   44.86    0.84
   0  -1  -2  233.76    2.01
   0   1  -2  242.47    2.40
   0  -1  -3  238.52    2.42
   0   1  -3  263.97    3.04
   0   2   0  201.91    1.63
   0   2  -1  315.46    2.48
   0   2   1  310.24    1.88
   0   2  -2  321.62    2.98
   0   2   2  318.53    2.25
   0   2  -3    5.98    0.66
   0   2   3    5.62    0.54
   0   2  -4   80.58    2.10
   0   3   0    0.09    0.22
   0   3  -1   73.36    1.47
   0   3   1   67.98    1.14
   0   3  -2  552.58    4.41
   0   3   2  571.45    3.29
   0   3  -3   32.14    1.31
   0   3   3   33.53    0.96
   0   3  -4   11.97    0.97
   0   4   0  255.48    2.69
   0   4  -1  187.58    2.54
   0   4   1  183.16    2.14
   0   4  -2   26.69    1.19
   0   4   2   25.14    0.85
   0   4  -3    2.72    0.58
   0   4   3    2.96    0.40
   0   4  -4    1.39    0.48
   0   5   0    0.23    0.36
   0   5  -1    3.35    0.58
   0   5   1    2.84    0.47
   0   5  -2   19.47    1.15
   0   5   2   18.85    0.88
   0   5  -3    9.11    0.92
   0   5   3    9.46    0.68
   0   5  -4    9.73    1.01
   0   6   0   21.50    1.17
   0   6  -1   15.98    1.09
   0   6   1   15.52    0.91
   0   6  -2  536.76    5.64
   0   6   2  524.88    4.45
   0   6  -3   10.92    1.04
   0   6  -4   -0.02    0.40
   0   7   0   -0.15    0.37
   0   7  -1    9.32    0.96
   0   7   1   10.39    0.91
   0   7  -2    1.14    0.52
   0   7   2    1.31    0.43
   0   7  -3  155.92    3.59
   0   7  -4   12.71    1.28
   0   8   0   94.78    2.42
   0   8  -1    2.64    0.69
   0   8   1    2.94    0.62
   0   8  -2   35.82    1.74
   0   8   2   37.74    1.52
   0   8  -3    3.43    0.79
   0   8  -4   50.39    2.42
   0   9   0    0.08    0.42
   0   9  -1   66.54    2.30
   0   9   1   63.82    2.13
   0   9  -2   96.95    3.00
   0   9   2   98.69    2.57
   0   9  -3   15.92    1.40
   0   9  -4  167.43    4.51
   0  10   0  438.49    6.01
   0  10  -1   76.76    2.64
   0  10   1   72.34    2.35
   0  10  -2  125.42    3.62
   0  10   2  131.43    3.12
   0  10  -3   -0.01    0.44
   0  10  -4    6.65    1.21
   0  11   0    0.00    0.44
   0  11  -1   68.44    2.63
   0  11   1   68.72    2.54
   0  11  -2   80.40    3.03
   0  11   2   80.30    2.67
   0  11  -3    4.53    1.02
   0  11  -4   61.16    3.02
   0  12   0    3.62    0.86
   0  12  -1    0.78    0.61
   0  12   1    0.66    0.54
   0  12  -2   31.42    2.05
   0  12   2   29.77    1.78
   0  12  -3    6.40    1.22
   0  12  -4    0.39    0.60
   0  13   0   -0.03    0.44
   0  13  -1    0.19    0.47
   0  13   1    0.10    0.43
   0  13  -2   24.92    1.95
   0  13  -3   12.67    1.52
   0  13  -4    3.97    1.13
   0  14   0    1.32    0.72
   0  14  -1   10.81    1.55
   0  14   1   10.15    1.43
   0  14  -2   25.25    2.09
   0  14  -3    2.94    1.04
   0  15   0    0.20    0.50
   0  15  -1   38.12    2.48
   0  15   1   40.69    2.51
   0  15  -2    0.10    0.53
   0  16   0   77.21    3.49
   0  16   1    5.92    1.26
   1   0  -4   10.99    0.98
   1   0  -3   -0.12    0.40
   1   0  -2 1072.35    6.50
   1   0  -1   -0.11    0.31
   1   0   0  322.47    2.53
  -1   0  -1    0.00    0.16
   1  -1  -4   82.02    2.33
   1   1  -4   80.33    2.37
   1  -1  -3 1437.06    8.32
   1   1  -3 1493.65    8.72
   1  -1  -2  413.51    4.08
   1   1  -2  427.58    4.26
   1  -1  -1  716.57    4.49
   1   1  -1  594.83    4.59
  -1   1  -1  424.57    2.67
   1   1   1  404.63    2.08
  -1   1  -3   30.13    0.82
   1  -2  -4    0.40    0.40
   1   2  -4    0.40    0.46
   1  -2  -3    4.80    0.71
   1   2  -3    5.16    0.76
   1  -2  -2 1027.68    6.49
   1   2  -2 1024.29    6.55
   1   2  -1  426.26    3.74
  -1   2   0    6.89    0.50
   1   2   0    8.43    0.63
  -1   2  -1  448.99    3.28
   1   2   1  423.52    2.29
  -1   2  -2    0.47    0.28
  -1   2  -3  366.10    3.35
   1   3  -5   57.75    2.30
  -1   3   4    1.20    0.45
   1   3  -4    1.00    0.52
  -1   3   3  369.71    4.18
   1   3  -3  337.11    4.45
  -1   3   2  378.94    3.83
   1   3  -2  352.70    3.99
  -1   3   1  801.02    5.04
   1   3  -1  817.38    5.47
  -1   3   0    7.88    0.61
   1   3   0    8.92    0.72
  -1   3  -1  398.23    3.50
   1   3   1  386.16    2.58
  -1   3  -2    4.01    0.53
  -1   3  -3    7.85    0.70
   1   4  -5    5.36    0.98
  -1   4   4  122.96    2.66
   1   4  -4  114.09    3.13
  -1   4   3   65.45    1.85
   1   4  -3   63.25    2.11
  -1   4   2    1.95    0.46
   1   4  -2    2.45    0.61
  -1   4   1  250.46    3.15
   1   4  -1  247.18    3.26
  -1   4   0  182.41    2.60
   1   4   0  172.52    2.41
  -1   4  -1    1.79    0.49
   1   4   1    1.92    0.37
  -1   4  -2   14.69    0.95
  -1   4  -3   53.58    1.66
   1   5  -5   30.87    1.89
   1   5  -4  184.03    4.05
  -1   5   3   10.18    0.98
   1   5  -3    9.09    1.03
  -1   5   2    0.33    0.35
   1   5  -2    0.26    0.45
  -1   5   1  111.33    2.26
   1   5  -1  108.17    2.35
  -1   5   0  135.18    2.47
   1   5   0  130.28    2.38
  -1   5  -1  120.55    2.39
   1   5   1  113.83    1.96
  -1   5  -2    3.22    0.58
   1   5   2    2.73    0.37
  -1   5  -3    2.84    0.59
   1   6  -5   27.57    1.85
   1   6  -4   21.48    1.57
  -1   6   3    4.46    0.73
   1   6  -3    4.39    0.82
  -1   6   2    2.52    0.57
   1   6  -2    2.24    0.64
  -1   6   1   14.54    1.06
   1   6  -1   13.73    1.08
  -1   6   0  449.01    4.69
   1   6   0  433.14    4.58
  -1   6  -1   23.23    1.24
   1   6   1   22.52    1.07
  -1   6  -2   15.11    1.09
   1   6   2   16.50    0.84
  -1   6  -3    4.12    0.74
   1   7  -5    3.51    0.94
   1   7  -4   69.93    2.81
  -1   7   3  155.66    3.26
   1   7  -3  156.82    3.84
  -1   7   2   16.52    1.14
   1   7  -2   16.31    1.30
  -1   7   1    5.12    0.76
   1   7  -1    4.94    0.81
  -1   7   0  113.80    2.64
   1   7   0  109.08    2.50
  -1   7  -1    5.07    0.80
   1   7   1    4.24    0.63
  -1   7  -2    7.30    0.88
   1   7   2    7.76    0.74
  -1   7  -3  147.12    3.44
  -1   7  -4  133.91    3.48
   1   8  -5   -0.25    0.51
   1   8  -4   66.22    2.83
  -1   8   3   79.82    2.45
   1   8  -3   79.34    2.84
  -1   8   2   16.93    1.21
   1   8  -2   16.67    1.34
  -1   8   1    9.03    0.96
   1   8  -1    8.38    1.02
  -1   8   0   75.48    2.30
   1   8   0   68.08    2.16
  -1   8  -1   43.89    1.85
   1   8   1   43.41    1.61
  -1   8  -2  148.59    3.46
   1   8   2  151.57    2.73
  -1   8  -3    3.75    0.84
  -1   8  -4   29.82    1.80
   1   9  -5   -0.02    0.53
   1   9  -4   49.01    2.59
  -1   9   3   32.39    1.69
   1   9  -3   30.25    1.96
  -1   9   2   26.95    1.53
   1   9  -2   27.73    1.72
  -1   9   1   13.81    1.17
   1   9  -1   13.44    1.24
  -1   9   0   50.98    2.02
   1   9   0   47.73    1.96
  -1   9  -1  173.33    3.88
   1   9   1  156.61    3.20
  -1   9  -2  315.56    5.36
  -1   9  -3    4.84    0.92
  -1   9  -4    3.20    0.86
   1  10  -5    3.06    1.01
   1  10  -4    2.23    0.84
  -1  10   3   -0.01    0.41
   1  10  -3    0.19    0.50
  -1  10   2   84.63    2.76
   1  10  -2   88.18    3.08
  -1  10   1    2.95    0.73
   1  10  -1    3.50    0.83
  -1  10   0    0.61    0.55
   1  10   0    0.55    0.50
  -1  10  -1  389.56    6.07
   1  10   1  381.86    5.36
  -1  10  -2    1.11    0.58
  -1  10  -3    1.80    0.67
  -1  10  -4   17.04    1.60
   1  11  -5    0.00    0.56
   1  11  -4   12.36    1.54
  -1  11   3   31.76    1.84
   1  11  -3   32.20    2.18
  -1  11   2   48.22    2.19
   1  11  -2   50.25    2.49
  -1  11   1   32.72    1.86
   1  11  -1   31.81    1.94
  -1  11   0   67.37    2.69
   1  11   0   62.47    2.53
  -1  11  -1   42.69    2.15
   1  11   1   41.78    1.98
  -1  11  -2   14.56    1.39
  -1  11  -3   16.52    1.60
  -1  11  -4  150.90    4.57
   1  12  -4   45.72    2.84
   1  12  -3    0.63    0.58
  -1  12   2   35.20    2.04
   1  12  -2   34.79    2.20
  -1  12   1   70.60    2.78
   1  12  -1   71.60    2.99
  -1  12   0   22.69    1.69
   1  12   0   22.55    1.68
  -1  12  -1    3.75    0.94
   1  12   1    3.33    0.82
  -1  12  -2    0.78    0.57
  -1  12  -3   20.80    1.77
  -1  12  -4   17.11    1.76
   1  13  -3    0.34    0.57
  -1  13   2   46.77    2.49
   1  13  -2   37.83    2.36
  -1  13   1   84.61    3.25
   1  13  -1   86.83    3.39
  -1  13   0    2.54    0.78
   1  13   0    1.91    0.73
  -1  13  -1   17.84    1.63
   1  13   1   18.51    1.59
  -1  13  -2    1.79    0.75
  -1  13  -3    1.73    0.80
   1  14  -3   12.31    1.85
  -1  14   2   25.72    1.93
   1  14  -2   24.84    2.07
  -1  14   1    0.41    0.52
   1  14  -1    0.14    0.57
  -1  14   0    3.33    0.96
   1  14   0    4.00    1.02
  -1  14  -1    5.21    1.13
   1  14   1    5.75    1.15
  -1  14  -2    3.81    1.05
  -1  14  -3    2.23    0.90
  -1  15   2   19.91    1.86
   1  15  -2   17.89    1.86
  -1  15   1    7.08    1.35
   1  15  -1    6.73    1.33
  -1  15   0   56.81    3.04
   1  15   0   60.30    3.14
  -1  15  -1    9.28    1.58
   1  16   0  116.33    4.31
   2   0  -5    0.13    0.53
   2   0  -4   46.31    2.09
   2   0  -3   -0.24    0.40
   2   0  -2  172.98    3.26
   2   0  -1    0.17    0.47
   2   0   0   11.40    1.03
  -2   0  -1   -0.06    0.25
  -2   0  -2    1.89    0.32
   2  -1  -5  188.88    4.49
   2   1  -5  176.67    4.28
   2  -1  -4   39.40    1.98
   2   1  -4   38.43    1.98
   2  -1  -3  134.89    3.18
   2   1  -3  148.71    3.46
   2  -1  -2  177.77    3.33
   2   1  -2  188.49    3.51
   2  -1  -1   42.90    1.71
   2   1  -1   41.29    1.62
   2   1   0  100.83    2.20
  -2   1  -1    6.22    0.56
   2   1   1    7.02    0.73
  -2   1  -2  176.22    2.23
   2   2  -5   62.89    2.65
   2  -2  -4   39.16    2.00
   2   2  -4   41.01    2.06
   2  -2  -3    4.10    0.84
   2   2  -3    3.58    0.79
   2  -2  -2  150.32    3.23
   2   2  -2  144.77    3.08
   2  -2  -1   80.31    2.22
   2   2  -1   82.75    2.15
  -2   2   0   15.98    0.95
   2   2   0   17.46    1.12
  -2   2  -1  969.78    5.98
   2   2   1 1051.85    5.80
  -2   2  -2   99.36    1.91
   2   3  -5    4.60    1.03
  -2   3   4  271.15    4.61
   2   3  -4  265.80    5.05
   2   3  -3    3.26    0.79
  -2   3   2   30.91    1.48
   2   3  -2   35.90    1.75
  -2   3   1   91.76    2.19
   2   3  -1   99.63    2.44
  -2   3   0  384.70    4.25
   2   3   0  383.27    4.17
  -2   3  -1   42.25    1.47
   2   3   1   41.73    1.34
  -2   3  -2   51.66    1.57
   2   4  -5    1.34    0.71
  -2   4   4  611.67    7.16
   2   4  -4  577.80    7.70
  -2   4   3   44.66    1.93
   2   4  -3   46.67    2.25
  -2   4   2   44.71    1.80
   2   4  -2   46.77    1.95
  -2   4   1    0.22    0.40
   2   4  -1    0.23    0.48
  -2   4   0   22.74    1.19
   2   4   0   23.50    1.23
  -2   4  -1  490.19    5.01
   2   4   1  482.30    4.28
  -2   4  -2   43.50    1.55
   2   5  -5    3.79    0.88
  -2   5   4   67.93    2.46
   2   5  -4   66.72    2.80
  -2   5   3    2.13    0.63
   2   5  -3    1.84    0.68
  -2   5   2    0.55    0.49
   2   5  -2    0.72    0.53
  -2   5   1    5.81    0.85
   2   5  -1    5.71    0.86
  -2   5   0   39.15    1.61
   2   5   0   39.93    1.63
  -2   5  -1   86.59    2.30
   2   5   1   86.13    1.96
  -2   5  -2    0.94    0.46
  -2   5  -3    8.06    0.87
   2   6  -5    3.72    1.01
  -2   6   4  203.72    4.36
   2   6  -4  194.98    4.95
  -2   6   3    1.87    0.64
   2   6  -3    1.63    0.70
  -2   6   2  363.47    5.32
   2   6  -2  350.54    5.35
  -2   6   1   27.62    1.56
   2   6  -1   25.67    1.55
  -2   6   0   55.74    2.01
   2   6   0   52.54    1.90
  -2   6  -1  430.99    5.25
   2   6   1  452.94    4.77
  -2   6  -2   29.24    1.52
  -2   6  -3    1.83    0.57
   2   7  -5    0.22    0.53
  -2   7   4    0.05    0.45
   2   7  -4    0.07    0.52
  -2   7   3   14.24    1.31
   2   7  -3   14.53    1.44
  -2   7   2   75.63    2.51
   2   7  -2   81.14    2.85
  -2   7   1   55.79    2.12
   2   7  -1   54.92    2.20
  -2   7   0  135.68    3.21
   2   7   0  130.22    3.05
  -2   7  -1   12.81    1.12
   2   7   1   13.78    1.07
  -2   7  -2  134.35    3.32
  -2   7  -3   39.32    1.88
   2   8  -5   19.09    1.86
  -2   8   4   20.26    1.52
   2   8  -4   19.91    1.76
  -2   8   3    3.03    0.78
   2   8  -3    2.75    0.85
  -2   8   2    1.65    0.60
   2   8  -2    1.51    0.64
  -2   8   1   13.21    1.14
   2   8  -1   12.48    1.24
  -2   8   0   69.58    2.48
   2   8   0   68.10    2.35
  -2   8  -1    7.38    1.05
   2   8   1    8.02    0.95
  -2   8  -2  131.33    3.39
  -2   8  -3  189.72    4.24
   2   9  -5   10.81    1.82
   2   9  -4   23.72    1.98
  -2   9   3    9.07    1.08
   2   9  -3    8.58    1.33
  -2   9   2  112.80    3.41
   2   9  -2  107.30    3.51
  -2   9   1    2.94    0.77
   2   9  -1    3.03    0.78
  -2   9   0   19.86    1.45
   2   9   0   18.58    1.40
  -2   9  -1   45.90    2.15
   2   9   1   50.57    2.04
  -2   9  -2    9.71    1.14
  -2   9  -3    1.99    0.73
   2  10  -4    4.38    1.11
  -2  10   3   20.36    1.61
   2  10  -3   19.10    1.77
  -2  10   2   37.09    2.10
   2  10  -2   35.45    2.19
  -2  10   1  100.47    3.23
   2  10  -1   94.60    3.21
  -2  10   0   54.25    2.42
   2  10   0   52.30    2.33
  -2  10  -1  125.01    3.66
   2  10   1  132.91    3.31
  -2  10  -2    2.85    0.82
  -2  10  -3   41.49    2.26
   2  11  -4    1.20    0.76
  -2  11   3   12.06    1.34
   2  11  -3   11.49    1.43
  -2  11   2  106.97    3.56
   2  11  -2  102.38    3.73
  -2  11   1   36.55    2.11
   2  11  -1   35.83    2.16
  -2  11   0    4.29    0.94
   2  11   0    3.49    0.89
  -2  11  -1   43.47    2.32
  -2  11  -2   20.57    1.65
  -2  11  -3    1.82    0.79
  -2  12   3   -0.10    0.46
   2  12  -3    0.04    0.54
  -2  12   2    2.40    0.80
   2  12  -2    1.80    0.82
  -2  12   1   45.45    2.50
   2  12  -1   44.47    2.48
  -2  12   0    1.36    0.63
   2  12   0    1.14    0.68
  -2  12  -1   28.84    1.97
  -2  12  -2    3.41    0.97
  -2  12  -3    1.88    0.79
  -2  13   3   19.29    1.79
   2  13  -3   17.54    1.85
  -2  13   2   56.37    2.84
   2  13  -2   56.55    3.05
  -2  13   1   42.40    2.50
   2  13  -1   42.79    2.53
  -2  13   0   17.29    1.62
   2  13   0   17.10    1.65
  -2  13  -1    0.10    0.50
  -2  13  -2   14.47    1.60
  -2  13  -3    7.09    1.39
  -2  14   2    1.83    0.86
   2  14  -2    2.43    0.95
  -2  14   1   76.25    3.38
   2  14  -1   79.83    3.50
  -2  14   0    5.45    1.18
   2  14   0    5.69    1.19
  -2  14  -1   13.67    1.61
  -2  14  -2   12.41    1.75
   2  15  -1   22.45    2.08
   3   0  -5   -0.04    0.52
   3   0  -4   12.00    1.46
   3   0  -3    0.12    0.51
   3   0  -2   11.53    1.27
   3   0  -1    0.30    0.53
   3   0   0  310.22    4.64
  -3   0  -1   -0.11    0.29
   3  -1  -5   45.32    2.60
   3   1  -5   48.76    2.82
   3  -1  -4    3.06    0.91
   3   1  -4    3.17    0.95
   3  -1  -3   30.00    1.89
   3   1  -3   33.01    2.03
   3  -1  -2   15.87    1.37
   3   1  -2   14.99    1.38
   3  -1  -1   12.96    1.24
   3   1  -1   14.22    1.35
  -3   1   0  128.12    2.82
   3   1   0  132.53    3.09
  -3  -1  -1   22.48    1.10
  -3   1  -1   23.88    1.21
  -3   2   5   12.77    1.44
   3   2  -5   12.08    1.72
   3  -2  -4    8.95    1.41
   3   2  -4    7.52    1.25
   3  -2  -3    8.49    1.28
   3   2  -3    8.16    1.22
   3  -2  -2  113.11    3.33
   3   2  -2  116.94    3.38
  -3   2   1   64.18    2.15
   3   2  -1   66.58    2.41
  -3   2   0   24.51    1.36
   3   2   0   24.68    1.50
  -3   2  -1  455.82    5.19
  -3   3   5    1.47    0.70
   3   3  -5    1.30    0.78
  -3   3   4    0.32    0.49
   3   3  -4    0.01    0.51
  -3   3   3   65.60    2.58
   3   3  -3   63.19    2.72
  -3   3   2   42.16    2.05
   3   3  -2   39.03    2.05
  -3   3   1   25.91    1.53
   3   3  -1   26.75    1.64
  -3   3   0   11.69    1.04
   3   3   0   13.55    1.20
  -3   3  -1   44.93    1.80
   3   3   1   48.45    1.80
  -3   3  -2  173.13    3.25
  -3   4   5   21.97    1.85
   3   4  -5   22.20    1.94
  -3   4   4   51.94    2.53
   3   4  -4   49.33    2.63
  -3   4   3    1.51    0.65
   3   4  -3    0.69    0.62
  -3   4   2   99.33    3.03
   3   4  -2   96.24    3.11
  -3   4   1  170.05    3.67
   3   4  -1  176.24    3.90
  -3   4   0   33.64    1.67
   3   4   0   35.37    1.75
  -3   4  -1   72.46    2.33
   3   4   1   74.51    2.19
  -3   4  -2   22.73    1.30
  -3   5   5   13.67    1.64
   3   5  -5   11.03    1.73
  -3   5   4   19.42    1.70
   3   5  -4   17.19    1.70
  -3   5   3    0.48    0.52
   3   5  -3    0.36    0.46
  -3   5   2  261.54    4.83
   3   5  -2  265.11    5.22
  -3   5   1   55.94    2.19
   3   5  -1   56.53    2.32
  -3   5   0   25.72    1.53
   3   5   0   26.60    1.56
  -3   5  -1    7.36    1.00
  -3   5  -2    0.75    0.45
   3   6  -5   32.28    2.39
  -3   6   4    0.12    0.49
   3   6  -4   -0.19    0.43
  -3   6   3   20.42    1.68
   3   6  -3   18.53    1.68
  -3   6   2   36.00    1.98
   3   6  -2   33.64    1.95
  -3   6   1   80.85    2.70
   3   6  -1   82.32    2.78
  -3   6   0   73.84    2.61
   3   6   0   76.08    2.55
  -3   6  -1   70.88    2.50
  -3   6  -2   23.67    1.51
   3   7  -5    1.28    0.82
  -3   7   4    7.62    1.27
   3   7  -4    5.16    1.14
  -3   7   3   65.25    2.77
   3   7  -3   61.56    2.92
  -3   7   2  251.76    5.09
   3   7  -2  237.99    5.28
  -3   7   1    3.45    0.82
   3   7  -1    2.63    0.78
  -3   7   0   52.46    2.33
   3   7   0   54.50    2.25
  -3   7  -1   25.59    1.64
  -3   7  -2    3.43    0.81
  -3   8   4   -0.14    0.45
   3   8  -4    0.08    0.56
  -3   8   3   16.44    1.52
   3   8  -3   14.08    1.58
  -3   8   2   51.57    2.48
   3   8  -2   58.96    2.98
  -3   8   1   17.47    1.47
   3   8  -1   17.18    1.50
   3   8   0    0.86    0.60
  -3   8  -1    2.21    0.68
  -3   8  -2    0.15    0.44
  -3   9   4    5.74    1.16
   3   9  -4    5.72    1.29
  -3   9   3    1.92    0.75
   3   9  -3    1.74    0.93
  -3   9   2    0.22    0.48
   3   9  -2   -0.21    0.46
  -3   9   1   87.63    3.12
   3   9  -1   95.20    3.38
  -3   9   0   69.69    2.87
  -3   9  -1   14.87    1.38
  -3   9  -2  125.94    3.87
  -3  10   4   25.42    1.97
   3  10  -4   23.36    2.19
  -3  10   3   15.62    1.54
   3  10  -3   14.70    1.65
   3  10  -2    7.18    1.34
  -3  10   1   19.32    1.66
   3  10  -1   20.33    1.80
  -3  10   0    2.96    0.86
   3  10   0    3.13    0.87
  -3  10  -1    2.63    0.83
  -3  10  -2    0.36    0.51
  -3  11   3   13.48    1.55
   3  11  -3   13.05    1.85
  -3  11   2    7.03    1.29
   3  11  -2    7.37    1.40
  -3  11   1   54.42    2.75
   3  11  -1   55.73    2.85
  -3  11   0    2.64    0.85
  -3  11  -1    0.17    0.51
  -3  11  -2   24.68    1.95
  -3  12   3    0.01    0.55
  -3  12   2    3.68    1.01
   3  12  -2    3.76    1.09
  -3  12   1   66.75    3.19
   3  12  -1   66.06    3.24
  -3  12   0    7.54    1.36
  -3  12  -1    6.59    1.30
  -3  12  -2   29.96    2.16
  -3  13   1   42.60    2.74
   3  13  -1   43.07    2.73
  -3  13   0    2.42    0.88
  -3  13  -1    3.92    1.10
   4   0  -5    0.00    0.62
   4   0  -4    0.16    0.59
   4   0  -3   -0.08    0.55
   4   0  -2   46.32    2.51
   4   0  -1    0.40    0.55
  -4   0   0   87.01    2.74
  -4   1   5    2.01    0.85
   4   1  -5    2.07    0.94
   4   1  -4    0.94    0.73
   4  -1  -3    6.02    1.23
   4   1  -3    7.59    1.37
   4   1  -2   23.90    1.89
  -4   1   1    8.48    1.19
   4   1  -1    8.50    1.29
  -4   1   0    4.78    0.88
  -4   1  -1  130.26    3.11
  -4   2   5   32.51    2.39
  -4   2   4   18.72    1.81
   4   2  -4   16.71    1.86
  -4   2   3    7.24    1.27
   4   2  -3    5.02    1.13
  -4   2   2   53.35    2.53
   4   2  -2   47.42    2.49
  -4   2   1   96.21    3.13
   4   2  -1   95.30    3.36
  -4   2   0   11.57    1.18
   4   2   0   11.86    1.24
  -4   2  -1    5.73    0.90
  -4   3   4   18.30    1.79
   4   3  -4   16.41    1.81
  -4   3   3   39.09    2.33
   4   3  -3   33.51    2.27
  -4   3   2   10.51    1.43
   4   3  -2    9.52    1.45
  -4   3   1   83.14    2.98
   4   3  -1   76.99    2.96
  -4   3   0   21.46    1.53
   4   3   0   19.78    1.55
  -4   3  -1   50.14    2.12
  -4   4   4   21.14    1.89
   4   4  -4   18.52    1.91
  -4   4   3   69.21    3.00
   4   4  -3   64.09    3.13
  -4   4   2    0.22    0.48
   4   4  -2    0.05    0.54
  -4   4   1   27.30    1.86
   4   4  -1   27.71    1.91
  -4   4   0   18.41    1.50
   4   4   0   17.97    1.56
  -4   4  -1    0.82    0.51
  -4   5   4  107.41    3.96
  -4   5   3   47.64    2.63
   4   5  -3   46.18    2.79
  -4   5   2   18.43    1.70
   4   5  -2   17.71    1.74
  -4   5   1    0.51    0.53
   4   5  -1    0.26    0.57
  -4   5   0  183.83    4.56
  -4   5  -1   35.07    1.96
  -4   6   4   58.56    2.96
   4   6  -4   47.09    2.94
  -4   6   3    0.32    0.53
   4   6  -3    0.02    0.54
  -4   6   2    0.04    0.49
   4   6  -2    0.12    0.61
  -4   6   1    7.06    1.22
   4   6  -1    6.99    1.20
  -4   6   0  111.62    3.65
  -4   6  -1    1.56    0.65
  -4   7   4    0.81    0.69
  -4   7   3   16.88    1.75
   4   7  -3   15.11    1.77
  -4   7   2   10.50    1.52
   4   7  -2   10.12    1.55
  -4   7   1    3.57    0.89
   4   7  -1    3.82    1.00
  -4   7   0   70.98    2.99
  -4   7  -1    3.19    0.85
  -4   8   3   23.37    1.96
   4   8  -3   22.87    2.13
  -4   8   2    0.72    0.57
   4   8  -2    0.78    0.74
  -4   8   1   13.58    1.45
   4   8  -1   15.46    1.65
  -4   8   0    8.96    1.37
  -4   8  -1    8.39    1.28
  -4   9   3    4.20    1.07
   4   9  -3    4.06    1.19
  -4   9   2    2.46    0.87
   4   9  -2    1.82    0.87
  -4   9   1    3.76    0.96
   4   9  -1    5.35    1.23
  -4   9   0    1.00    0.65
  -4   9  -1   24.77    1.94
  -4  10   2    2.23    0.85
   4  10  -2    1.79    0.80
  -4  10   1   23.33    1.95
   4  10  -1   26.00    2.15
  -4  10   0   26.85    2.05
  -4  10  -1   55.50    2.84
  -5   0   3   -0.29    0.44
  -5   0   2   14.85    1.68
  -5   0   1   -0.11    0.43
  -5   1   3    0.20    0.57
   5   1  -3    0.57    0.74
  -5   1   2   16.56    1.70
  -5  -1   1    4.63    1.04
  -5   1   1    4.50    1.01
  -5   1   0   12.56    1.41
  -5   2   3   32.01    2.35
  -5   2   2   60.48    3.03
  -5   2   1    6.17    1.19
  -5   2   0    9.77    1.40
  -5   3   2    5.25    1.17
   5   3  -2    5.46    1.31
  -5   3   1    4.95    1.10
   5   3  -1    4.22    1.16
  -5   3   0    3.42    0.88
  -5   4   2   22.01    1.99
   5   4  -2   24.16    2.21
  -5   4   1   13.87    1.64
   5   4  -1   15.25    1.76
  -5   4   0   20.36    1.70
  -5   5   2    0.54    0.64
   5   5  -2    0.77    0.78
  -5   5   1   17.37    1.74
   5   5  -1   20.52    1.99
  -5   5   0    6.19    1.21
   5   6  -2    1.01    0.80
  -5   6   1    7.52    1.33
  -5   6   0   79.49    3.38
   0   0   1    0.00    0.17
   0   0   2   68.55    1.54
   0   0   3   -0.13    0.33
   0   0   4    3.24    0.67
   0   0   5    0.17    0.41
   0   0   6   54.30    2.46
   0  -1   0    0.13    0.08
   0  -1  -1   46.07    1.00
   0  -1   1   46.90    0.81
   0  -1   2  247.89    2.56
   0   1   2  241.42    2.95
   0  -1   3  244.41    3.24
   0   1   3  258.61    3.73
   0  -1   4    0.55    0.42
   0   1   4    0.49    0.44
   0  -1   5    0.13    0.37
   0   1   5    0.39    0.46
   0   1   6   34.39    2.04
   0  -2   0  219.94    1.55
   0  -2  -1  339.61    2.89
   0  -2   1  317.71    1.87
   0  -2  -2  323.99    3.70
   0  -2   2  327.24    2.90
   0  -2   3    5.80    0.63
   0   2   3    5.76    0.78
   0  -2   4   78.53    2.18
   0   2   4   84.44    2.64
   0  -2   5  105.07    2.88
   0   2   5  102.63    3.10
   0   2   6   21.74    1.75
   0  -3   0   -0.03    0.20
   0  -3  -1   68.70    1.51
   0  -3   1   70.83    0.99
   0  -3  -2  556.36    4.99
   0  -3   2  536.85    3.42
   0  -3   3   33.04    1.18
   0   3   3   34.14    1.60
   0  -3   4   12.08    0.93
   0   3   4   13.07    1.25
   0   3   5    0.07    0.47
   0   3   6    1.20    0.73
   0  -4   0  235.69    2.29
   0  -4  -1  194.29    2.65
   0  -4   1  188.92    1.80
   0  -4  -2   26.89    1.33
   0  -4   2   26.50    0.84
   0  -4  -3    3.11    0.70
   0  -4   3    3.07    0.47
   0  -4   4    1.21    0.41
   0   4   4    1.08    0.61
   0   4   5   11.72    1.29
   0   4   6   32.17    2.21
   0  -5   0   -0.17    0.36
   0  -5  -1    3.36    0.61
   0  -5   1    3.42    0.44
   0  -5  -2   19.18    1.26
   0  -5   2   19.68    0.78
   0  -5  -3   10.07    1.08
   0  -5   3    9.50    0.68
   0   5   4   10.82    1.25
   0   5   5    0.24    0.54
   0   5   6   25.10    1.98
   0  -6   0   20.82    1.07
   0  -6  -1   15.97    1.08
   0  -6   1   15.28    0.77
   0  -6  -2  527.74    5.85
   0  -6   2  518.03    3.78
   0  -6  -3   11.43    1.23
   0  -6   3   11.20    0.72
   0   6   4    0.13    0.52
   0   6   5    5.50    1.15
   0   6   6   20.98    1.93
   0  -7   0   -0.03    0.34
   0  -7  -1    9.33    0.95
   0  -7   1    9.49    0.72
   0  -7  -2    1.14    0.57
   0  -7   2    1.02    0.33
   0  -7  -3  167.10    3.98
   0   7   4   15.49    1.51
   0   7   5   32.09    2.16
   0   7   6   10.03    1.55
   0  -8   0   94.83    2.14
   0  -8  -1    2.69    0.65
   0  -8   1    3.21    0.52
   0  -8  -2   36.88    1.82
   0  -8  -3    3.06    0.84
   0   8   4   53.32    2.66
   0   8   5   68.11    3.16
   0  -9   0    0.17    0.40
   0  -9  -1   61.82    2.11
   0  -9   1   64.40    1.72
   0  -9  -2   98.72    2.95
   0  -9  -3   15.45    1.47
   0   9   4  165.34    4.71
   0   9   5   65.91    3.28
   0 -10   0  418.70    4.99
   0 -10  -1   73.24    2.40
   0 -10  -2  121.04    3.33
   0 -10  -3    0.04    0.53
   0  10   4    6.20    1.23
   0  10   5  106.92    4.27
   0 -11   0   -0.03    0.40
   0 -11  -1   66.83    2.39
   0 -11  -2   75.33    2.75
   0 -11  -3    4.96    1.01
   0  11   4   58.56    3.05
   0 -12  -1    1.24    0.55
   0 -12  -2   30.46    1.90
   0 -12  -3    6.67    1.20
   0  12   4    0.35    0.58
   0 -13  -2   23.32    1.84
   0  13   4    4.18    1.16
   0 -14  -2   23.59    1.86
   0  14   3    2.64    0.91
  -1   0   5    0.08    0.35
  -1   0   4   10.56    0.94
   1   0  -3   -0.37    0.40
   1   0  -2 1073.45    5.78
   1   0  -1    0.07    0.25
   1   0   0  341.01    2.41
   1   0   1    0.05    0.28
   1   0   2  771.48    5.56
   1   0   3    0.18    0.41
   1   0   4    2.55    0.66
   1   0   5   -0.09    0.40
   1   0   6  146.55    4.12
  -1   1   5   21.58    1.46
  -1  -1   4   76.13    2.05
  -1   1   4   81.36    2.42
  -1  -1   3 1465.39    7.49
   1  -1  -3 1485.37    8.70
   1  -1  -2  427.92    4.00
   1   1  -2  401.72    3.15
   1  -1  -1  636.50    3.92
   1   1  -1  661.50    2.98
   1  -1   1  418.83    3.24
   1   1   1  403.37    3.34
   1  -1   3   35.15    1.50
   1   1   3   36.94    1.60
   1  -1   4    0.51    0.45
   1   1   4    0.45    0.46
   1  -1   5   55.50    2.35
   1   1   5   56.68    2.46
   1   1   6    1.39    0.66
  -1   2   6    9.92    1.18
  -1   2   5  144.13    3.72
  -1  -2   4    0.37    0.30
   1  -2  -4    0.34    0.44
  -1  -2   3    4.89    0.58
   1  -2  -3    4.60    0.77
   1  -2  -2 1025.83    6.52
   1  -2  -1  421.69    3.63
   1  -2   0    8.41    0.62
   1   2   0    8.03    0.47
   1  -2   1  433.84    3.48
   1   2   1  417.93    3.48
   1  -2   2    0.42    0.36
   1   2   2    0.39    0.41
   1  -2   3  363.96    4.46
   1   2   3  367.04    4.80
   1  -2   4    9.50    0.96
   1   2   4   10.19    1.13
   1  -2   5   42.66    2.02
   1   2   5   43.62    2.21
   1  -2   6   -0.03    0.50
   1   2   6   -0.19    0.45
  -1   3   6   31.42    2.06
  -1   3   5   60.33    2.55
   1  -3  -4    1.34    0.62
  -1  -3   3  324.61    3.09
   1  -3  -3  350.48    4.72
   1  -3  -2  366.54    4.19
   1  -3  -1  819.75    5.40
   1  -3   0    7.93    0.67
   1   3   0    8.45    0.49
   1  -3   1  395.45    3.48
   1   3   1  394.48    3.58
   1  -3   2    4.11    0.60
   1   3   2    4.20    0.66
   1  -3   3    7.18    0.77
   1   3   3    7.81    0.95
   1  -3   4    3.14    0.70
   1   3   4    3.11    0.79
   1  -3   5    0.17    0.41
   1   3   5    0.03    0.48
   1   3   6   35.18    2.31
  -1   4   6   29.71    2.06
  -1   4   5    5.23    1.03
   1  -4  -4  123.69    3.46
   1  -4  -3   66.41    2.30
   1  -4  -2    2.24    0.63
   1  -4  -1  252.31    3.30
   1  -4   0  179.25    2.59
   1   4   0  171.37    1.83
   1  -4   1    2.15    0.56
   1   4   1    1.64    0.44
   1  -4   2   14.07    0.88
   1   4   2   14.19    1.08
   1  -4   3   53.13    1.71
   1   4   3   56.60    2.12
   1  -4   4    7.54    0.90
   1   4   4    7.10    1.10
   1  -4   5    0.10    0.44
   1   4   5    0.73    0.62
   1   4   6    6.53    1.26
  -1   5   6   32.48    2.29
  -1   5   5   36.80    2.23
   1  -5  -4  191.78    4.31
   1  -5  -3   10.33    1.14
   1  -5  -2    0.40    0.49
   1  -5  -1  111.51    2.39
   1  -5   0  132.03    2.45
   1   5   0  122.21    1.75
   1  -5   1  118.13    2.22
   1   5   1  115.43    2.20
   1  -5   2    2.79    0.52
   1   5   2    2.98    0.61
   1  -5   3    2.53    0.54
   1   5   3    2.69    0.68
   1  -5   4   11.91    1.01
   1   5   4   11.78    1.27
   1   5   5    4.02    1.00
   1   5   6    4.51    1.11
  -1   6   6   58.27    2.95
  -1   6   5   32.11    2.16
   1  -6  -4   19.37    1.59
   1  -6  -3    5.01    0.97
   1  -6  -2    2.56    0.68
   1  -6  -1   14.11    1.09
   1  -6   0  434.44    4.56
   1   6   0  419.74    3.28
   1  -6   1   21.18    1.09
   1   6   1   22.18    1.15
   1  -6   2   14.57    0.93
   1   6   2   15.85    1.18
   1  -6   3    4.03    0.64
   1   6   3    3.96    0.83
   1  -6   4    6.96    0.81
   1   6   4    6.34    1.08
   1   6   5    1.66    0.76
  -1   7   6   24.49    2.16
  -1   7   5    3.64    0.99
   1  -7  -4   71.04    2.91
   1  -7  -3  160.69    3.88
   1  -7  -2   17.10    1.33
   1  -7  -1    4.45    0.78
   1  -7   0  109.45    2.48
   1   7   0  104.06    1.87
   1  -7   1    4.65    0.67
   1   7   1    4.30    0.67
   1  -7   2    7.21    0.79
   1   7   2    6.89    0.94
   1  -7   3  143.39    2.94
   1   7   3  138.13    3.58
   1   7   4  128.64    3.91
   1   7   5   24.91    2.01
   1  -8  -4   67.50    2.94
   1  -8  -3   80.95    2.92
   1  -8  -2   18.27    1.42
   1  -8  -1    8.60    1.03
   1  -8   0   68.50    2.13
   1   8   0   69.40    1.65
   1  -8   1   42.33    1.67
   1   8   1   42.51    1.65
   1  -8   2  146.60    2.92
   1   8   2  150.09    3.43
   1  -8   3    3.67    0.68
   1   8   3    4.05    0.85
   1   8   4   32.09    2.10
   1   8   5    0.20    0.56
   1  -9  -4   48.73    2.62
   1  -9  -3   31.29    2.01
   1  -9  -2   28.18    1.75
   1  -9  -1   14.44    1.25
   1  -9   0   47.40    1.87
   1   9   0   46.00    1.41
   1  -9   1  157.02    3.19
   1   9   1  158.93    3.17
   1  -9   2  328.44    4.68
   1   9   2  310.59    5.12
   1   9   3    4.89    0.96
   1   9   4    3.22    0.92
   1   9   5    1.75    0.83
  -1  10   5    3.53    1.10
   1 -10  -4    2.42    0.86
   1 -10  -3   -0.27    0.50
   1 -10  -2   87.27    3.08
   1 -10  -1    2.80    0.74
   1 -10   0    0.56    0.50
   1 -10   1  374.96    5.09
   1  10   1  367.66    5.00
   1 -10   2    0.90    0.48
   1  10   2    1.15    0.56
   1  10   3    1.78    0.65
   1  10   4   16.68    1.67
   1 -11  -4   13.24    1.65
   1 -11  -3   33.41    2.21
   1 -11  -2   48.84    2.38
   1 -11  -1   31.97    1.86
   1 -11   0   61.45    2.36
   1 -11   1   43.65    1.92
   1  11   1   41.55    1.79
   1  11   2   14.54    1.33
   1  11   3   14.78    1.40
   1  11   4  149.39    4.72
   1 -12  -4   45.41    2.81
   1 -12  -3    0.90    0.68
   1 -12  -2   34.20    2.13
   1 -12  -1   69.08    2.73
   1 -12   0   20.64    1.50
   1  12   2    1.00    0.58
   1  12   3   18.66    1.66
   1  12   4   16.63    1.72
   1 -13  -3    0.34    0.62
   1 -13  -2   41.10    2.36
   1 -13  -1   82.37    3.06
   1 -13   0    2.28    0.75
   1  13   3    1.63    0.76
   1 -14  -3   11.56    1.64
   1 -14  -2   22.82    1.87
   1 -14  -1   -0.14    0.52
   1 -15  -2   18.24    1.77
   2   0  -4   49.15    1.90
   2   0  -3    0.14    0.40
   2   0  -2  176.51    2.74
   2   0  -1    0.01    0.35
   2   0   0   12.10    0.88
   2   0   1    0.09    0.36
   2   0   2    1.48    0.53
   2   0   3   -0.11    0.41
   2   0   4  200.21    4.31
   2   0   5   -0.03    0.44
   2   0   6  105.72    3.86
   2  -1  -4   36.34    1.71
   2  -1  -3  146.19    2.96
   2   1  -3  142.94    2.58
   2  -1  -2  178.67    2.89
   2   1  -2  191.23    2.68
   2  -1  -1   40.66    1.41
   2   1  -1   40.04    1.23
   2  -1   0   99.13    2.03
   2   1   0   98.09    1.88
   2  -1   1    6.79    0.79
   2   1   1    6.37    0.76
   2  -1   2  172.24    2.99
   2   1   2  183.00    3.17
   2  -1   3  333.78    4.78
   2   1   3  344.29    4.93
   2  -1   4  676.99    7.98
   2   1   4  632.22    7.58
   2  -1   5    0.83    0.59
   2   1   5    1.09    0.60
   2  -1   6   14.81    1.55
   2   1   6   14.45    1.57
   2  -2  -4   40.26    1.94
   2  -2  -3    4.20    0.81
   2   2  -3    4.19    0.53
   2  -2  -2  146.68    2.84
   2   2  -2  141.15    1.98
   2  -2  -1   81.09    2.03
   2   2  -1   85.16    1.53
   2  -2   0   18.33    1.11
   2   2   0   17.38    0.87
   2  -2   1 1028.88    6.82
   2   2   1 1068.64    6.63
   2  -2   2   98.82    2.37
   2   2   2  103.21    2.54
   2  -2   3  136.32    3.08
   2   2   3  133.72    3.22
   2  -2   4   76.65    2.64
   2   2   4   73.60    2.71
   2  -2   5    2.59    0.77
   2   2   5    2.36    0.78
   2  -2   6   11.03    1.55
   2  -3  -5    4.32    0.94
   2  -3  -4  265.74    4.92
   2  -3  -3    3.52    0.75
   2  -3  -2   33.46    1.55
   2   3  -2   31.12    0.84
   2  -3  -1   98.20    2.36
   2   3  -1   95.46    1.53
   2  -3   0  402.39    4.52
   2   3   0  383.48    3.38
   2  -3   1   40.53    1.53
   2   3   1   39.22    1.35
   2  -3   2   51.93    1.82
   2   3   2   52.04    1.87
   2  -3   3   46.29    1.87
   2   3   3   47.69    2.08
   2  -3   4   80.56    2.71
   2   3   4   83.55    3.04
   2  -3   5   46.18    2.31
   2   3   5   46.43    2.51
   2  -3   6    0.28    0.62
  -2   4   6   69.36    3.12
   2  -4  -5    1.34    0.72
   2  -4  -4  591.95    7.62
   2  -4  -3   42.86    1.96
   2  -4  -2   45.60    1.89
   2  -4  -1    0.37    0.47
   2   4  -1    0.23    0.21
   2  -4   0   24.59    1.28
   2   4   0   23.07    0.94
   2  -4   1  484.71    5.12
   2   4   1  478.30    4.68
   2  -4   2   45.73    1.76
   2   4   2   42.29    1.70
   2  -4   3   45.53    1.90
   2   4   3   46.19    2.09
   2  -4   4    6.38    0.98
   2   4   4    6.85    1.09
   2  -4   5    0.73    0.56
   2   4   5    0.91    0.66
  -2   5   6    9.91    1.51
   2  -5  -5    3.92    1.02
   2  -5  -4   67.08    2.75
   2  -5  -3    2.56    0.74
   2  -5  -2    0.76    0.59
   2  -5  -1    5.74    0.85
   2  -5   0   38.68    1.64
   2   5   0   37.60    1.12
   2  -5   1   83.89    2.29
   2   5   1   85.16    2.05
   2  -5   2    1.09    0.51
   2   5   2    0.92    0.47
   2  -5   3    7.89    0.94
   2   5   3    7.71    1.06
   2  -5   4   -0.17    0.40
   2   5   4    0.08    0.48
   2  -5   5    0.63    0.58
   2   5   5    0.89    0.63
  -2   6   6    6.56    1.36
   2  -6  -5    3.67    1.05
   2  -6  -4  179.45    4.61
   2  -6  -3    1.87    0.72
   2  -6  -2  343.48    5.27
   2  -6  -1   24.51    1.51
   2  -6   0   55.76    2.07
   2   6   0   53.45    1.37
   2  -6   1  448.29    5.51
   2   6   1  425.89    4.68
   2  -6   2   28.30    1.51
   2   6   2   28.63    1.53
   2  -6   3    2.09    0.63
   2   6   3    2.23    0.69
   2  -6   4    0.07    0.41
   2   6   4   -0.04    0.42
   2  -6   5    1.87    0.70
   2   6   5    1.68    0.73
   2  -7  -5    0.03    0.59
   2  -7  -4    0.05    0.54
   2  -7  -3   15.96    1.50
   2  -7  -2   74.68    2.68
   2  -7  -1   59.03    2.29
   2  -7   0  132.26    3.22
   2   7   0  124.13    2.05
   2  -7   1   13.04    1.14
   2   7   1   11.83    0.93
   2  -7   2  132.80    3.23
   2   7   2  127.35    3.13
   2  -7   3   35.41    1.80
   2   7   3   37.22    2.01
   2  -7   4    1.43    0.74
   2   7   4    1.57    0.67
   2   7   5   12.77    1.54
   2  -8  -5   20.77    2.00
   2  -8  -4   21.52    1.85
   2  -8  -3    2.73    0.88
   2  -8  -2    1.25    0.69
   2  -8  -1   12.51    1.25
   2  -8   0   69.17    2.45
   2  -8   1    6.86    0.99
   2   8   1    7.19    0.80
   2  -8   2  132.95    3.44
   2   8   2  130.93    3.26
   2  -8   3  176.42    3.99
   2   8   3  182.58    4.39
   2  -8   4   13.39    1.31
   2   8   4   14.74    1.54
   2   8   5    2.37    0.89
   2  -9  -5   10.26    1.75
   2  -9  -4   21.38    1.89
   2  -9  -3    8.80    1.34
   2  -9  -2  108.38    3.45
   2  -9  -1    3.21    0.80
   2  -9   0   19.40    1.44
   2  -9   1   46.80    2.15
   2   9   1   46.14    1.73
   2  -9   2   11.04    1.16
   2   9   2   11.05    1.16
   2  -9   3    2.33    0.72
   2   9   3    1.82    0.69
   2   9   4    7.30    1.32
   2 -10  -4    4.51    1.14
   2 -10  -3   19.40    1.79
   2 -10  -2   35.87    2.17
   2 -10  -1  104.52    3.48
   2 -10   0   53.92    2.41
   2 -10   1  130.53    3.60
   2 -10   2    3.19    0.84
   2  10   2    3.23    0.82
   2  10   3   41.31    2.26
   2  10   4    0.17    0.56
   2 -11  -4    0.37    0.65
   2 -11  -3   10.95    1.57
   2 -11  -2   99.48    3.65
   2 -11  -1   40.41    2.30
   2 -11   0    3.34    0.84
   2 -11   1   43.87    2.18
   2 -11   2   21.51    1.60
   2  11   3    1.84    0.71
   2  11   4    0.57    0.65
   2 -12  -3   -0.20    0.58
   2 -12  -2    1.45    0.77
   2 -12  -1   45.26    2.48
   2 -12   0    1.51    0.71
   2 -12   1   29.11    1.94
   2 -13  -3   17.15    1.91
   2 -13  -2   56.55    2.98
   2 -13  -1   43.42    2.51
   2 -13   0   18.29    1.72
   2 -13   1   -0.20    0.48
   2 -14  -2    2.19    0.91
   2 -14  -1   78.48    3.43
   2 -14   0    5.61    1.16
   2 -15  -1   20.80    2.01
   3   0  -3   -0.20    0.34
   3   0  -2   10.88    0.97
   3   0  -1    0.00    0.37
   3   0   0  328.72    4.37
   3   0   1   -0.01    0.37
   3   0   2  119.06    3.07
   3   0   3   -0.25    0.41
   3   0   4  634.05    8.55
   3   0   5    0.24    0.57
   3  -1  -3   32.09    1.68
   3  -1  -2   16.21    1.21
   3   1  -2   15.43    1.04
   3  -1  -1   12.79    1.08
   3   1  -1   12.93    0.98
   3  -1   0  138.11    3.05
   3   1   0  163.49    3.37
   3  -1   1   22.87    1.35
   3   1   1   25.08    1.37
   3  -1   2   83.16    2.59
   3   1   2   84.88    2.58
   3  -1   3    1.02    0.57
   3   1   3    0.95    0.52
   3  -1   4    5.77    1.10
   3   1   4    5.18    0.98
   3  -1   5   59.00    2.89
   3   1   5   58.06    2.85
   3  -2  -4    8.30    1.17
   3  -2  -3    8.85    1.04
   3  -2  -2  114.75    3.00
   3  -2  -1   67.24    2.26
   3   2  -1   64.79    1.82
   3  -2   0   24.38    1.42
   3   2   0   25.78    1.26
   3  -2   1  455.79    5.58
   3   2   1  469.39    5.43
   3  -2   2    5.66    0.89
   3   2   2    5.23    0.82
   3  -2   3   22.20    1.57
   3   2   3   21.11    1.55
   3  -2   4   16.52    1.51
   3   2   4   14.51    1.44
   3  -2   5    1.30    0.75
   3   2   5    1.00    0.71
   3  -3  -4    0.42    0.56
   3  -3  -2   36.84    1.83
   3  -3  -1   25.38    1.51
   3   3  -1   26.01    1.18
   3  -3   0   13.67    1.21
   3   3   0   13.63    0.94
   3  -3   1   47.22    1.97
   3   3   1   45.87    1.73
   3  -3   2  176.05    3.81
   3   3   2  177.47    3.81
   3  -3   3  205.77    4.57
   3   3   3  193.27    4.39
   3  -3   4   14.47    1.42
   3   3   4   14.07    1.49
   3  -3   5   31.71    2.15
   3   3   5   26.22    2.02
   3  -4  -5   22.05    1.81
   3  -4  -3    1.08    0.62
   3  -4  -2   95.39    3.04
   3  -4  -1  171.77    3.82
   3  -4   0   34.04    1.74
   3   4   0   37.03    1.41
   3  -4   1   75.43    2.58
   3   4   1   71.11    2.17
   3  -4   2   25.92    1.60
   3   4   2   24.31    1.46
   3  -4   3    0.38    0.47
   3   4   3    0.02    0.43
   3  -4   4    5.53    1.07
   3   4   4    5.55    1.09
   3  -4   5    1.78    0.80
   3  -5  -5   12.44    1.69
   3  -5  -4   16.87    1.59
   3  -5  -3    0.37    0.55
   3  -5  -2  250.55    4.89
   3  -5  -1   55.93    2.33
   3  -5   0   26.13    1.61
   3   5   0   25.09    1.15
   3  -5   1    7.84    1.10
   3   5   1    7.74    0.82
   3  -5   2    1.17    0.57
   3   5   2    1.20    0.51
   3  -5   3   57.35    2.48
   3   5   3   56.39    2.46
   3  -5   4    3.40    0.90
   3   5   4    3.92    0.94
   3  -6  -5   35.42    2.42
   3  -6  -4   -0.08    0.53
   3  -6  -3   18.30    1.64
   3  -6  -2   33.08    1.95
   3  -6  -1   83.46    2.88
   3  -6   0   75.93    2.67
   3  -6   1   78.45    2.83
   3   6   1   75.78    2.24
   3  -6   2   25.15    1.67
   3   6   2   23.02    1.46
   3  -6   3    9.77    1.16
   3   6   3    9.68    1.18
   3  -6   4    3.02    1.06
   3   6   4    3.84    0.97
   3  -7  -5    1.65    0.84
   3  -7  -4    6.41    1.26
   3  -7  -3   62.72    2.87
   3  -7  -2  235.18    5.14
   3  -7  -1    3.00    0.81
   3  -7   0   54.47    2.45
   3  -7   1   26.16    1.73
   3   7   1   23.09    1.26
   3  -7   2    3.78    0.91
   3   7   2    3.15    0.70
   3  -7   3   85.19    3.16
   3   7   3   79.81    2.94
   3  -7   4   -0.06    0.52
   3   7   4    0.14    0.52
   3  -8  -4    0.02    0.60
   3  -8  -3   13.95    1.54
   3  -8  -2   53.12    2.67
   3  -8  -1   17.21    1.52
   3  -8   0    0.79    0.61
   3  -8   1    3.03    0.83
   3  -8   2    0.29    0.53
   3   8   2    0.14    0.41
   3  -8   3   26.97    1.95
   3   8   3   24.52    1.70
   3  -8   4    6.02    1.21
   3   8   4    4.55    1.05
   3  -9  -4    5.73    1.32
   3  -9  -3    1.75    0.84
   3  -9  -2   -0.12    0.49
   3  -9  -1   93.78    3.38
   3  -9   0   70.85    2.88
   3  -9   1   14.94    1.50
   3  -9   2  129.16    3.99
   3  -9   3    2.03    0.78
   3   9   3    1.92    0.73
   3  -9   4   74.42    3.38
   3 -10  -4   21.95    2.10
   3 -10  -3   13.96    1.64
   3 -10  -2    7.25    1.40
   3 -10  -1   19.09    1.71
   3 -10   0    3.98    1.00
   3 -10   1    3.33    0.94
   3 -10   2    0.34    0.60
   3 -10   3    2.95    0.92
   3 -11  -3   13.50    1.90
   3 -11  -2    6.97    1.36
   3 -11  -1   54.89    2.84
   3 -11   0    2.76    0.92
   3 -11   1    0.07    0.52
   3 -11   2   24.28    1.99
   3 -12  -2    2.99    1.01
   3 -12  -1   64.34    3.19
   3 -12   0    6.45    1.29
   3 -12   1    7.21    1.34
   3 -12   2   29.89    2.16
   3 -13  -1   42.45    2.79
   3 -13   0    2.01    0.89
   3 -13   1    5.32    1.21
   4   0  -2   42.93    1.96
   4   0  -1   -0.09    0.38
   4   0   0   91.41    2.93
   4   0   1   -0.25    0.48
   4   0   2   38.43    2.06
   4   0   3   -0.20    0.42
   4   0   4   15.71    1.65
   4  -1  -2   22.63    1.55
   4  -1  -1    8.51    1.20
   4   1  -1    8.90    0.99
   4  -1   0    4.93    0.90
   4   1   0    5.84    0.93
   4  -1   1  136.67    3.68
   4   1   1  135.31    3.45
   4  -1   2    0.20    0.47
   4   1   2   -0.13    0.41
   4  -1   3    0.20    0.49
   4   1   3   -0.05    0.44
   4  -1   4   12.04    1.49
   4   1   4   11.75    1.46
   4  -2  -3    6.06    1.12
   4  -2  -2   52.14    2.39
   4  -2  -1   97.99    3.17
   4  -2   0   11.32    1.24
   4   2   0   12.28    1.14
   4  -2   1    6.79    1.12
   4   2   1    6.47    1.00
   4  -2   2    0.12    0.57
   4   2   2    0.21    0.47
   4  -2   3    1.08    0.66
   4   2   3    1.21    0.66
   4  -3  -2   10.39    1.25
   4  -3  -1   84.18    3.03
   4  -3   0   21.40    1.59
   4   3   0   23.09    1.44
   4  -3   1   48.88    2.34
   4   3   1   50.83    2.12
   4  -3   2    0.94    0.58
   4   3   2    0.72    0.53
   4  -3   3   25.57    1.90
   4   3   3   25.27    1.87
   4  -4  -2    0.33    0.52
   4  -4  -1   26.85    1.80
   4  -4   0   17.86    1.52
   4  -4   1    0.98    0.63
   4   4   1    0.61    0.48
   4  -4   2   23.50    1.85
   4   4   2   23.18    1.66
   4  -4   3    0.03    0.52
   4   4   3    0.00    0.45
   4  -5  -3   43.66    2.59
   4  -5  -2   17.41    1.66
   4  -5  -1    0.36    0.56
   4  -5   0  182.56    4.61
   4  -5   1   34.84    2.19
   4  -5   2   29.68    2.06
   4   5   2   28.22    1.78
   4  -5   3    1.66    0.79
   4   5   3    1.58    0.69
   4  -6  -3   -0.21    0.49
   4  -6  -2    0.22    0.54
   4  -6  -1    7.15    1.23
   4  -6   0  112.26    3.91
   4  -6   1    0.75    0.62
   4  -6   2    0.28    0.57
   4   6   2    0.43    0.49
   4  -6   3    3.88    1.03
   4   6   3    3.76    0.94
   4  -7  -4    0.06    0.66
   4  -7  -3   15.01    1.69
   4  -7  -2    9.69    1.47
   4  -7  -1    3.74    0.96
   4  -7   0   72.68    3.17
   4  -7   1    3.02    0.93
   4  -7   2   18.38    1.76
   4  -7   3   81.13    3.53
   4   7   3   80.23    3.23
   4  -8  -3   21.79    2.07
   4  -8  -2    0.81    0.69
   4  -8  -1   14.33    1.56
   4  -8   0   10.38    1.50
   4  -8   1    9.36    1.48
   4  -8   2  184.99    5.22
   4  -9  -3    3.74    1.12
   4  -9  -2    2.20    1.00
   4  -9  -1    4.25    1.08
   4  -9   0    0.74    0.67
   4  -9   1   23.99    2.06
   4  -9   2    1.60    0.82
   4 -10  -2    1.49    0.88
   4 -10  -1   22.83    2.03
   4 -10   0   27.99    2.22
   4 -10   1   59.00    3.06
   5   0   0    1.04    0.64
   5   0   1   -0.02    0.48
   5   0   2   30.26    2.23
   5  -1  -1    4.00    0.98
   5  -1   0   13.15    1.43
   5  -1   1    0.10    0.52
   5   1   1    0.11    0.48
   5  -1   2    5.50    1.18
   5   1   2    6.38    1.18
   5  -2  -1    6.10    1.17
   5  -2   0    9.31    1.43
   5  -2   1    0.10    0.54
   5   2   1    0.14    0.51
   5   2   2    6.11    1.19
   5  -3  -2    5.63    1.22
   5  -3  -1    4.78    1.13
   5  -3   0    3.62    0.96
   5  -3   1    0.58    0.59
   5   3   2   17.42    1.86
   5  -4  -2   22.25    1.99
   5  -4  -1   14.31    1.58
   5  -4   0   19.64    1.90
   5  -4   1    0.17    0.59
   5  -5  -2    0.23    0.61
   5  -5  -1   16.94    1.69
   5  -5   0    5.65    1.25
   5  -5   1  197.06    5.61
   5  -6  -1    7.88    1.45
   5  -6   0   80.37    3.65
   0   0  -1   -0.01    0.25
   0   0  -2   70.00    1.99
   0   0  -3   -0.06    0.46
   0   0  -4    3.25    0.85
   0   0  -5    0.06    0.46
   0   0  -6   55.92    3.12
   0  -1   0    0.00    0.05
   0  -1  -1   48.09    1.12
   0   1  -1   47.75    1.19
   0  -1  -2  252.44    3.42
   0   1  -2  246.83    3.38
   0  -1  -3  282.20    4.57
   0   1  -3  265.96    4.39
   0  -1  -4    0.35    0.55
   0   1  -4    0.56    0.64
   0  -1  -5    0.29    0.54
   0   1  -5    0.61    0.56
   0  -1  -6   33.32    2.40
   0   1  -6   34.15    2.41
   0  -2   0  211.38    1.33
   0  -2  -1  323.92    2.69
   0   2  -1  313.86    2.79
   0  -2  -2  310.17    3.72
   0   2  -2  323.07    3.98
   0  -2  -3    6.64    1.01
   0   2  -3    6.74    1.02
   0  -2  -4   77.35    2.80
   0   2  -4   74.94    2.79
   0  -2  -5   98.78    3.65
   0   2  -5  112.04    3.90
   0  -2  -6   19.01    1.96
   0   2  -6   21.11    2.01
   0  -3   0    0.08    0.15
   0  -3  -1   72.29    1.41
   0   3  -1   69.90    1.45
   0  -3  -2  565.33    5.22
   0   3  -2  550.54    5.16
   0  -3  -3   37.95    1.95
   0   3  -3   36.09    1.84
   0  -3  -4   11.76    1.35
   0   3  -4   12.68    1.33
   0  -3  -5    0.12    0.55
   0   3  -5    0.37    0.56
   0  -3  -6    1.12    0.79
   0   3  -6    0.87    0.72
   0  -4   0  249.67    2.13
   0  -4  -1  189.79    2.30
   0  -4   1  190.24    2.41
   0  -4  -2   25.30    1.23
   0   4  -2   29.52    1.37
   0  -4  -3    2.58    0.70
   0   4  -3    3.15    0.76
   0  -4  -4    1.36    0.68
   0   4  -4    1.12    0.67
   0  -4  -5   10.02    1.43
   0   4  -5   11.51    1.40
   0  -4  -6   28.68    2.37
   0   4  -6   28.21    2.22
   0  -5   0    0.07    0.30
   0  -5  -1    3.54    0.52
   0  -5   1    3.24    0.47
   0  -5  -2   20.39    1.28
   0  -5  -3    8.68    1.05
   0   5  -3    9.52    1.12
   0  -5  -4    7.91    1.20
   0   5  -4   10.36    1.28
   0  -5  -5   -0.08    0.47
   0   5  -5    0.31    0.52
   0  -5  -6   22.94    2.11
   0   5  -6   25.61    2.09
   0  -6   0   21.29    0.92
   0  -6  -1   16.76    0.95
   0  -6   1   16.76    0.89
   0  -6  -2  537.42    5.58
   0  -6   2  529.63    5.37
   0  -6  -3   11.94    1.24
   0  -6  -4    0.09    0.45
   0   6  -4    0.14    0.47
   0  -6  -5    4.84    1.21
   0   6  -5    5.31    1.15
   0  -6  -6   17.50    1.91
   0  -7   0   -0.19    0.29
   0  -7  -1   10.61    0.86
   0  -7   1    9.57    0.73
   0  -7  -2    0.97    0.50
   0  -7   2    1.15    0.47
   0  -7  -3  147.43    3.58
   0  -7   3  150.27    3.38
   0  -7  -4   12.23    1.40
   0  -7   4   12.78    1.30
   0  -7  -5   27.98    2.17
   0  -7   5   27.35    1.96
   0  -7  -6    9.26    1.60
   0  -7   6    9.15    1.46
   0  -8   0   96.61    1.96
   0  -8  -1    2.86    0.54
   0  -8   1    3.03    0.50
   0  -8  -2   36.50    1.66
   0  -8   2   35.78    1.49
   0  -8  -3    2.95    0.86
   0  -8   3    3.56    0.78
   0  -8  -4   49.64    2.64
   0  -8   4   49.69    2.35
   0  -8  -5   67.49    3.34
   0  -8   5   65.53    2.99
   0  -9   0    0.17    0.31
   0  -9  -1   63.48    1.94
   0  -9   1   68.10    1.89
   0  -9  -2   94.58    2.65
   0  -9   2   98.84    2.49
   0  -9  -3   14.86    1.36
   0  -9   3   15.03    1.23
   0  -9  -4  163.40    4.67
   0  -9   4  159.24    4.17
   0  -9   5   64.68    3.03
   0 -10   0  412.96    4.50
   0 -10  -1   73.00    2.13
   0 -10   1   76.91    2.08
   0 -10  -2  126.41    3.18
   0 -10   2  129.41    2.89
   0 -10  -3    0.06    0.38
   0 -10   3    0.34    0.42
   0 -10   4    5.36    0.96
   0 -10   5  107.64    3.78
   0 -11   0    0.08    0.29
   0 -11  -1   67.70    2.19
   0 -11   1   67.40    2.01
   0 -11   2   84.87    2.47
   0 -11   3    4.48    0.89
   0 -11   4   61.14    2.66
   0 -11   5    7.74    1.27
   0 -12   0    3.97    0.68
   0 -12   1    0.95    0.47
   0 -12   2   29.90    1.50
   0 -12   3    7.07    1.01
   0 -12   4   -0.18    0.49
   0 -13   3   13.86    1.26
   0 -13   4    3.63    0.89
   1   0  -6    6.22    1.24
   1   0  -5    0.09    0.49
   1   0  -4   11.39    1.20
   1   0  -3    0.00    0.43
   1   0  -2 1024.64    6.40
  -1   0   1   -0.06    0.20
  -1   0   0  349.24    2.15
  -1   0  -1   -0.28    0.35
  -1   0  -2  744.85    6.31
  -1   0  -3    0.06    0.49
  -1   0  -4    2.82    0.97
  -1   0  -5   -0.23    0.52
  -1   0  -6  142.62    5.25
   1  -1  -6    8.19    1.32
   1   1  -6    8.75    1.39
   1  -1  -5   21.82    1.67
   1   1  -5   22.91    1.75
   1  -1  -4   78.04    2.69
   1   1  -4   81.55    2.84
   1  -1  -3 1467.59    9.38
   1   1  -3 1524.76    9.73
   1  -1  -2  412.12    4.13
   1   1  -2  414.72    4.13
  -1  -1  -1  412.69    3.65
  -1   1  -1  426.61    3.74
  -1  -1  -3   37.41    2.01
  -1   1  -3   37.47    2.00
  -1  -1  -4    0.14    0.57
  -1   1  -4    0.45    0.58
  -1  -1  -5   52.25    2.79
  -1   1  -5   61.76    3.08
  -1  -1  -6    0.83    0.76
  -1   1  -6    0.57    0.61
   1  -2  -6    9.93    1.49
   1   2  -6   11.37    1.42
   1  -2  -5  145.38    4.25
   1   2  -5  138.12    4.01
   1  -2  -4    0.57    0.46
   1   2  -4    0.20    0.49
   1  -2  -3    4.55    0.80
   1   2  -3    5.38    0.87
   1  -2  -2 1035.29    6.31
  -1  -2   1  404.54    3.14
   1  -2  -1  399.09    2.28
  -1  -2   0    8.51    0.55
  -1  -2  -1  425.41    3.82
  -1   2  -1  432.46    3.76
  -1  -2  -2    0.68    0.52
  -1   2  -2    0.29    0.50
  -1  -2  -3  360.01    5.39
  -1   2  -3  374.38    5.53
  -1  -2  -4    9.79    1.40
  -1   2  -4   10.48    1.41
  -1  -2  -5   44.67    2.84
  -1   2  -5   47.39    2.78
  -1  -2  -6    0.06    0.59
  -1   2  -6   -0.38    0.50
   1  -3  -6   29.19    2.11
   1   3  -6   28.62    2.15
   1  -3  -5   57.87    2.62
   1   3  -5   59.45    2.69
   1  -3  -4    1.19    0.62
   1   3  -4    0.96    0.57
   1  -3  -3  348.70    4.58
   1   3  -3  357.41    4.90
  -1  -3   2  368.14    4.09
   1  -3  -2  371.84    3.77
  -1  -3   0    8.50    0.61
  -1  -3  -1  391.94    3.86
  -1   3  -1  394.73    3.57
  -1  -3  -2    4.15    0.79
  -1   3  -2    4.23    0.72
  -1  -3  -3    7.83    1.14
  -1   3  -3    8.58    1.12
  -1  -3  -4    3.43    1.02
  -1   3  -4    2.77    0.91
  -1  -3  -5    0.09    0.56
  -1   3  -5    0.40    0.59
  -1  -3  -6   29.01    2.51
  -1   3  -6   30.45    2.37
  -1  -4   6   28.88    2.11
   1  -4  -6   26.83    2.09
   1  -4  -5    4.32    0.96
   1  -4  -4  113.84    3.19
  -1  -4   3   67.58    2.23
   1  -4  -3   59.01    1.98
  -1  -4   2    1.80    0.52
   1  -4  -2    2.07    0.51
  -1  -4   1  259.00    2.95
  -1  -4   0  170.22    2.25
  -1  -4  -1    1.77    0.52
  -1   4  -1    1.89    0.45
  -1  -4  -2   13.51    1.15
  -1   4  -2   15.53    1.22
  -1  -4  -3   52.44    2.27
  -1   4  -3   56.70    2.33
  -1  -4  -4    6.57    1.14
  -1   4  -4    8.30    1.24
  -1  -4  -5    0.53    0.67
  -1   4  -5    0.90    0.65
  -1  -4  -6    5.75    1.39
  -1   4  -6    5.41    1.31
  -1  -5   6   29.35    2.19
  -1  -5   5   30.04    1.95
   1  -5  -5   28.65    1.87
  -1  -5   4  189.61    4.12
   1  -5  -4  181.41    3.89
  -1  -5   3    9.56    1.06
   1  -5  -3    8.79    1.03
  -1  -5   2    0.81    0.44
   1  -5  -2    0.06    0.33
  -1  -5   1  110.15    2.00
  -1  -5   0  129.60    2.23
   1  -5   0  126.80    1.18
  -1  -5  -1  114.67    2.39
  -1   5  -1  114.99    1.94
  -1  -5  -2    2.99    0.69
  -1   5  -2    3.24    0.66
  -1  -5  -3    2.84    0.77
  -1   5  -3    2.77    0.74
  -1  -5  -4   13.24    1.55
  -1   5  -4   12.93    1.41
  -1  -5  -5    3.09    1.07
  -1   5  -5    4.29    1.11
  -1  -5  -6    3.72    1.20
  -1   5  -6    3.83    1.15
  -1  -6   6   54.42    2.82
  -1  -6   5   27.63    1.92
  -1  -6   4   23.35    1.62
   1  -6  -4   19.72    1.44
  -1  -6   3    5.60    0.92
   1  -6  -3    4.44    0.75
  -1  -6   2    2.54    0.58
   1  -6  -2    2.09    0.45
  -1  -6   1   14.82    0.96
   1  -6  -1   14.33    0.68
  -1  -6   0  478.26    4.47
   1  -6   0  422.14    2.47
  -1  -6  -1   22.16    1.23
   1  -6   1   20.63    0.88
  -1  -6  -2   16.39    1.35
  -1   6  -2   15.23    1.11
  -1  -6  -3    3.83    0.89
  -1   6  -3    4.65    0.89
  -1  -6  -4    5.85    1.12
  -1   6  -4    6.03    1.10
  -1  -6  -5    1.06    0.74
  -1   6  -5    1.52    0.75
  -1  -6  -6   10.26    1.77
  -1   6  -6   10.58    1.67
  -1  -7   6   22.64    1.98
  -1  -7   5    3.46    0.92
  -1  -7   4   71.50    2.76
  -1  -7   3  153.42    3.42
   1  -7  -3  133.40    2.96
  -1  -7   2   17.15    1.15
   1  -7  -2   15.53    0.95
  -1  -7   1    4.86    0.67
   1  -7  -1    4.43    0.50
  -1  -7   0  104.57    2.14
   1  -7   0  105.80    1.44
  -1  -7  -1    3.80    0.68
   1  -7   1    4.53    0.54
  -1  -7  -2    7.23    1.02
   1  -7   2    6.80    0.82
  -1  -7  -3  151.74    4.10
  -1   7  -3  147.92    3.51
  -1  -7  -4  125.53    4.18
  -1   7  -4  134.34    3.89
  -1  -7  -5   23.64    2.20
  -1   7  -5   24.16    1.95
  -1  -8   5   -0.04    0.47
  -1  -8   4   68.28    2.70
  -1  -8   3   81.00    2.58
  -1  -8   2   16.91    1.13
  -1  -8   1    8.31    0.85
  -1  -8   0   72.78    1.98
   1  -8   0   67.97    1.28
  -1  -8  -1   41.48    1.73
   1  -8   1   42.12    1.24
  -1  -8  -2  146.83    3.56
   1  -8   2  149.53    2.92
  -1  -8  -3    3.69    0.89
   1  -8   3    3.62    0.73
  -1  -8  -4   29.41    2.22
  -1  -8  -5    0.27    0.63
   1  -8   5    0.49    0.56
  -1  -9   5    0.03    0.46
  -1  -9   4   47.92    2.28
  -1  -9   3   29.81    1.65
  -1  -9   2   28.28    1.46
  -1  -9   1   14.05    1.01
  -1  -9   0   48.75    1.73
  -1  -9  -1  163.23    3.43
   1  -9   1  152.87    2.33
  -1  -9  -2  327.55    5.53
   1  -9   2  307.03    4.06
  -1  -9  -3    4.72    1.06
   1  -9   3    4.22    0.78
  -1  -9  -4    3.72    1.05
   1  -9   4    2.98    0.80
  -1  -9  -5    1.79    0.98
   1  -9   5    1.72    0.75
  -1 -10   5    2.63    0.85
  -1 -10   4    2.83    0.81
  -1 -10   3    0.11    0.38
  -1 -10   2   82.15    2.41
  -1 -10   1    2.97    0.61
  -1 -10   0    0.98    0.46
  -1 -10  -1  376.43    5.49
  -1 -10  -2    1.04    0.58
   1 -10   2    0.99    0.40
  -1 -10  -3    1.63    0.79
   1 -10   3    2.18    0.62
  -1 -10  -4   17.79    1.88
   1 -10   4   18.07    1.55
  -1 -10  -5   65.50    3.73
   1 -10   5   65.87    3.10
  -1 -11   4   12.38    1.29
  -1 -11   3   32.12    1.77
  -1 -11   2   48.56    2.00
  -1 -11   1   34.49    1.68
  -1 -11   0   64.93    2.29
  -1 -11  -1   43.00    2.00
  -1 -11  -2   14.35    1.41
  -1 -11  -3   17.11    1.73
  -1 -11  -4  149.65    5.10
  -1 -12   4   44.34    2.32
  -1 -12   3    0.83    0.54
  -1 -12   2   34.79    1.76
  -1 -12   1   71.21    2.43
  -1 -12   0   20.62    1.38
  -1 -12  -1    3.41    0.79
  -1 -12  -2    0.83    0.64
  -1 -12  -3   19.94    1.82
  -1 -13   4    2.37    0.80
  -1 -13   3   -0.04    0.45
  -1 -13   2   41.30    2.01
  -1 -13   1   85.18    2.75
  -1 -13   0    2.12    0.65
  -1 -13  -1   17.38    1.47
  -1 -13  -2    1.91    0.74
  -1 -14   3   11.91    1.28
  -1 -14   2   25.97    1.70
  -1 -14   1    0.06    0.39
  -1 -14   0    3.30    0.85
  -1 -14  -1    4.77    1.00
  -1 -15   2   18.29    1.50
  -2   0   6  250.95    5.48
  -2   0   5   -0.08    0.38
  -2   0   4   47.59    1.95
  -2   0   3    0.14    0.33
  -2   0   2  176.22    2.45
  -2   0   1    0.11    0.25
  -2   0   0   12.37    0.81
  -2   0  -1   -0.01    0.38
  -2   0  -2    6.47    0.93
  -2   0  -3    0.08    0.46
  -2   0  -4  189.47    4.97
  -2   0  -5    0.13    0.64
  -2  -1   6   46.65    2.53
  -2   1   6   42.06    2.33
  -2  -1   5  183.61    4.20
  -2  -1   4   37.63    1.85
  -2  -1   3  136.67    2.78
  -2   1   3  139.83    2.65
  -2  -1   2  182.30    2.65
  -2   1   2  176.66    2.29
  -2  -1   1   39.98    1.13
  -2   1   1   39.74    0.93
  -2  -1   0   98.23    1.84
  -2   1   0   94.52    1.61
  -2  -1  -1    6.59    0.78
  -2   1  -1    6.61    0.77
  -2  -1  -2  187.71    3.81
  -2   1  -2  167.18    3.33
  -2  -1  -3  323.29    5.56
  -2   1  -3  314.38    5.39
  -2  -1  -4  562.62    8.27
  -2   1  -4  627.54    9.01
  -2  -1  -5    1.00    0.84
  -2   1  -5    0.68    0.74
  -2  -2   6    0.12    0.54
  -2  -2   5   69.07    2.67
   2  -2  -5   61.48    2.44
  -2  -2   4   40.47    1.88
   2  -2  -4   37.01    1.67
  -2  -2   3    3.94    0.69
  -2   2   3    4.45    0.64
  -2  -2   2  149.98    2.62
  -2   2   2  147.01    2.01
  -2  -2   1   83.88    1.71
  -2   2   1   83.67    1.12
  -2  -2   0   18.71    0.98
  -2   2   0   16.88    0.76
  -2  -2  -1 1024.71    7.28
  -2  -2  -2  103.87    2.96
  -2   2  -2   93.56    2.60
  -2  -2  -3  133.80    3.76
  -2   2  -3  131.86    3.62
  -2  -2  -4   70.99    3.16
  -2   2  -4   72.31    3.08
  -2  -2  -5    1.97    0.97
  -2   2  -5    1.80    0.85
  -2  -3   6    2.18    0.79
  -2  -3   5    4.53    0.91
  -2  -3   4  277.49    4.88
   2  -3  -4  265.09    4.25
  -2  -3   3    3.84    0.70
  -2  -3   2   31.97    1.27
  -2   3   2   30.36    0.88
  -2  -3   1  100.51    1.99
  -2  -3   0  407.48    4.12
  -2  -3  -1   40.79    1.59
  -2   3  -1   40.45    1.45
  -2  -3  -2   53.90    2.21
  -2   3  -2   52.22    2.07
  -2  -3  -3   46.47    2.35
  -2   3  -3   44.79    2.16
  -2   3  -4   83.74    3.29
  -2   3  -5   49.04    2.98
  -2  -4   6   74.37    3.21
  -2  -4   5    1.21    0.65
  -2  -4   4  621.98    7.23
  -2  -4   3   44.79    1.82
  -2  -4   2   43.93    1.56
  -2  -4   1    0.30    0.37
  -2  -4   0   25.46    1.18
  -2  -4  -1  492.73    5.47
  -2   4  -1  506.54    4.66
  -2  -4  -2   43.76    1.98
  -2   4  -2   47.37    1.95
  -2  -4  -3   39.35    2.12
  -2   4  -3   43.52    2.15
  -2  -4  -4    6.39    1.24
  -2   4  -4    7.56    1.34
  -2  -4  -5    0.60    0.72
  -2   4  -5    0.48    0.64
  -2  -5   6    9.77    1.40
  -2  -5   5    3.26    0.88
  -2  -5   4   72.87    2.60
  -2  -5   3    2.35    0.62
  -2  -5   2    0.75    0.40
  -2  -5   1    6.09    0.73
  -2  -5   0   40.62    1.52
  -2  -5  -1   83.81    2.45
  -2   5  -1   83.99    1.83
  -2  -5  -2    0.96    0.60
  -2   5  -2    1.27    0.57
  -2  -5  -3    7.05    1.21
  -2   5  -3    7.54    1.11
  -2  -5  -4   -0.06    0.53
  -2   5  -4    0.03    0.44
  -2  -5  -5    1.03    0.68
  -2   5  -5    1.01    0.72
  -2  -6   5    4.21    0.91
  -2  -6   4  197.46    4.28
  -2  -6   3    1.89    0.60
  -2  -6   2  355.05    4.55
  -2  -6   1   25.55    1.28
  -2  -6   0   57.71    1.88
  -2  -6  -1  442.90    5.54
  -2  -6  -2   28.51    1.82
  -2   6  -2   29.16    1.45
  -2  -6  -3    2.17    0.81
  -2   6  -3    1.92    0.65
  -2  -6  -4    0.12    0.64
  -2   6  -4   -0.03    0.45
  -2  -6  -5    1.39    0.80
  -2   6  -5    1.48    0.80
  -2  -7   5   -0.01    0.46
  -2  -7   4    0.04    0.47
  -2  -7   3   14.74    1.21
  -2  -7   2   79.85    2.34
  -2  -7   1   58.78    1.92
  -2  -7   0  133.47    2.94
  -2  -7  -1   13.16    1.18
  -2  -7  -2  128.31    3.62
  -2  -7  -3   38.85    2.51
  -2   7  -3   37.78    1.94
  -2  -7  -4    1.69    0.82
  -2   7  -4    1.39    0.68
  -2  -7  -5   12.35    2.05
  -2   7  -5   14.24    1.69
  -2  -8   5   19.69    1.67
  -2  -8   4   21.08    1.56
  -2  -8   3    2.99    0.71
  -2  -8   2    1.49    0.51
  -2  -8   1   12.28    1.04
  -2  -8   0   70.43    2.27
  -2  -8  -1    7.11    1.02
  -2  -8  -2  129.20    3.80
  -2  -8  -3  176.35    5.14
  -2  -8  -4   15.14    2.19
  -2  -8  -5    1.85    1.00
  -2  -9   5   10.43    1.50
  -2  -9   4   24.50    1.68
  -2  -9   3    9.31    1.06
  -2  -9   2  107.50    2.93
  -2  -9   1    3.10    0.67
  -2  -9   0   20.04    1.40
  -2  -9  -1   44.55    2.07
  -2  -9  -2    9.89    1.38
  -2  -9  -3    1.31    0.79
  -2  -9  -4    7.28    1.52
  -2 -10   4    4.26    0.92
  -2 -10   3   18.96    1.43
  -2 -10   2   34.89    1.77
  -2 -10   1   94.65    2.82
  -2 -10   0   51.24    2.16
  -2 -10  -1  122.65    3.60
  -2 -10  -2    3.20    0.90
  -2 -10  -3   39.88    2.66
  -2 -10  -4    1.24    0.80
  -2 -11   4    1.34    0.69
  -2 -11   3   10.68    1.18
  -2 -11   2  102.84    3.11
  -2 -11   1   36.11    1.85
  -2 -11   0    3.60    0.82
  -2 -11  -1   45.28    2.30
  -2 -11  -2   21.58    1.83
  -2 -11  -3    2.31    0.94
  -2 -11  -4    0.81    0.81
  -2 -12   3    0.31    0.45
  -2 -12   2    1.55    0.63
  -2 -12   1   41.15    2.05
  -2 -12   0    0.88    0.53
  -2 -12  -1   27.47    1.91
  -2 -12  -2    3.59    1.01
  -2 -12  -3    1.68    0.85
  -2 -13   3   18.35    1.58
  -2 -13   2   53.37    2.48
  -2 -13   1   40.25    2.20
  -2 -13   0   16.51    1.57
  -2 -13  -1    0.20    0.47
  -2 -13  -2   12.98    1.81
  -2 -13  -3    6.95    1.51
  -2 -14   2    1.82    0.69
  -2 -14   1   73.00    3.05
  -2 -14   0    5.46    1.14
  -2 -14  -1   15.18    1.62
  -2 -14  -2   13.50    1.60
  -2 -15   1   22.06    1.85
  -2 -15   0    3.66    0.98
  -2 -15  -1    9.80    1.53
  -3   0   4   12.04    1.08
  -3   0   3    0.04    0.28
  -3   0   2   11.48    0.79
  -3   0   1    0.10    0.30
  -3   0   0  337.81    4.10
  -3   0  -1    0.09    0.40
  -3   0  -2  114.97    3.31
  -3   0  -3    0.22    0.54
  -3   0  -5    0.21    0.76
  -3  -1   4    3.33    0.68
  -3  -1   3   31.67    1.35
  -3  -1   2   17.79    1.02
  -3   1   2   15.94    0.82
  -3  -1   1   13.88    0.93
  -3   1   1   11.87    0.73
  -3  -1   0  138.14    2.77
  -3   1   0  140.45    2.58
  -3   1  -1   25.06    1.43
  -3  -1  -2   86.34    2.97
  -3   1  -2   84.30    2.81
  -3  -1  -3    1.12    0.68
  -3   1  -3    1.23    0.76
  -3  -1  -4    5.20    1.29
  -3   1  -4    6.28    1.38
  -3  -1  -5   57.11    3.42
  -3   1  -5   56.28    3.31
  -3  -2   5   12.03    1.23
  -3  -2   4    8.81    0.99
  -3  -2   3    9.84    0.93
  -3  -2   1   64.43    1.80
  -3  -2   0   25.40    1.33
  -3   2   0   23.53    1.10
  -3  -2  -1  474.45    6.01
  -3   2  -1  492.02    5.63
  -3  -2  -2    5.79    1.06
  -3   2  -2    6.39    1.03
  -3  -2  -3   22.62    1.88
  -3   2  -3   20.49    1.69
  -3  -2  -4   15.54    1.86
  -3   2  -4   15.67    1.75
  -3  -2  -5    0.83    0.84
  -3   2  -5    1.33    0.85
  -3  -3   5    1.41    0.64
  -3  -3   4    0.26    0.46
  -3  -3   1   25.40    1.25
  -3  -3   0   13.92    1.12
  -3  -3  -1   46.68    2.00
  -3  -3  -2  159.96    4.00
  -3   3  -2  179.06    4.03
  -3  -3  -3  191.99    5.06
  -3   3  -3  206.77    5.06
  -3  -3  -4   12.64    1.77
  -3   3  -4   13.41    1.64
  -3   3  -5   30.59    2.49
  -3  -4   5   22.81    1.62
  -3  -4   4   50.40    2.12
  -3  -4   3    1.27    0.51
  -3  -4   2   92.57    2.38
  -3  -4   1  174.95    3.23
  -3  -4   0   35.42    1.63
  -3  -4  -1   74.02    2.52
  -3  -4  -2   24.97    1.80
  -3  -4  -3    0.31    0.52
  -3   4  -3    0.06    0.50
  -3  -4  -4    4.54    1.18
  -3   4  -4    5.75    1.19
  -3  -5   5   12.05    1.28
  -3  -5   4   17.90    1.40
  -3  -5   3    0.15    0.39
  -3  -5   2  261.98    4.16
  -3  -5   1   58.22    2.01
  -3  -5   0   26.02    1.46
  -3  -5  -1    8.27    1.14
  -3  -5  -2    1.04    0.66
  -3  -5  -3   57.75    3.02
  -3  -5  -4    4.40    1.22
  -3  -6   5   39.08    2.22
  -3  -6   4    0.00    0.42
  -3  -6   3   22.40    1.54
  -3  -6   2   35.22    1.71
  -3  -6   1   86.10    2.51
  -3  -6   0   79.94    2.54
  -3  -6  -1   73.22    2.65
  -3  -6  -2   24.19    1.82
  -3  -6  -3    9.78    1.55
  -3  -6  -4    3.45    1.15
  -3  -7   5    1.26    0.64
  -3  -7   4    7.13    1.13
  -3  -7   3   67.82    2.48
  -3  -7   2  247.72    4.42
  -3  -7   1    3.30    0.71
  -3  -7   0   55.96    2.23
  -3  -7  -1   25.27    1.73
  -3  -7  -2    4.26    1.02
  -3  -7  -3   87.23    3.87
  -3  -7  -4    0.08    0.67
  -3  -8   4   -0.12    0.41
  -3  -8   3   15.83    1.39
  -3  -8   2   52.71    2.21
  -3  -8   1   17.71    1.34
  -3  -8   0    0.61    0.50
  -3  -8  -1    3.01    0.83
  -3  -8  -2    0.35    0.62
  -3  -8  -3   26.22    2.35
  -3  -8  -4    5.03    1.49
  -3  -9   4    6.31    1.05
  -3  -9   3    1.60    0.63
  -3  -9   2   -0.09    0.43
  -3  -9   1   99.81    3.18
  -3  -9   0   71.43    2.73
  -3  -9  -1   13.53    1.41
  -3  -9  -2  131.14    4.57
  -3  -9  -3    2.67    0.98
  -3 -10   4   24.76    1.82
  -3 -10   3   14.88    1.41
  -3 -10   2    6.78    1.07
  -3 -10   1   18.89    1.53
  -3 -10   0    3.83    0.92
  -3 -10  -1    3.38    0.90
  -3 -10  -2    0.09    0.58
  -3 -11   3   13.00    1.38
  -3 -11   2    5.99    1.04
  -3 -11   1   53.56    2.53
  -3 -11   0    3.18    0.84
  -3 -11  -1    0.07    0.46
  -3 -11  -2   24.67    2.18
  -3 -12   2    3.86    0.89
  -3 -12   1   61.65    2.80
  -3 -12   0    7.94    1.33
  -3 -12  -1    5.54    1.20
  -3 -12  -2   27.58    2.33
  -3 -13   1   40.51    2.48
  -3 -13   0    2.41    0.84
  -3 -13  -1    5.18    1.14
  -4   0  -2   35.67    2.21
  -4   0  -3   -0.22    0.57
  -4   0  -4   17.02    2.02
  -4  -1   0    5.25    0.83
  -4  -1  -1  133.83    3.64
  -4  -1  -2    0.37    0.50
  -4  -1  -3    0.13    0.63
  -4  -1  -4   12.91    1.94
  -4  -2   1   94.37    2.57
  -4  -2   0   11.41    1.12
  -4  -2  -1    6.45    1.07
  -4  -2  -2    0.20    0.52
  -4  -2  -3    1.23    0.80
  -4  -2  -4    2.62    1.16
  -4  -3   3   34.41    1.73
  -4  -3   2   10.63    1.02
  -4  -3   1   78.78    2.49
  -4  -3   0   21.82    1.49
  -4  -3  -1   50.62    2.43
  -4  -3  -2    1.19    0.71
  -4  -3  -3   25.91    2.23
  -4  -3  -4    4.74    1.38
  -4  -4   3   68.14    2.46
  -4  -4   2    0.16    0.38
  -4  -4   1   25.35    1.56
  -4  -4   0   17.32    1.45
  -4  -4  -1    1.03    0.63
  -4  -4  -2   25.32    2.11
  -4  -4  -3    0.00    0.56
  -4  -5   4  102.22    3.21
  -4  -5   3   46.43    2.13
  -4  -5   2   18.05    1.37
  -4  -5   1    0.61    0.46
  -4  -5   0  192.83    4.48
  -4  -5  -1   36.56    2.22
  -4  -5  -2   30.63    2.26
  -4  -5  -3    1.52    0.84
  -4  -6   4   56.71    2.52
  -4  -6   3    0.01    0.50
  -4  -6   2    0.07    0.40
  -4  -6   1    7.83    1.12
  -4  -6   0  113.12    3.62
  -4  -6  -1    1.43    0.65
  -4  -6  -2    0.15    0.60
  -4  -6  -3    3.26    1.04
  -4  -7   4    0.36    0.54
  -4  -7   3   15.27    1.40
  -4  -7   2   11.03    1.24
  -4  -7   1    3.27    0.82
  -4  -7   0   78.38    3.11
  -4  -7  -1    2.98    0.89
  -4  -7  -2   18.19    1.87
  -4  -7  -3   77.03    3.87
  -4  -8   3   24.19    1.78
  -4  -8   2    0.85    0.56
  -4  -8   1   15.64    1.47
  -4  -8   0   11.70    1.39
  -4  -8  -1    8.91    1.47
  -4  -8  -2  195.79    5.82
  -4  -9   3    4.98    1.01
  -4  -9   2    2.91    0.82
  -4  -9   1    5.10    1.04
  -4  -9   0    1.40    0.73
  -4  -9  -1   25.91    2.09
  -4  -9  -2    1.55    0.84
  -4 -10   2    2.24    0.80
  -4 -10   1   24.36    1.87
  -4 -10   0   29.01    2.17
  -4 -10  -1   56.08    3.06
  -5  -5  -1  200.57    5.56
  -5  -6   1    8.41    1.38
  -5  -6   0   79.90    3.44
  -5  -6  -1   43.75    2.80
  -5  -7   1   11.05    1.62
  -5  -7   0   18.69    1.88
   0   9  -6    0.45    0.77
   0   9  -7    9.36    1.69
   0  10  -6    0.70    0.78
   0  10  -7   30.35    2.49
   0  11  -6   15.89    2.27
   0  11  -7   57.24    3.34
   0  11  -8   19.86    1.85
   0  12  -5    1.90    1.05
   0  12  -6    5.54    1.45
   0  12  -7   17.34    2.01
   0  12  -8   15.22    1.62
   0  13  -5   15.99    2.25
   0  13  -6   35.45    2.78
   0  13  -7   16.75    2.02
   0  13  -8   10.53    1.57
   0  14  -4   25.86    2.42
   0  14  -5    0.71    0.80
   0  14  -6    8.26    1.75
   0  14  -7   10.84    1.81
   0  14  -8    1.12    0.70
   0  15  -3   16.92    2.05
   0  15  -4    5.66    1.47
   0  15  -5   89.75    4.34
   0  15  -6   11.77    1.99
   0  15  -7    0.77    0.77
   0  15  -8   23.64    1.76
   0  16  -2   19.93    2.13
   0  16  -3    9.61    1.78
   0  16  -4   -0.07    0.64
   0  16  -5   59.45    3.56
   0  16  -6   11.32    1.90
   0  16  -7    0.76    0.71
   0  16  -8   10.84    1.22
   0  17  -2   28.08    2.46
   0  17  -3    6.51    1.54
   0  17  -4    9.55    1.87
   0  17  -5   29.97    2.66
   0  17  -6   14.13    2.00
   0  17  -7    1.85    0.82
   0  17  -8    4.45    0.84
   0  18  -2  156.21    5.29
   0  18  -3   63.12    3.55
   0  18  -4    2.96    1.18
   0  18  -5   43.84    3.06
   0  18  -6   14.78    2.03
   0  18  -7    7.90    1.27
   0  19  -2   14.75    2.09
   0  19  -3   26.33    2.37
   0  19  -4   11.20    1.91
   0  19  -5   30.72    2.49
   0  19  -6    0.52    0.64
   0  19  -7    0.20    0.50
   0  20  -3  185.22    5.69
   0  20  -4   31.52    2.48
   0  20  -5    2.12    0.92
   0  20  -6    1.81    0.76
   0  20  -7   -0.08    0.34
   0  21  -3    5.92    1.34
   0  21  -4    9.64    1.59
   0  21  -5   12.33    1.49
   0  21  -6    1.38    0.59
   0  22  -3    1.38    0.79
   0  22  -4    4.08    1.09
   0  22  -5    2.39    0.79
   0  23  -4    1.04    0.64
   1   7  -7    2.07    0.93
   1   8  -7    5.03    1.33
   1   9  -8   19.40    1.90
   1   9  -7    1.23    0.87
   1   9  -6   10.78    1.83
  -1   9  -6   11.16    1.84
   1  10  -8    0.38    0.71
   1  10  -7   30.01    2.55
   1  10  -6    0.83    0.86
  -1  10  -6   12.28    1.94
   1  11  -8    4.50    1.17
   1  11  -7    0.17    0.75
   1  11  -6    0.03    0.75
   1  11  -5   -0.04    0.64
  -1  11  -5    1.09    0.84
  -1  11  -6   -0.36    0.65
  -1  11  -7    0.62    0.70
   1  12  -8   42.04    2.62
   1  12  -7    4.20    1.26
   1  12  -6   64.70    3.68
   1  12  -5   63.67    3.62
  -1  12  -5   20.05    2.23
  -1  12  -6    4.94    1.36
  -1  12  -7   -0.02    0.65
   1  13  -8    2.28    0.88
   1  13  -7    9.73    1.77
   1  13  -6   42.71    3.11
   1  13  -5   26.99    2.57
  -1  13  -4   16.93    2.32
  -1  13  -5    0.03    0.67
  -1  13  -6    4.34    1.34
  -1  13  -7    3.56    1.15
   1  14  -8   42.45    2.45
   1  14  -7   25.25    2.29
   1  14  -6    0.18    0.80
   1  14  -5   58.45    3.54
   1  14  -4    0.81    0.78
  -1  14  -4    5.70    1.48
  -1  14  -5   11.52    1.98
  -1  14  -6    6.03    1.44
  -1  14  -7    4.51    1.18
  -1  14  -8    3.64    0.89
   1  15  -8   -0.17    0.48
   1  15  -7   29.67    2.31
   1  15  -6   23.74    2.39
   1  15  -5    9.42    1.82
   1  15  -4   13.82    2.12
   1  15  -3    3.90    1.20
  -1  15  -3   12.36    1.97
  -1  15  -4   61.87    3.58
  -1  15  -5    0.50    0.84
  -1  15  -6   26.55    2.41
  -1  15  -7    0.38    0.67
  -1  15  -8    0.07    0.50
   1  16  -8   29.01    1.86
   1  16  -7    1.26    0.85
   1  16  -6    1.04    0.89
   1  16  -5   19.66    2.24
   1  16  -4    1.16    0.91
   1  16  -3   44.23    2.96
  -1  16  -2    0.38    0.75
  -1  16  -3    0.35    0.76
  -1  16  -4    1.33    0.96
  -1  16  -5    1.62    0.96
  -1  16  -6   65.87    3.51
  -1  16  -7   15.07    1.64
  -1  16  -8    3.45    0.79
   1  17  -8    1.10    0.54
   1  17  -7    2.36    0.92
   1  17  -6    3.43    1.15
   1  17  -5    4.79    1.40
   1  17  -4    1.26    0.93
   1  17  -3  250.53    6.70
  -1  17  -1    5.51    1.42
  -1  17  -2   34.88    2.78
  -1  17  -3    6.66    1.58
  -1  17  -4    2.33    1.15
  -1  17  -5    1.56    0.94
  -1  17  -6    7.06    1.44
  -1  17  -7    7.27    1.28
   1  18  -7    0.12    0.51
   1  18  -6    8.41    1.57
   1  18  -5    5.94    1.46
   1  18  -4   49.71    3.19
   1  18  -3    4.42    1.29
  -1  18  -2   40.29    2.95
  -1  18  -3   14.44    2.14
  -1  18  -4   63.55    3.58
  -1  18  -5    5.78    1.46
  -1  18  -6   17.12    1.79
  -1  18  -7   24.01    1.69
   1  19  -7   12.55    1.27
   1  19  -6   10.69    1.57
   1  19  -5   19.60    2.07
   1  19  -4   57.88    3.35
   1  19  -3   84.15    3.94
  -1  19  -2    1.57    0.92
  -1  19  -3   26.73    2.41
  -1  19  -4   41.30    2.87
  -1  19  -5   15.77    1.85
  -1  19  -6    4.08    1.06
  -1  19  -7    1.51    0.60
   1  20  -7    1.37    0.51
   1  20  -6   18.54    1.67
   1  20  -5    1.17    0.80
   1  20  -4   35.97    2.56
   1  20  -3    5.10    1.34
  -1  20  -2   -0.40    0.62
  -1  20  -3   24.51    2.29
  -1  20  -4    7.64    1.56
  -1  20  -5    0.49    0.72
  -1  20  -6    0.26    0.57
   1  21  -6   20.68    1.49
   1  21  -5   10.04    1.51
   1  21  -4   12.24    1.74
  -1  21  -2    3.34    1.14
  -1  21  -3   29.74    2.28
  -1  21  -4    3.33    1.07
  -1  21  -5   16.46    1.59
  -1  21  -6    0.11    0.41
   1  22  -5   13.45    1.28
   1  22  -4   13.66    1.47
  -1  22  -3    1.20    0.79
  -1  22  -4    2.91    0.95
  -1  22  -5    0.42    0.55
  -1  23  -3   10.21    1.43
  -1  23  -4    8.62    1.22
   2   5  -7    4.76    1.19
   2   6  -7   10.48    1.77
   2   7  -8    4.57    1.18
   2   7  -7   22.26    2.15
   2   7  -6   17.08    2.03
   2   8  -8    6.16    1.35
   2   8  -7    2.08    1.00
   2   8  -6    6.45    1.41
   2   9  -8    2.01    0.93
   2   9  -7    0.91    0.86
   2   9  -6   26.00    2.38
   2  10  -8    8.83    1.55
   2  10  -7    6.16    1.43
   2  10  -6    0.17    0.69
  -2  10  -5   20.88    2.23
  -2  10  -6  132.79    4.99
   2  11  -9    1.87    0.70
   2  11  -8    1.05    0.74
   2  11  -7    0.59    0.76
   2  11  -6    4.95    1.37
   2  11  -5    4.79    1.32
  -2  11  -5   55.62    3.38
  -2  11  -6    0.12    0.69
   2  12  -9   10.21    1.14
   2  12  -8    1.78    0.88
   2  12  -7    0.22    0.69
   2  12  -6   26.47    2.51
   2  12  -5    0.14    0.73
  -2  12  -4    9.33    1.78
  -2  12  -5   29.51    2.62
  -2  12  -6   30.55    2.54
  -2  12  -7   10.23    1.55
   2  13  -9    0.95    0.50
   2  13  -8    4.79    1.16
   2  13  -7    9.67    1.71
   2  13  -6   29.54    2.62
   2  13  -5    7.75    1.65
   2  13  -4   10.39    1.85
  -2  13  -4   20.52    2.39
  -2  13  -5    1.29    0.96
  -2  13  -6    6.09    1.44
  -2  13  -7    0.18    0.61
   2  14  -8    0.86    0.65
   2  14  -7   17.33    1.99
   2  14  -6    0.02    0.70
   2  14  -5  111.80    4.71
   2  14  -4  141.26    5.27
  -2  14  -3    0.34    0.71
  -2  14  -4    0.15    0.73
  -2  14  -5    3.15    1.16
  -2  14  -6   18.98    2.03
  -2  14  -7    2.12    0.83
   2  15  -8    3.72    0.93
   2  15  -7    8.33    1.55
   2  15  -6   21.75    2.38
   2  15  -5   70.93    3.81
   2  15  -4    0.04    0.68
   2  15  -3    0.04    0.69
  -2  15  -2   13.84    2.07
  -2  15  -3    9.36    1.76
  -2  15  -4    9.39    1.85
  -2  15  -5    6.71    1.56
  -2  15  -6    0.72    0.75
  -2  15  -7    0.56    0.64
   2  16  -8   -0.03    0.50
   2  16  -7   18.36    1.82
   2  16  -6    1.17    0.89
   2  16  -5   26.01    2.47
   2  16  -4  107.74    4.66
   2  16  -3   20.23    2.23
  -2  16   0   13.67    2.00
  -2  16  -1    2.40    1.06
  -2  16  -2    2.00    0.99
  -2  16  -3    0.46    0.83
  -2  16  -4   18.67    2.13
  -2  16  -5    0.23    0.77
  -2  16  -6    0.64    0.72
  -2  16  -7    5.32    1.05
   2  17  -8    6.54    0.96
   2  17  -7    2.11    0.85
   2  17  -6    1.31    0.85
   2  17  -5    0.33    0.75
   2  17  -4   57.99    3.35
   2  17  -3   52.55    3.23
  -2  17  -1    0.39    0.75
  -2  17  -2    0.07    0.77
  -2  17  -3   18.08    2.22
  -2  17  -4   24.94    2.49
  -2  17  -5    0.43    0.70
  -2  17  -6   45.47    2.65
  -2  17  -7    2.02    0.74
   2  18  -7    6.21    1.09
   2  18  -6    4.78    1.21
   2  18  -5    5.58    1.36
   2  18  -4   10.32    1.79
   2  18  -3   21.47    2.21
  -2  18  -1    0.45    0.86
  -2  18  -2    2.02    1.08
  -2  18  -3    2.11    1.05
  -2  18  -4    4.22    1.27
  -2  18  -5    1.49    0.87
  -2  18  -6    5.51    1.16
  -2  18  -7   18.35    1.34
   2  19  -7   17.03    1.33
   2  19  -6   11.42    1.41
   2  19  -5    8.50    1.52
   2  19  -4    3.19    1.13
  -2  19  -1  103.56    4.50
  -2  19  -2    8.15    1.71
  -2  19  -3   23.80    2.32
  -2  19  -4   16.29    1.89
  -2  19  -5    1.02    0.73
  -2  19  -6   49.83    2.45
   2  20  -6   52.38    2.30
   2  20  -5    1.88    0.83
   2  20  -4   10.04    1.61
  -2  20  -1    3.13    1.07
  -2  20  -2    3.29    1.17
  -2  20  -3   -0.03    0.63
  -2  20  -4    1.51    0.87
  -2  20  -5   11.38    1.56
  -2  20  -6    3.86    0.81
   2  21  -6   15.74    1.22
   2  21  -5    7.29    1.19
   2  21  -4   -0.10    0.54
  -2  21  -2   26.86    2.31
  -2  21  -3    4.10    1.16
  -2  21  -4   21.42    1.80
  -2  21  -5   -0.06    0.52
   2  22  -5   24.17    1.48
  -2  22  -2    1.58    0.80
  -2  22  -3    1.02    0.72
  -2  22  -4    0.32    0.54
  -2  22  -5    3.40    0.74
  -2  23  -2    1.92    0.76
  -2  23  -3    9.61    1.30
  -2  23  -4    5.07    0.87
   3   3  -7  231.70    6.14
   3   4  -7   -0.20    0.63
   3   4  -6    0.30    0.77
   3   5  -8    4.83    1.19
   3   5  -7    3.03    1.09
   3   5  -6   34.11    2.56
   3   6  -8   14.11    1.65
   3   6  -7   21.17    2.19
   3   6  -6   23.45    2.24
   3   7  -8   42.09    2.69
   3   7  -7    3.98    1.28
   3   7  -6    3.86    1.13
   3   8  -8    7.93    1.51
   3   8  -7   16.62    1.97
   3   8  -6    4.64    1.33
   3   8  -5    2.05    0.98
   3   9  -9   14.31    1.38
   3   9  -8    4.19    1.07
   3   9  -7    2.99    1.13
   3   9  -6    2.91    1.14
   3   9  -5    1.73    0.94
  -3   9  -5  201.25    6.03
   3  10  -9    0.29    0.52
   3  10  -8    1.71    0.79
   3  10  -7    4.36    1.33
   3  10  -6   -0.30    0.62
   3  10  -5    1.00    0.86
  -3  10  -4   81.37    3.88
  -3  10  -5   44.39    3.01
   3  11  -9    0.22    0.49
   3  11  -8   -0.15    0.53
   3  11  -7    2.50    1.14
   3  11  -6   10.75    1.92
   3  11  -5    1.02    0.84
   3  11  -4   83.20    3.97
  -3  11  -4   43.14    3.00
  -3  11  -5   59.99    3.46
  -3  11  -6    1.73    0.90
   3  12  -9    2.04    0.64
   3  12  -8    4.08    1.00
   3  12  -7   14.55    2.12
   3  12  -6   11.77    1.94
   3  12  -5    0.04    0.64
   3  12  -4   54.09    3.34
  -3  12  -3    3.81    1.17
  -3  12  -4   22.36    2.40
  -3  12  -5   23.48    2.35
  -3  12  -6   31.64    2.46
   3  13  -8    3.80    0.94
   3  13  -7   66.49    3.50
   3  13  -6   34.38    2.75
   3  13  -5    1.40    0.92
   3  13  -4   66.90    3.72
   3  13  -3   35.97    2.73
  -3  13  -2   19.33    2.05
  -3  13  -3    1.97    1.04
  -3  13  -4    2.33    1.10
  -3  13  -5   16.15    2.23
  -3  13  -6    0.38    0.64
   3  14  -8    0.00    0.52
   3  14  -7   12.16    1.80
   3  14  -6   -0.06    0.71
   3  14  -5   28.34    2.61
   3  14  -4    0.06    0.74
   3  14  -3  161.81    5.44
  -3  14   0    5.09    1.24
  -3  14  -1   30.19    2.45
  -3  14  -2    2.30    1.05
  -3  14  -3    0.49    0.80
  -3  14  -4    2.30    1.24
  -3  14  -5    0.46    0.67
  -3  14  -6    4.08    1.12
   3  15  -8    1.69    0.68
   3  15  -7    0.57    0.67
   3  15  -6   53.69    3.10
   3  15  -5   83.29    4.05
   3  15  -4   27.19    2.44
   3  15  -3   -0.13    0.69
  -3  15   1   40.23    2.71
  -3  15   0   39.40    2.79
  -3  15  -1   97.91    4.14
  -3  15  -2   10.48    1.88
  -3  15  -3    1.08    0.96
  -3  15  -4    1.69    1.05
  -3  15  -5    2.93    1.14
  -3  15  -6   -0.26    0.55
   3  16  -8    1.58    0.54
   3  16  -7    5.63    1.25
   3  16  -6   19.01    1.90
   3  16  -5   58.01    3.32
   3  16  -4    7.00    1.54
   3  16  -3    1.03    0.84
  -3  16   0    0.99    0.78
  -3  16  -1    0.81    0.82
  -3  16  -2    8.48    1.71
  -3  16  -3   24.83    2.48
  -3  16  -4    4.62    1.38
  -3  16  -5    3.02    1.08
  -3  16  -6    0.17    0.57
   3  17  -7    5.45    1.06
   3  17  -6   -0.08    0.62
   3  17  -5   11.70    1.83
   3  17  -4   75.00    3.68
  -3  17   0    4.82    1.28
  -3  17  -1   42.05    2.97
  -3  17  -2    0.51    0.79
  -3  17  -3    1.27    0.98
  -3  17  -4    6.30    1.46
  -3  17  -5    0.16    0.66
  -3  17  -6    2.66    0.83
   3  18  -7   10.31    1.09
   3  18  -6    0.54    0.63
   3  18  -5    6.58    1.29
   3  18  -4   12.72    1.86
  -3  18   0   15.82    1.95
  -3  18  -1   82.47    4.06
  -3  18  -2   37.72    2.80
  -3  18  -3    8.41    1.76
  -3  18  -4   15.89    1.90
  -3  18  -5    7.39    1.35
  -3  18  -6    6.68    1.08
   3  19  -6    1.08    0.64
   3  19  -5    0.21    0.58
   3  19  -4    0.61    0.70
  -3  19   0    4.02    1.25
  -3  19  -1    0.99    0.90
  -3  19  -2    1.95    1.01
  -3  19  -3    4.35    1.29
  -3  19  -4   13.79    1.70
  -3  19  -5    1.32    0.69
  -3  19  -6    0.33    0.44
   3  20  -6    0.21    0.46
   3  20  -5    5.04    1.05
  -3  20  -1    8.77    1.65
  -3  20  -2    2.10    1.00
  -3  20  -3   33.21    2.28
  -3  20  -4    9.59    1.47
  -3  20  -5    0.63    0.52
   3  21  -5   10.69    1.11
  -3  21  -1   -0.30    0.51
  -3  21  -2    5.60    1.23
  -3  21  -3    2.60    0.95
  -3  21  -4    2.65    0.83
  -3  21  -5    0.12    0.39
  -3  22  -1    3.50    0.96
  -3  22  -2    9.08    1.34
  -3  22  -3   10.41    1.23
  -3  22  -4   15.37    1.23
  -3  23  -2    2.58    0.76
   4   0  -6  109.80    4.23
   4   1  -7    5.38    1.31
   4  -1  -6   12.34    1.83
   4   1  -6   10.12    1.72
   4   2  -7   10.08    1.71
   4  -2  -6   92.61    3.82
   4   2  -6  102.66    4.28
   4   3  -8   12.46    1.48
   4   3  -7    5.95    1.37
   4   3  -6  108.15    4.34
   4   4  -8    0.53    0.64
   4   4  -7   12.28    1.85
   4   4  -6    5.92    1.37
   4   4  -5    1.21    0.89
   4   5  -8    3.58    1.07
   4   5  -7    4.55    1.25
   4   5  -6   10.77    1.85
   4   5  -5    0.74    0.74
   4   6  -8    4.16    1.08
   4   6  -7   12.23    1.87
   4   6  -6   16.68    2.35
   4   6  -5    1.46    0.91
   4   7  -8    0.02    0.63
   4   7  -7    0.33    0.73
   4   7  -6   35.21    2.67
   4   7  -5    7.67    1.65
   4   8  -9    0.29    0.46
   4   8  -8    2.44    0.90
   4   8  -7    5.13    1.33
   4   8  -6    2.55    1.10
   4   8  -5   12.97    2.07
   4   8  -4    6.33    1.53
  -4   8  -4   22.86    2.09
   4   9  -9    0.34    0.44
   4   9  -8    1.20    0.73
   4   9  -7    3.88    1.25
   4   9  -6    0.63    0.85
   4   9  -5    0.00    0.70
   4   9  -4    0.04    0.65
  -4   9  -3   55.10    3.14
  -4   9  -4   34.98    2.69
   4  10  -8   13.29    1.51
   4  10  -7    2.58    1.04
   4  10  -6    0.00    0.69
   4  10  -5   25.86    2.43
   4  10  -4    6.46    1.46
   4  10  -3   11.53    1.84
  -4  10  -2   66.98    3.37
  -4  10  -3   36.76    2.67
  -4  10  -4    4.75    1.37
  -4  10  -5   77.69    3.77
   4  11  -8   17.40    1.62
   4  11  -7    7.37    1.51
   4  11  -6    1.33    0.93
   4  11  -5   14.39    2.17
   4  11  -4   -0.22    0.64
   4  11  -3    0.32    0.73
  -4  11  -2   64.46    3.40
  -4  11  -3    0.44    0.69
  -4  11  -4   36.98    2.76
  -4  11  -5   23.42    2.13
   4  12  -8    5.87    1.10
   4  12  -7    0.23    0.68
   4  12  -6   40.10    2.86
   4  12  -5   18.05    2.14
   4  12  -4   13.51    2.07
   4  12  -3   29.91    2.52
   4 -12  -2   52.98    3.41
   4 -12  -1   54.59    3.34
   4 -12   0    8.94    1.81
  -4  12  -1    1.51    0.89
  -4  12  -2   73.56    3.72
  -4  12  -3   30.47    2.60
  -4  12  -4    2.39    1.12
  -4  12  -5    7.13    1.47
   4  13  -8   35.86    1.96
   4  13  -7   30.33    2.29
   4  13  -6   -0.06    0.63
   4  13  -5    0.20    0.79
   4  13  -4   11.20    1.85
   4  13  -3    6.67    1.49
   4 -13  -2    3.46    1.24
   4 -13  -1   97.28    4.51
  -4  13   0    3.36    1.08
  -4  13  -1    7.06    1.55
  -4  13  -2    2.77    1.06
  -4  13  -3   14.43    2.10
  -4  13  -4    8.53    1.64
  -4  13  -5    1.02    0.79
   4  14  -8   14.22    1.21
   4  14  -7   42.49    2.44
   4  14  -6    5.87    1.34
   4  14  -5   28.22    2.60
   4  14  -4   13.87    2.05
   4  14  -3    2.45    1.12
  -4  14   1   14.80    2.06
  -4  14   0   23.38    2.23
  -4  14  -1    3.55    1.17
  -4  14  -2   29.41    2.56
  -4  14  -3   50.48    3.24
  -4  14  -4   12.89    1.88
  -4  14  -5    0.09    0.54
  -4  14  -6    0.34    0.58
   4  15  -7    3.13    0.87
   4  15  -6   16.19    1.73
   4  15  -5    0.55    0.76
   4  15  -4    2.00    1.08
  -4  15   2   -0.23    0.69
  -4  15   1   82.50    3.90
  -4  15   0   76.62    3.80
  -4  15  -1   -0.24    0.55
  -4  15  -2    1.57    0.96
  -4  15  -3    1.40    0.97
  -4  15  -4   -0.34    0.63
  -4  15  -5   10.24    1.57
  -4  15  -6    0.00    0.48
   4  16  -7    5.42    0.97
   4  16  -6   34.15    2.33
   4  16  -5    3.25    1.07
   4  16  -4    8.12    1.55
  -4  16   1    0.53    0.77
  -4  16   0    6.38    1.44
  -4  16  -1   25.80    2.40
  -4  16  -2   44.42    3.06
  -4  16  -3    7.18    1.57
  -4  16  -4   24.26    2.24
  -4  16  -5    1.81    0.77
  -4  16  -6   -0.13    0.40
   4  17  -7    0.16    0.42
   4  17  -6    0.24    0.57
   4  17  -5    0.42    0.66
   4  17  -4    1.60    0.81
  -4  17   1    9.14    1.63
  -4  17   0    0.91    0.85
  -4  17  -1    4.00    1.29
  -4  17  -2   88.04    4.16
  -4  17  -3    4.15    1.41
  -4  17  -4   17.18    1.84
  -4  17  -5    3.92    0.94
   4  18  -6    5.14    0.93
   4  18  -5   -0.02    0.55
  -4  18   1   16.15    1.77
  -4  18   0   30.28    2.45
  -4  18  -1    1.09    0.83
  -4  18  -2    9.32    1.73
  -4  18  -3    2.08    0.95
  -4  18  -4    2.22    0.85
  -4  18  -5    9.25    1.25
   4  19  -5    0.02    0.47
  -4  19   0   -0.09    0.68
  -4  19  -1    5.57    1.38
  -4  19  -2    0.95    0.82
  -4  19  -3    6.25    1.33
  -4  19  -4   26.27    1.86
  -4  19  -5    1.06    0.48
  -4  20   0    2.34    1.02
  -4  20  -1    6.16    1.34
  -4  20  -2    0.35    0.66
  -4  20  -3    0.33    0.54
  -4  20  -4    0.50    0.49
  -4  21   0    0.15    0.56
  -4  21  -1    0.58    0.68
  -4  21  -2    0.03    0.52
  -4  21  -3    2.09    0.67
  -4  22  -1    0.88    0.55
  -4  22  -2    0.61    0.51
   5   0  -7   -0.19    0.60
   5   0  -6    1.42    0.88
   5   0  -5   -0.08    0.68
   5   0  -4    4.04    1.22
   5  -1  -7    2.38    0.95
   5   1  -7    2.47    0.98
   5  -1  -6   73.66    3.61
   5   1  -6   75.11    3.68
   5  -1  -5    3.51    1.17
   5   1  -5    3.97    1.24
   5  -1  -4   52.40    3.13
   5   1  -4   53.24    3.12
   5   2  -8    0.18    0.53
   5  -2  -7   -0.13    0.58
   5   2  -7   -0.41    0.54
   5  -2  -6    4.27    1.18
   5   2  -6    3.62    1.15
   5  -2  -5    7.49    1.60
   5   2  -5    6.96    1.59
   5  -2  -4   46.85    3.02
   5   2  -4   45.52    3.03
   5   3  -8    0.12    0.49
   5   3  -7   15.59    1.76
   5  -3  -6   10.13    1.70
   5   3  -6   12.74    2.01
   5  -3  -5   37.21    2.76
   5   3  -5   40.56    2.93
   5  -3  -4   12.41    1.97
   5   3  -4   10.44    1.83
   5   4  -8   -0.04    0.51
   5   4  -7   36.81    2.50
   5  -4  -6   27.85    2.36
   5   4  -6   29.69    2.54
   5  -4  -5    0.27    0.69
   5   4  -5    0.00    0.73
   5  -4  -4   70.02    3.56
   5   4  -4   75.84    3.82
   5  -4  -3   57.88    3.28
   5   5  -8    1.74    0.75
   5   5  -7    0.25    0.70
   5  -5  -6   14.02    1.97
   5   5  -6   14.28    2.15
   5  -5  -5   83.01    3.90
   5   5  -5   88.37    4.15
   5  -5  -4    1.15    0.88
   5   5  -4    1.14    0.88
   5  -5  -3    0.39    0.79
   5   5  -3    0.17    0.72
   5  -5   2   45.30    3.00
   5   6  -8    4.27    0.97
   5   6  -7    3.63    1.10
   5   6  -6    0.32    0.75
   5  -6  -5   16.26    2.00
   5   6  -5   13.79    2.10
   5  -6  -4    2.73    1.12
   5   6  -4    3.21    1.16
   5  -6  -3    2.86    1.14
   5   6  -3    3.37    1.20
   5  -6   2  192.26    6.03
   5   7  -8    8.72    1.29
   5   7  -7    3.65    1.11
   5   7  -6    0.94    0.86
   5  -7  -5    0.17    0.73
   5   7  -5   -0.08    0.71
   5  -7  -4    0.58    0.86
   5   7  -4    0.87    0.82
   5  -7  -3   33.02    2.62
   5   7  -3   33.48    2.64
   5  -7  -2    4.94    1.37
   5  -7  -1    9.36    1.70
   5  -7   0   16.34    2.02
   5  -7   1    4.94    1.45
  -5   7  -3   93.66    3.95
   5   8  -8    3.37    0.90
   5   8  -7    1.21    0.79
   5   8  -6    0.83    0.86
   5  -8  -5    0.06    0.71
   5   8  -5   -0.07    0.69
   5  -8  -4    0.69    0.86
   5   8  -4    0.28    0.72
   5  -8  -3    8.20    1.67
   5   8  -3    7.63    1.58
   5  -8  -2    1.91    0.97
   5   8  -2    2.21    0.98
   5  -8  -1    0.00    0.79
   5  -8   0    9.75    1.85
   5  -8   1   10.82    1.99
  -5   8  -2   84.10    3.89
  -5   8  -3   25.78    2.28
   5   9  -8    0.62    0.58
   5   9  -7    0.78    0.76
   5   9  -6    6.78    1.47
   5   9  -5    0.19    0.70
   5  -9  -4    5.65    1.40
   5   9  -4    5.10    1.36
   5  -9  -3    3.32    1.26
   5   9  -3    2.85    1.10
   5  -9  -2   -0.28    0.80
   5  -9  -1   17.05    2.39
   5  -9   0   20.09    2.31
   5  -9   1   24.00    2.50
  -5   9  -2   69.31    3.61
  -5   9  -3   14.91    2.09
  -5   9  -4    6.36    1.40
   5  10  -8    1.48    0.62
   5  10  -7    1.20    0.78
   5  10  -6    0.31    0.71
   5  10  -5    4.63    1.30
   5 -10  -4    5.39    1.38
   5  10  -4    5.71    1.41
   5 -10  -3    1.66    0.92
   5  10  -3    1.41    0.91
   5 -10  -2    1.12    1.00
   5 -10  -1    4.66    1.39
   5 -10   0   21.75    2.43
  -5  10  -2    7.96    1.59
  -5  10  -3    2.08    1.01
  -5  10  -4    0.70    0.76
   5  11  -8   13.03    1.20
   5  11  -7    0.38    0.65
   5  11  -6    5.72    1.34
   5  11  -5    3.27    1.14
   5 -11  -4    9.85    1.78
   5  11  -4    8.84    1.67
   5 -11  -3   16.29    2.32
   5  11  -3   19.85    2.10
   5 -11  -2    0.75    0.88
   5 -11  -1   84.67    4.43
   5 -11   0    0.29    0.87
  -5  11  -1    3.59    1.15
  -5  11  -2   19.97    2.15
  -5  11  -3    0.77    0.83
  -5  11  -4    9.07    1.60
   5  12  -8    0.57    0.45
   5  12  -7    0.10    0.59
   5  12  -6    1.34    0.82
   5  12  -5   -0.28    0.59
   5  12  -4   -0.02    0.69
   5 -12  -3    0.92    1.00
   5  12  -3    1.10    0.83
   5 -12  -2   86.65    4.35
   5 -12  -1   24.47    2.51
  -5  12  -1    4.37    1.25
  -5  12  -2    4.78    1.31
  -5  12  -3    4.74    1.25
  -5  12  -4   21.06    2.05
   5  13  -7   10.42    1.28
   5  13  -6    8.36    1.44
   5  13  -5   -0.07    0.58
   5  13  -4    5.61    1.33
   5 -13  -3    2.70    1.13
   5 -13  -2   12.29    2.16
  -5  13   0  107.35    4.47
  -5  13  -1   18.10    1.98
  -5  13  -2   36.33    2.66
  -5  13  -3   15.62    1.92
  -5  13  -4    1.74    0.80
  -5  13  -5    1.37    0.71
   5  14  -7   11.43    1.16
   5  14  -6    1.02    0.71
   5  14  -5    0.05    0.62
   5  14  -4    5.12    1.26
  -5  14   1   22.11    2.14
  -5  14   0   17.80    2.05
  -5  14  -1    0.42    0.74
  -5  14  -2   17.55    1.97
  -5  14  -3    0.38    0.73
  -5  14  -4   -0.07    0.60
  -5  14  -5    4.87    0.93
   5  15  -6    2.57    0.81
   5  15  -5    2.19    0.89
   5  15  -4   -0.06    0.61
  -5  15   2   51.08    2.96
  -5  15   1    3.14    1.14
  -5  15   0   11.64    1.86
  -5  15  -1   10.99    1.83
  -5  15  -2   21.47    2.07
  -5  15  -3    7.60    1.53
  -5  15  -4   31.21    2.18
  -5  15  -5    4.45    0.91
   5  16  -6    1.71    0.65
   5  16  -5    4.10    0.94
  -5  16   2    8.54    1.51
  -5  16   1   37.82    2.65
  -5  16   0   27.30    2.27
  -5  16  -1   34.13    2.53
  -5  16  -2   29.98    2.38
  -5  16  -3   18.05    1.82
  -5  16  -4   16.29    1.58
  -5  16  -5    0.38    0.45
   5  17  -5    8.40    1.18
  -5  17   2    2.97    0.98
  -5  17   1    0.03    0.61
  -5  17   0    2.12    0.93
  -5  17  -1    0.37    0.68
  -5  17  -2   -0.20    0.63
  -5  17  -3    6.18    1.26
  -5  17  -4    0.59    0.57
  -5  18   1    0.26    0.63
  -5  18   0   -0.13    0.60
  -5  18  -1    3.71    1.07
  -5  18  -2   -0.03    0.55
  -5  18  -3    0.06    0.52
  -5  18  -4   20.60    1.41
  -5  19   1    7.74    1.29
  -5  19   0    0.27    0.66
  -5  19  -1    0.32    0.59
  -5  19  -2   26.23    1.88
  -5  19  -3    6.46    1.04
  -5  20   0    8.29    1.26
  -5  20  -1    0.23    0.55
  -5  20  -2    2.76    0.68
   6   0  -7    0.14    0.59
   6   0  -6   10.66    1.66
   6   0  -5    0.55    0.84
   6   0  -4   56.07    3.48
   6   0  -3    0.14    0.72
   6   0  -2   27.21    2.49
   6   0  -1   -0.21    0.74
   6   0   0    3.30    1.19
   6  -1  -7    1.32    0.74
   6   1  -7    0.99    0.67
   6  -1  -6    6.53    1.40
   6   1  -6    6.78    1.41
   6  -1  -5   -0.21    0.68
   6   1  -5    0.15    0.70
   6  -1  -4   16.80    2.08
   6   1  -4   19.01    2.13
   6  -1  -3    6.77    1.59
   6   1  -3    6.14    1.51
   6  -1  -2   74.70    3.92
   6   1  -2   72.47    3.79
   6  -1  -1    9.22    1.80
   6   1  -1    9.03    1.74
   6  -1   0   -0.11    0.77
   6  -2  -7    0.06    0.59
   6   2  -7    0.26    0.56
   6  -2  -6    0.83    0.72
   6   2  -6    0.55    0.73
   6  -2  -5   35.42    2.75
   6   2  -5   35.29    2.73
   6  -2  -4    0.44    0.79
   6   2  -4    0.43    0.79
   6  -2  -3    1.17    0.93
   6   2  -3    1.16    0.91
   6  -2  -2    4.62    1.44
   6   2  -2    4.37    1.24
   6  -2  -1    1.49    0.98
   6   2  -1    1.91    1.01
   6  -2   0    9.11    1.79
   6   3  -8    1.76    0.64
   6  -3  -7   -0.12    0.52
   6   3  -7   -0.05    0.52
   6  -3  -6    3.89    1.14
   6   3  -6    3.65    1.09
   6  -3  -5   -0.30    0.71
   6   3  -5    0.55    0.79
   6  -3  -4   25.17    2.48
   6   3  -4   25.50    2.46
   6  -3  -3   42.43    3.14
   6   3  -3   42.51    3.01
   6  -3  -2   59.45    3.36
   6   3  -2   59.86    3.39
   6  -3  -1   -0.11    0.78
   6   3  -1   -0.42    0.67
   6  -3   0   94.59    4.46
   6  -3   1    2.78    1.21
   6   4  -8    0.07    0.44
   6   4  -7   12.39    1.44
   6  -4  -6    0.07    0.56
   6   4  -6    0.10    0.67
   6  -4  -5   21.32    2.14
   6   4  -5   24.53    2.27
   6  -4  -4    0.31    0.81
   6   4  -4    1.04    0.85
   6  -4  -3   28.79    2.62
   6   4  -3   28.37    2.57
   6  -4  -2   42.97    3.13
   6   4  -2   43.39    2.90
   6  -4  -1   30.32    2.65
   6  -4   0   17.07    2.39
   6  -4   1    2.08    1.12
   6   5  -8    0.12    0.43
   6   5  -7    0.45    0.61
   6  -5  -6   11.52    1.65
   6   5  -6   14.17    1.66
   6  -5  -5   10.38    1.68
   6   5  -5    9.73    1.74
   6  -5  -4   -0.24    0.69
   6   5  -4   -0.51    0.58
   6  -5  -3   18.99    2.24
   6   5  -3   17.98    2.06
   6  -5  -2   15.50    2.30
   6   5  -2   15.04    2.16
   6  -5  -1   40.84    2.93
   6  -5   0    0.21    0.82
   6  -5   1   38.61    3.09
   6   6  -8    6.08    0.91
   6   6  -7    0.84    0.62
   6  -6  -6   38.46    2.50
   6   6  -6   41.35    2.68
   6  -6  -5    5.28    1.34
   6   6  -5    6.30    1.46
   6  -6  -4    0.16    0.78
   6   6  -4    0.18    0.70
   6  -6  -3   41.23    3.09
   6   6  -3   42.81    2.97
   6  -6  -2   25.70    2.61
   6   6  -2   22.98    2.19
   6  -6  -1    4.07    1.44
   6  -6   0   12.38    2.09
   6  -6   1   75.73    4.14
  -6   6  -2    2.78    1.07
   6   7  -8    1.80    0.55
   6   7  -7    0.17    0.56
   6  -7  -6    2.47    0.94
   6   7  -6    2.94    1.01
   6  -7  -5    9.77    1.62
   6   7  -5   11.55    1.87
   6  -7  -4    0.44    0.83
   6   7  -4    0.02    0.71
   6   7  -3   10.04    1.72
   6  -7  -2    2.31    1.19
   6   7  -2    2.69    1.00
   6  -7  -1    8.28    1.79
   6  -7   0   62.54    3.67
   6  -7   1   19.32    2.25
  -6   7  -2   14.85    1.82
   6   8  -7    0.63    0.58
   6   8  -6    0.01    0.60
   6  -8  -5    8.99    1.59
   6   8  -5    8.49    1.62
   6  -8  -4    0.87    0.95
   6   8  -4    0.60    0.80
   6  -8  -3    1.13    1.02
   6   8  -3    0.74    0.79
   6  -8  -2   -0.21    0.70
   6  -8  -1    6.19    1.59
   6  -8   0    3.95    1.49
   6  -8   1    4.61    1.57
  -6   8  -2    4.06    1.17
  -6   8  -3   16.54    1.78
   6   9  -7   10.60    1.21
   6   9  -6    0.47    0.66
   6  -9  -5    8.30    1.51
   6   9  -5    7.79    1.45
   6  -9  -4    2.50    1.07
   6   9  -4    2.27    1.00
   6  -9  -3   -0.58    0.69
   6   9  -3    0.19    0.70
   6  -9  -2    1.82    1.10
   6  -9  -1   20.16    2.38
   6  -9   0   -0.02    0.88
  -6   9  -2    3.69    1.12
  -6   9  -3   16.60    1.73
   6  10  -7    0.39    0.52
   6  10  -6    1.26    0.71
   6 -10  -5   -0.05    0.64
   6  10  -5   -0.15    0.60
   6 -10  -4    9.41    1.72
   6  10  -4    7.73    1.46
   6 -10  -3    0.40    0.91
   6  10  -3    0.43    0.70
   6 -10  -2    1.69    1.09
   6 -10  -1    0.04    0.85
   6 -10   0   10.94    2.10
  -6  10  -1    1.20    0.82
  -6  10  -2   -0.08    0.62
  -6  10  -3    0.18    0.63
   6  11  -7    0.20    0.40
   6  11  -6    0.50    0.56
   6  11  -5    2.23    0.90
   6 -11  -4    0.10    0.78
   6  11  -4   -0.02    0.66
   6 -11  -3    0.08    0.81
   6 -11  -2   17.97    2.21
   6 -11  -1   52.75    3.51
  -6  11  -1   26.47    2.27
  -6  11  -2   17.92    1.89
  -6  11  -3   10.74    1.63
   6  12  -6    2.95    0.81
   6  12  -5    5.06    1.11
   6 -12  -4   28.01    2.17
   6  12  -4   32.33    2.30
   6 -12  -3    2.82    1.06
   6 -12  -2   23.01    2.33
  -6  12   0   19.40    1.98
  -6  12  -1    3.82    1.12
  -6  12  -2    0.07    0.57
  -6  12  -3    8.05    1.41
  -6  12  -4    3.63    0.89
   6  13  -6    0.83    0.50
   6  13  -5    1.33    0.68
   6  13  -4   -0.01    0.55
  -6  13   1    1.98    0.89
  -6  13   0   12.24    1.82
  -6  13  -1    0.46    0.68
  -6  13  -2   17.06    1.77
  -6  13  -3   21.77    1.84
  -6  13  -4    1.25    0.62
   6  14  -5   11.15    1.18
  -6  14   3   22.09    1.84
  -6  14   2   22.97    1.99
  -6  14   1    2.56    0.98
  -6  14   0    1.08    0.78
  -6  14  -1    8.69    1.49
  -6  14  -2    4.74    1.15
  -6  14  -3    9.41    1.37
  -6  14  -4   26.00    1.55
  -6  15   3    0.53    0.61
  -6  15   2   43.64    2.50
  -6  15   1    0.26    0.59
  -6  15   0    2.19    0.80
  -6  15  -1   13.80    1.58
  -6  15  -2   19.75    1.71
  -6  15  -3    1.64    0.80
  -6  16   2    0.20    0.53
  -6  16   1   19.06    1.70
  -6  16   0    0.26    0.63
  -6  16  -1    0.40    0.61
  -6  16  -2    0.38    0.56
  -6  16  -3    3.18    0.83
  -6  17   2    1.40    0.65
  -6  17   1    0.20    0.51
  -6  17   0   20.91    1.67
  -6  17  -1   12.64    1.35
  -6  17  -2    1.20    0.68
  -6  18   1    0.28    0.51
  -6  18   0    0.84    0.61
  -6  18  -1    4.36    0.86
  -6  18  -2    0.33    0.42
   7   0  -7   -0.29    0.41
   7   0  -6   18.86    1.75
   7   0  -5   -0.05    0.67
   7   0  -4    7.04    1.55
   7   0  -3    0.17    0.83
   7   0  -2   40.26    2.98
   7   0  -1   -0.04    0.82
   7  -1  -7    0.81    0.51
   7   1  -7    0.91    0.54
   7  -1  -6    0.70    0.65
   7   1  -6    1.20    0.75
   7  -1  -5    0.81    0.75
   7   1  -5    1.33    0.86
   7  -1  -4    0.00    0.74
   7   1  -4   -0.25    0.63
   7  -1  -3   20.46    2.09
   7   1  -3   21.34    2.29
   7  -1  -2   26.27    2.54
   7   1  -2   24.89    2.27
   7  -1  -1    5.35    1.39
   7   1  -1    5.86    1.49
   7  -1   0    0.41    0.82
   7  -2  -7    3.86    0.75
   7   2  -7    4.26    0.78
   7  -2  -6   21.39    1.78
   7   2  -6   24.54    1.91
   7  -2  -5    8.90    1.56
   7   2  -5    9.52    1.54
   7  -2  -4    0.04    0.75
   7   2  -4    0.17    0.70
   7  -2  -3   23.29    2.29
   7   2  -3   23.76    2.33
   7  -2  -2   57.65    3.49
   7   2  -2   61.16    3.48
   7  -2  -1    6.95    1.66
   7   2  -1    7.85    1.66
   7  -2   0   15.21    2.23
   7   3  -7    0.30    0.47
   7  -3  -6    0.51    0.65
   7   3  -6    0.58    0.60
   7  -3  -5    4.52    1.21
   7   3  -5    5.01    1.26
   7  -3  -4   23.74    2.27
   7   3  -4   26.24    2.36
   7  -3  -3    1.20    0.96
   7   3  -3    0.75    0.83
   7  -3  -2   33.21    2.74
   7   3  -2   36.19    2.73
   7  -3  -1   63.41    3.75
   7  -3   0    8.63    1.78
   7  -4  -6    0.03    0.52
   7   4  -6    0.53    0.65
   7  -4  -5    8.69    1.50
   7   4  -5    9.41    1.57
   7  -4  -4   18.18    1.95
   7   4  -4   16.15    1.90
   7  -4  -3    2.15    1.14
   7  -4  -2    3.88    1.33
   7   4  -2    3.33    1.19
   7  -4  -1   28.45    2.60
   7  -4   0   14.00    2.16
   7  -4   1    1.20    0.97
   7   5  -7    1.45    0.57
   7  -5  -6    5.03    1.04
   7   5  -6    4.53    1.01
   7  -5  -5   11.18    1.64
   7   5  -5   13.74    1.64
   7  -5  -4   22.96    2.07
   7   5  -4   25.04    2.17
   7  -5  -3    6.30    1.52
   7   5  -3    5.25    1.33
   7  -5  -2   30.74    2.77
   7   5  -2   29.21    2.41
   7  -5  -1    9.23    1.87
   7  -5   0    0.97    0.98
   7  -5   1    2.48    1.11
   7  -6  -6    0.22    0.55
   7   6  -6    0.27    0.51
   7  -6  -5    2.50    0.94
   7   6  -5    3.63    1.03
   7  -6  -4   20.39    2.10
   7   6  -4   20.76    1.98
   7  -6  -3    1.35    1.00
   7   6  -3    1.73    0.90
   7  -6  -2   33.23    2.76
   7  -6  -1   16.53    2.36
   7  -6   0   12.16    2.05
   7  -7  -6    0.23    0.48
   7   7  -6   -0.02    0.46
   7  -7  -5    6.48    1.27
   7   7  -5    6.82    1.22
   7  -7  -4   18.68    1.91
   7   7  -4   19.63    1.88
   7  -7  -3   14.37    2.09
   7   7  -3   15.10    1.76
   7  -7  -2   17.58    2.11
   7  -7  -1    3.47    1.32
   7  -7   0    1.75    1.06
  -7   7  -1   -0.18    0.51
  -7   7  -2    2.54    0.89
   7   8  -6   -0.25    0.40
   7  -8  -5    2.11    0.79
   7   8  -5    3.05    0.89
   7  -8  -4    5.29    1.27
   7   8  -4    5.85    1.18
   7  -8  -3    3.05    1.20
   7   8  -3    2.63    0.95
   7  -8  -2    0.44    0.89
   7  -8  -1    8.01    1.74
   7  -8   0   10.64    1.99
  -7   8  -1    2.12    0.88
  -7   8  -2    0.11    0.56
   7   9  -6    0.24    0.43
   7  -9  -5    0.86    0.67
   7   9  -5    0.63    0.58
   7  -9  -4    1.07    0.81
   7   9  -4    1.11    0.68
   7  -9  -3    8.51    1.62
   7  -9  -2    6.22    1.50
   7  -9  -1    7.55    1.64
  -7   9  -1    0.14    0.59
  -7   9  -2   11.13    1.33
   7 -10  -5   -0.01    0.55
   7  10  -5    0.17    0.49
   7 -10  -4   -0.04    0.58
   7  10  -4    0.24    0.56
   7 -10  -3    0.69    0.78
   7 -10  -2    7.17    1.53
  -7  10   0    4.44    1.11
  -7  10  -1    4.36    1.04
  -7  10  -2    4.12    0.95
   7  11  -5   10.87    1.09
   7 -11  -3    0.35    0.77
  -7  11   1   10.23    1.50
  -7  11   0   12.94    1.52
  -7  11  -1    1.12    0.69
  -7  11  -2    5.60    1.00
  -7  12   4   10.78    1.08
  -7  12   3    5.29    1.00
  -7  12   2    1.28    0.70
  -7  12   1    2.00    0.81
  -7  12   0   13.59    1.48
  -7  12  -1    1.13    0.63
  -7  12  -2   36.55    1.96
  -7  13   3    7.44    1.11
  -7  13   2    0.25    0.53
  -7  13   1    0.78    0.62
  -7  13   0    0.33    0.54
  -7  13  -1    0.92    0.60
  -7  13  -2    6.83    1.04
  -7  14   3    1.11    0.54
  -7  14   2   18.39    1.44
  -7  14   1    0.12    0.50
  -7  14   0   -0.23    0.43
  -7  14  -1    0.16    0.46
  -7  14  -2   12.45    1.13
  -7  15   2    1.54    0.57
  -7  15   1   -0.04    0.42
  -7  15   0    8.49    1.05
  -7  15  -1   25.85    1.50
   8   0  -5    0.01    0.45
   8   0  -4   22.61    1.76
   8   0  -3   -0.20    0.61
   8   0  -2    2.42    0.94
   8   0  -1   -0.01    0.60
   8  -1  -5    1.57    0.71
   8   1  -5    1.80    0.64
   8  -1  -4    3.11    0.97
   8   1  -4    2.31    0.81
   8  -1  -3    0.52    0.70
   8   1  -3    0.36    0.64
   8  -1  -2    1.58    0.87
   8   1  -2    1.60    0.88
   8  -1  -1    4.36    1.13
   8  -2  -4    0.62    0.67
   8   2  -4    0.43    0.58
   8   2  -3   19.38    1.69
   8  -2  -2    2.15    0.98
   8   2  -2    2.39    0.91
   8  -2  -1    7.41    1.39
   8  -3  -5   26.48    1.67
   8   3  -5   25.44    1.55
   8  -3  -4    0.06    0.59
   8   3  -4    0.20    0.54
   8  -3  -3    6.31    1.28
   8   3  -3    6.40    1.21
   8  -3  -2    0.19    0.70
   8   3  -2   -0.15    0.64
   8  -3  -1    7.78    1.47
   8  -4  -5    0.24    0.51
   8   4  -5    0.44    0.47
   8  -4  -4   14.13    1.46
   8   4  -4   15.64    1.44
   8  -4  -3    0.05    0.63
   8   4  -3    0.09    0.60
   8  -4  -2   -0.09    0.63
   8  -4  -1   -0.03    0.70
   8  -5  -4    0.65    0.58
   8   5  -4    0.82    0.59
   8  -5  -3    3.36    0.99
   8   5  -3    3.15    0.89
   8  -5  -2    8.24    1.51
   8  -5  -1   54.80    2.84
  -8   5   0   13.76    1.26
   8  -6  -4    8.12    1.25
   8  -6  -3    0.50    0.71
   8  -6  -2    1.76    0.88
   8  -6  -1    0.43    0.80
  -8   6   0    3.49    0.84
   8  -7  -4    0.74    0.53
   8  -7  -3    2.73    0.84
   8  -7  -2   -0.09    0.63
  -8   7   0    0.05    0.44
   8  -8  -3    2.55    0.88
  -8   8   1   17.22    1.39
  -8   8   0    2.99    0.74
  -8   8  -1   -0.01    0.39
  -8   9   2    0.12    0.39
  -8   9   1    0.47    0.47
  -8   9   0    1.26    0.55
  -8  10   2    0.39    0.41
  -8  10   1    4.97    0.85
  -8  10   0   11.12    1.01
  -8  11   1    4.37    0.75
   0 -12  -5    1.79    1.16
   0 -13  -5   17.11    2.41
   0 -14  -4   26.21    2.68
   0 -14  -5    0.39    0.82
   0 -14  -6    7.53    1.60
   0 -15  -3   19.21    2.29
   0 -15  -4    5.90    1.57
   0 -15  -5   90.82    4.24
   0 -15  -6   10.08    1.79
   0 -16  -2   19.92    2.17
   0 -16  -3    8.90    1.78
   0 -16  -4   -0.11    0.74
   0 -16  -5   60.85    3.62
   0 -16  -6   10.24    1.71
   0 -17   0    0.07    0.76
   0 -17  -1    5.83    1.46
   0 -17  -2   26.20    2.40
   0 -17  -3    6.49    1.60
   0 -17  -4    9.70    1.87
   0 -17  -5   30.95    2.72
   0 -18   0    0.50    0.82
   0 -18  -1  138.41    5.12
   0 -18  -2  151.02    5.41
   0 -18  -3   63.84    3.74
   0 -18  -4    2.73    1.25
   0 -18  -5   41.25    2.85
   0  18   6   12.57    1.54
   0  19   0   -0.02    0.61
   0 -19  -1    2.43    1.08
   0 -19  -2   12.37    2.04
   0 -19  -3   28.49    2.62
   0 -19  -4   11.83    1.99
   0  19   6    0.60    0.66
   0  20   0   71.63    3.62
   0 -20  -2    2.14    1.05
   0 -20  -3  187.01    5.99
   0  20   5    2.13    0.94
   0  20   6    2.73    0.86
   0  21   0    0.24    0.64
   0  21   1   19.79    2.10
   0  21   2    0.31    0.74
   0  21   3    6.34    1.43
   0  21   4    9.27    1.61
   0  21   5   11.98    1.42
   0  21   6    0.95    0.55
   0  22   1   16.10    1.90
   0  22   2    7.23    1.43
   0  22   3    1.03    0.78
   0  22   4    4.21    1.07
   0  22   5    2.05    0.73
   0  23   1    0.13    0.57
   0  23   2    0.66    0.71
   0  23   3    2.14    0.92
   0  23   4    1.25    0.67
   0  23   5    0.32    0.46
   0  24   1    0.09    0.54
   0  24   2    4.82    1.03
   0  24   3   28.73    1.81
   0  24   4    8.62    1.00
   0  25   1    0.81    0.49
   0  25   2   -0.05    0.41
   0  25   3    1.03    0.52
   1 -12  -6   65.72    3.71
   1 -12  -5   64.50    3.68
   1 -13  -6   40.94    3.01
   1 -13  -5   26.75    2.70
  -1 -13  -4   17.09    2.27
  -1 -13  -5   -0.15    0.71
   1 -14  -6   -0.21    0.89
   1 -14  -5   56.73    3.60
   1 -14  -4    1.17    1.02
  -1 -14  -4    5.68    1.53
  -1 -14  -5   12.20    1.94
   1 -15  -6   23.37    2.37
   1 -15  -5   10.47    2.00
   1 -15  -4   13.76    2.26
   1 -15  -3    4.38    1.42
  -1 -15  -3   14.37    2.22
  -1 -15  -4   64.88    3.64
   1 -16  -7    1.16    0.75
   1 -16  -6    1.33    0.92
   1 -16  -5   20.09    2.49
   1 -16  -4    1.21    1.03
   1 -16  -3   46.60    3.26
   1 -16  -2    0.03    0.81
  -1 -16  -1   15.21    2.12
  -1 -16  -2   -0.30    0.67
  -1 -16  -3    0.19    0.84
  -1 -16  -4    0.93    0.91
   1  16   5    1.29    0.94
   1  16   6   65.34    3.15
   1 -17  -6    2.94    1.12
   1 -17  -5    4.76    1.42
   1 -17  -4    0.72    1.05
   1 -17  -3  249.11    7.20
   1 -17  -2  221.84    6.82
   1 -17  -1    4.94    1.45
   1  17   0   97.11    4.12
  -1 -17  -2   34.48    2.68
  -1 -17  -3    5.54    1.44
   1  17   5    1.42    0.90
   1  17   6    6.80    1.35
  -1  18   7    0.52    0.54
   1 -18  -6    7.06    1.43
   1 -18  -5    6.71    1.56
   1 -18  -4   51.85    3.43
   1 -18  -3    4.06    1.44
   1 -18  -2    5.57    1.55
   1 -18  -1   31.49    2.62
   1  18   0    2.50    0.98
   1  18   1   49.44    3.14
   1  18   2   41.72    3.03
   1  18   4   68.79    3.69
   1  18   5    3.89    1.12
   1  18   6   17.45    1.66
  -1  19   7   12.58    1.12
   1 -19  -6    9.89    1.51
   1 -19  -5   18.80    2.04
   1 -19  -4   54.08    3.32
   1 -19  -3   82.67    4.13
   1 -19  -2   -0.28    0.74
   1 -19  -1   63.16    3.45
   1  19   0   21.16    2.28
   1  19   1   34.95    2.78
   1  19   2    1.00    0.88
   1  19   3   28.24    2.54
   1  19   4   42.24    2.98
   1  19   5   15.32    1.74
   1  19   6    3.51    0.94
  -1  20   6   18.26    1.59
   1 -20  -5    1.21    0.85
   1 -20  -4   36.44    2.79
   1 -20  -2    3.79    1.28
   1 -20  -1   46.06    3.03
   1  20   0    6.31    1.42
   1  20   1    0.84    0.81
   1  20   2    0.08    0.68
   1  20   3   24.01    2.27
   1  20   4    7.26    1.57
   1  20   5    0.17    0.62
   1  20   6    0.07    0.52
  -1  21   6   20.18    1.44
   1 -21  -4   13.01    1.90
   1 -21  -3   11.80    1.90
   1 -21  -2    5.37    1.37
   1 -21  -1   33.86    2.42
   1  21   0   24.54    2.21
   1  21   1    3.09    1.12
   1  21   2    3.23    1.20
   1  21   3   32.07    2.59
   1  21   4    4.19    1.10
   1  21   5   18.68    1.66
  -1  22   5   14.94    1.44
  -1  22   1    0.91    0.68
   1  22   0    4.00    1.14
   1  22   1   14.90    1.78
   1  22   2    5.14    1.25
   1  22   3    0.68    0.70
   1  22   4    2.96    0.94
   1  22   5    0.93    0.60
  -1  23   5    0.05    0.44
  -1  23   4    0.11    0.50
  -1  23   3    0.01    0.51
  -1  23   2    0.05    0.58
  -1  23   1   20.38    1.77
   1  23   0    0.08    0.58
   1  23   1    0.14    0.60
   1  23   2    3.36    1.00
   1  23   3    9.24    1.43
   1  23   4    8.32    1.23
  -1  24   4    6.47    0.92
  -1  24   3    4.62    0.95
  -1  24   2    2.41    0.82
   1  24   1    1.24    0.70
   1  24   2   10.31    1.44
   1  24   3   -0.04    0.45
   1  24   4    0.05    0.39
   1  25   1    0.26    0.46
   1  25   2   16.89    1.29
   2 -10  -6   -0.67    0.76
   2 -11  -6    4.52    1.44
   2 -11  -5    4.54    1.45
   2 -12  -6   25.66    2.56
   2 -12  -5   -0.13    0.80
   2  12   4    8.41    1.58
   2 -13  -7    8.42    1.57
   2 -13  -6   28.44    2.67
   2 -13  -5   10.32    1.99
   2 -13  -4   12.22    2.09
   2  13   4   19.15    2.06
   2 -14  -7   17.22    2.05
   2 -14  -6    0.78    0.98
   2 -14  -5  112.99    5.07
   2 -14  -4  136.63    5.50
   2 -14  -3   36.32    2.95
   2  14   3    0.67    0.76
   2  14   4    0.41    0.76
   2  14   5    2.85    1.08
   2 -15  -7    6.51    1.33
   2 -15  -6   18.79    2.22
   2 -15  -5   70.46    3.98
   2 -15  -4   -0.38    0.88
   2 -15  -3   -0.19    0.85
   2 -15  -2  114.10    4.81
   2  15   1   10.66    1.70
   2  15   2   13.32    1.98
   2  15   3   11.12    1.86
   2  15   5    7.22    1.42
   2 -16  -7   18.17    1.71
   2 -16  -6    1.41    1.04
   2 -16  -5   28.94    2.74
   2 -16  -4  103.75    4.81
   2 -16  -3   19.06    2.64
   2 -16  -2  127.17    5.12
   2 -16  -1  245.43    6.59
   2  16  -1  238.78    6.35
   2  16   0   14.09    2.01
   2  16   1    2.74    1.05
   2  16   2    1.85    0.91
   2  16   3    0.32    0.69
   2  16   4   20.28    2.16
   2  16   5    0.17    0.65
   2 -17  -7    1.69    0.78
   2 -17  -6    0.86    0.89
   2 -17  -5    0.29    0.92
   2 -17  -4   60.07    3.79
   2 -17  -3   49.19    3.47
   2 -17  -2    1.34    1.07
   2 -17  -1   42.86    3.08
   2  17  -1   41.89    2.96
   2  17   0   14.11    2.04
   2  17   1    0.53    0.72
   2  17   2    0.53    0.78
   2  17   3   17.93    2.07
   2  17   4   21.64    2.07
   2  17   5    0.24    0.67
   2 -18  -7    5.84    1.03
   2 -18  -6    3.62    1.11
   2 -18  -5    4.92    1.47
   2 -18  -4   10.90    2.03
   2 -18  -3   21.18    2.42
   2 -18  -2   51.79    3.41
   2 -18  -1    5.96    1.50
   2  18  -1    6.32    1.46
   2  18   0   43.56    2.93
   2  18   1    0.24    0.71
   2  18   2    1.10    0.84
   2  18   3    2.78    1.08
   2  18   4    4.07    1.21
   2  18   5    1.96    0.91
   2 -19  -6   10.87    1.55
   2 -19  -5    9.80    1.72
   2 -19  -4    2.62    1.26
   2 -19  -3    8.66    1.88
   2 -19  -1    0.78    0.94
   2  19  -1    1.32    0.84
   2  19   0    7.59    1.61
   2  19   1   97.97    4.36
   2  19   2    6.40    1.50
   2  19   3   22.56    2.20
   2  19   4   14.15    2.00
   2  19   5    1.27    0.79
   2 -20  -6   52.52    2.45
   2 -20  -5    2.94    1.06
   2 -20  -4   11.06    1.83
   2 -20  -3    0.33    0.81
   2 -20  -2    6.41    1.49
   2 -20  -1    0.01    0.70
   2  20  -1   -0.25    0.53
   2  20   0    1.12    0.81
   2  20   1    2.39    1.06
   2  20   2    3.06    1.14
   2  20   3   -0.30    0.61
   2  20   4    1.92    0.95
   2  20   5    9.90    1.41
   2 -21  -5    7.25    1.29
   2 -21  -4    0.19    0.73
   2 -21  -3    0.34    0.82
   2 -21  -2   26.92    2.32
   2 -21  -1    2.57    1.04
   2  21  -1    2.05    0.89
   2  21   0   -0.12    0.57
   2  21   1   19.66    2.07
   2  21   2   26.47    2.33
   2  21   3    4.22    1.16
   2  21   4   21.55    1.89
   2  21   5   -0.15    0.45
   2 -22  -4   -0.16    0.56
   2 -22  -3    3.64    1.09
   2 -22  -2    1.10    0.82
   2  22   0    0.36    0.66
   2  22   1   17.41    1.88
   2  22   2    1.08    0.77
   2  22   3    1.45    0.77
   2  22   4    0.51    0.59
  -2  23   4    2.67    0.72
  -2  23   2    3.35    0.92
   2  23   0   -0.02    0.54
   2  23   1    0.97    0.69
   2  23   2    1.71    0.76
   2  23   3    7.69    1.20
   2  23   4    4.72    0.88
  -2  24   3    0.25    0.41
  -2  24   2    5.25    0.91
   2  24   0   10.52    1.24
   2  24   1    3.49    0.89
   2  24   2   12.34    1.25
   2  24   3    8.20    1.11
   3  -7  -6    2.54    1.20
   3  -8  -6    4.31    1.37
   3  -9  -6    2.74    1.31
   3  -9  -5    1.83    1.10
   3 -10  -7    3.95    1.29
   3 -10  -6    0.32    0.93
   3 -10  -5    1.14    0.97
   3 -11  -7    1.40    0.95
   3 -11  -6   13.18    2.23
   3 -11  -5    0.11    0.96
   3 -11  -4   87.72    4.53
   3 -12  -7   13.63    2.00
   3 -12  -6   11.50    2.03
   3 -12  -5    0.07    0.78
   3 -12  -4   51.17    3.63
   3  12   3    3.04    1.09
   3 -13  -7   64.33    3.45
   3 -13  -6   33.95    2.89
   3 -13  -5    1.47    1.06
   3 -13  -4   65.31    3.97
   3 -13  -3   38.49    3.24
   3  13   2   18.46    1.94
   3  13   3    2.14    0.95
   3  13   4    2.38    1.01
   3 -14  -7   11.30    1.74
   3 -14  -6   -0.11    0.84
   3 -14  -5   29.00    2.91
   3 -14  -4   -0.22    0.86
   3 -14  -3  161.04    6.12
   3 -14  -2    3.39    1.41
   3  14  -2    3.24    1.10
   3  14  -1   31.53    2.47
   3  14   0    4.50    1.26
   3  14   1   28.60    2.40
   3  14   2    3.27    1.10
   3  14   3    0.41    0.75
   3  14   4    3.83    1.20
   3 -15  -7    0.63    0.74
   3 -15  -6   56.64    3.43
   3 -15  -5   84.19    4.37
   3 -15  -4   26.89    2.82
   3 -15  -3    0.74    0.94
   3 -15  -2   55.23    3.46
   3  15  -2   55.13    3.29
   3 -15  -1   37.47    2.93
   3  15  -1   36.53    2.72
   3  15   0   37.26    2.77
   3  15   1  100.33    4.30
   3  15   2    9.99    1.80
   3  15   3    1.66    1.00
   3  15   4    2.13    1.00
   3 -16  -7    5.55    1.18
   3 -16  -6   17.81    2.06
   3 -16  -5   59.74    3.69
   3 -16  -4    7.71    1.82
   3 -16  -3    1.43    1.16
   3 -16  -2    0.43    0.96
   3  16  -2    0.62    0.82
   3 -16  -1    5.01    1.44
   3  16  -1    4.90    1.38
   3  16   0    0.45    0.75
   3  16   1    1.36    0.95
   3  16   2    8.20    1.65
   3  16   3   27.68    2.49
   3  16   4    4.50    1.31
   3 -17  -7    4.83    0.96
   3 -17  -6    0.10    0.70
   3 -17  -5   12.16    2.04
   3 -17  -4   71.16    3.96
   3 -17  -3   50.69    3.48
   3 -17  -2    8.48    1.92
   3  17  -2    7.77    1.59
   3 -17  -1   11.99    1.97
   3  17  -1   12.57    1.97
   3  17   0    3.60    1.18
   3  17   1   38.18    2.91
   3  17   2   -0.25    0.64
   3  17   3    1.75    0.98
   3  17   4    5.63    1.35
   3  17   5    0.45    0.65
   3 -18  -7   10.08    1.07
   3 -18  -6    1.00    0.82
   3 -18  -5    7.41    1.61
   3 -18  -4   12.85    2.09
   3 -18  -3   38.76    3.04
   3 -18  -2    3.66    1.32
   3  18  -2    3.37    1.19
   3  18  -1    0.61    0.78
   3  18   0   16.33    2.03
   3  18   1   81.65    4.10
   3  18   2   38.65    2.88
   3  18   3    7.53    1.58
   3  18   4   15.36    1.78
   3  18   5    7.82    1.31
   3 -19  -6    1.04    0.68
   3 -19  -5    0.12    0.76
   3 -19  -4    0.68    0.91
   3 -19  -3   -0.41    0.74
   3 -19  -2   23.96    2.33
   3  19  -2   24.10    2.28
   3  19  -1   22.39    2.16
   3  19   0    3.17    1.16
   3  19   1    1.09    0.92
   3  19   2    1.66    0.97
   3  19   3    4.72    1.26
   3  19   4   14.28    1.64
   3  19   5    0.52    0.61
   3 -20  -6    0.14    0.48
   3 -20  -5    4.63    1.09
   3 -20  -4    2.23    1.04
   3 -20  -3   15.37    2.14
   3 -20  -2    0.65    0.89
   3  20  -1    2.67    1.10
   3  20   0    1.08    0.82
   3  20   1    7.29    1.53
   3  20   2    1.76    0.91
   3  20   3   33.90    2.38
   3  20   4    8.26    1.35
   3  20   5    0.74    0.54
   3 -21  -5    9.97    1.19
   3 -21  -4    7.41    1.29
   3 -21  -3   11.05    1.60
   3 -21  -2    0.21    0.69
   3  21  -1    0.55    0.69
[truncated: 253,043 more chars]
