# Supplementary material for: N′-(2,6-Di­methyl­phen­yl)-N-phenyl­methanimidamide
Source: IUCrdata. 2025 Oct 28;10(Pt 10):x250867. doi: 10.1107/S2414314625008673 (PMC12598886; doi:10.1107/S2414314625008673)
Supplement: Supplementary file 2 [file x-10-x250867-Isup2.hkl]

data_I                                                                          
_shelx_title ' mhal39 in P2(1)/c New: P21/c'                                    
_shelx_refln_list_code          4                                               
_shelx_F_calc_maximum      105.92                                               
_exptl_crystal_F_000       511.96                                               
_reflns_d_resolution_high  0.8152                                               
                                                                                
loop_                                                                           
 _space_group_symop_operation_xyz                                               
 'x, y, z'                                                                      
 '-x, y+1/2, -z+1/2'                                                            
 '-x, -y, -z'                                                                   
 'x, -y-1/2, z-1/2'                                                             
                                                                                
_cell_length_a     7.2094                                                       
_cell_length_b    21.3517                                                       
_cell_length_c     8.9033                                                       
_cell_angle_alpha  90.000                                                       
_cell_angle_beta   95.418                                                       
_cell_angle_gamma  90.000                                                       
                                                                                
_shelx_F_squared_multiplier     1.000                                           
                                                                                
loop_                                                                           
 _refln_index_h                                                                 
 _refln_index_k                                                                 
 _refln_index_l                                                                 
 _refln_F_squared_calc                                                          
 _refln_F_squared_meas                                                          
 _refln_F_squared_sigma                                                         
 _refln_observed_status                                                         
   1   0   0       2705.31       2531.06        31.73 o                         
   2   0   0         77.93         90.71         2.24 o                         
   3   0   0       2319.98       2453.51        35.68 o                         
   4   0   0        635.58        673.75         9.06 o                         
   5   0   0          3.66          7.65         2.23 o                         
   6   0   0         21.64         22.81         4.05 o                         
   7   0   0        162.25        176.94         8.82 o                         
   8   0   0         38.39         37.60         4.94 o                         
   2   1   0        722.92        735.50         5.47 o                         
   3   1   0       1001.33       1059.69        14.00 o                         
   4   1   0         32.48         40.34         2.05 o                         
   5   1   0        120.38         92.76         3.48 o                         
   6   1   0          0.45          1.08         1.84 o                         
   7   1   0          2.78          2.65         2.32 o                         
   8   1   0        268.72        295.62         7.38 o                         
   0   2   0       1684.91       1548.16        17.39 o                         
   1   2   0         54.79         59.05         0.83 o                         
   2   2   0        131.72        135.12         1.82 o                         
   3   2   0        201.82        185.02         2.57 o                         
   4   2   0         82.26         88.65         2.53 o                         
   5   2   0         79.22         72.15         3.32 o                         
   6   2   0         59.79         62.23         3.95 o                         
   7   2   0        122.17        119.58         5.73 o                         
   8   2   0          6.47          8.93         2.30 o                         
   1   3   0         55.02         60.51         0.94 o                         
   2   3   0       2986.28       2908.44        13.30 o                         
   3   3   0         91.65        101.74         2.20 o                         
   4   3   0        177.74        164.35         3.26 o                         
   5   3   0         28.44         26.00         2.26 o                         
   6   3   0        690.17        687.27        10.09 o                         
   7   3   0         53.55         62.59         3.98 o                         
   8   3   0          1.45          2.71         2.13 o                         
   0   4   0       1841.03       1816.56        24.58 o                         
   1   4   0       1373.62       1292.74         9.09 o                         
   2   4   0        156.35        177.79         2.10 o                         
   3   4   0        274.82        268.40         3.32 o                         
   4   4   0        128.46        134.04         3.24 o                         
   5   4   0        152.28        153.63         4.65 o                         
   6   4   0        140.42        127.40         5.04 o                         
   7   4   0        102.13        101.67         4.90 o                         
   8   4   0         48.17         56.69         3.73 o                         
   1   5   0       1046.76        961.52         4.33 o                         
   2   5   0        305.48        294.91         2.52 o                         
   3   5   0        177.34        191.32         2.91 o                         
   4   5   0       1322.89       1408.55        10.58 o                         
   5   5   0         44.96         46.51         3.17 o                         
   6   5   0          0.05          0.63         1.87 o                         
   7   5   0          7.22          7.20         2.37 o                         
   8   5   0        119.49        107.67         3.94 o                         
   0   6   0        163.71        155.64         2.56 o                         
   1   6   0       3273.44       3247.24        22.55 o                         
   2   6   0        396.54        410.14         3.81 o                         
   3   6   0        460.58        564.07         4.89 o                         
   4   6   0        850.84        856.30         8.82 o                         
   5   6   0        636.25        593.55         8.31 o                         
   6   6   0         91.65         90.27         4.97 o                         
   7   6   0        100.80        104.63         5.07 o                         
   8   6   0         29.99         26.95         2.33 o                         
   1   7   0        861.61        826.63         6.07 o                         
   2   7   0        862.57        965.55         7.52 o                         
   3   7   0        381.43        397.25         4.45 o                         
   4   7   0        529.82        560.22         7.29 o                         
   5   7   0        126.57        126.00         5.68 o                         
   6   7   0        510.22        479.09         8.98 o                         
   7   7   0         14.34         10.93         2.42 o                         
   8   7   0          1.65          0.82         1.33 o                         
   0   8   0        690.75        709.63         5.25 o                         
   1   8   0        506.77        536.24         4.84 o                         
   2   8   0        468.79        535.67         4.46 o                         
   3   8   0          2.04          5.23         1.07 o                         
   4   8   0         64.36         75.54         3.21 o                         
   5   8   0         85.52         77.16         5.03 o                         
   6   8   0         37.48         33.09         3.33 o                         
   7   8   0         72.56         80.21         4.80 o                         
   8   8   0         23.24         23.55         2.19 o                         
   1   9   0        374.80        361.65         2.92 o                         
   2   9   0        159.80        141.54         2.48 o                         
   3   9   0        532.90        520.25         5.64 o                         
   4   9   0         10.66          8.52         1.83 o                         
   5   9   0        170.76        152.83         6.66 o                         
   6   9   0          0.06          1.09         2.02 o                         
   7   9   0         76.85         84.46         4.97 o                         
   8   9   0          4.19          7.73         1.64 o                         
   0  10   0       2837.87       3177.26        32.07 o                         
   1  10   0          5.84          5.38         0.95 o                         
   2  10   0        328.47        395.70         4.84 o                         
   3  10   0         21.52         24.76         1.93 o                         
   4  10   0        216.45        212.17         6.74 o                         
   5  10   0        155.98        160.88         5.97 o                         
   6  10   0         67.72         70.80         5.02 o                         
   7  10   0         28.22         30.03         3.14 o                         
   8  10   0         85.91         90.87         4.08 o                         
   1  11   0        420.48        468.92         4.79 o                         
   2  11   0         40.86         28.77         1.94 o                         
   3  11   0         10.19         22.19         2.44 o                         
   4  11   0         17.54         15.17         7.36 o                         
   5  11   0          2.72          3.42         2.11 o                         
   6  11   0        446.56        447.03        10.35 o                         
   7  11   0         93.95         91.07         4.46 o                         
   0  12   0         52.41         26.91         2.35 o                         
   1  12   0        153.72        163.65         3.45 o                         
   2  12   0         13.63          9.29         1.45 o                         
   3  12   0         70.44         57.30         3.71 o                         
   4  12   0         70.80         73.36         4.52 o                         
   5  12   0        939.22        913.14        13.56 o                         
   6  12   0        143.39        148.41         7.06 o                         
   7  12   0        116.46        106.51         5.23 o                         
   1  13   0         19.55         17.46         1.63 o                         
   2  13   0        114.77        125.97         3.97 o                         
   3  13   0         18.24         18.28         2.51 o                         
   4  13   0         24.17         24.46         3.06 o                         
   5  13   0        836.34        819.57        11.91 o                         
   6  13   0         96.67         99.03         5.47 o                         
   7  13   0          2.81          3.74         1.99 o                         
   0  14   0          1.75         10.44         2.49 o                         
   1  14   0         23.36         26.37         2.40 o                         
   2  14   0         34.44         42.43         3.06 o                         
   3  14   0         38.98         34.90         4.23 o                         
   4  14   0        198.40        182.18         7.28 o                         
   5  14   0        125.57        139.68         5.68 o                         
   6  14   0          7.12          6.64         2.28 o                         
   7  14   0          1.00         -0.55         1.64 o                         
   1  15   0        467.87        417.97         8.76 o                         
   2  15   0         36.52         29.43         4.49 o                         
   3  15   0        321.15        292.38         7.90 o                         
   4  15   0        618.83        554.63        10.57 o                         
   5  15   0        107.11         91.17         5.00 o                         
   6  15   0         13.90         13.04         2.39 o                         
   7  15   0         56.28         62.54         4.14 o                         
   0  16   0        628.52        569.70        14.45 o                         
   1  16   0        899.84        881.13        22.91 o                         
   2  16   0        125.40        102.47         5.28 o                         
   3  16   0         12.31          7.00         2.37 o                         
   4  16   0         31.52         43.91         4.43 o                         
   5  16   0        242.02        218.14         6.79 o                         
   6  16   0          2.39          2.18         2.01 o                         
   1  17   0        791.44        711.96        11.43 o                         
   2  17   0         98.12         99.72         5.63 o                         
   3  17   0         30.96         29.77         3.86 o                         
   4  17   0          4.05          6.46         2.72 o                         
   5  17   0         17.45         14.44         2.89 o                         
   6  17   0        160.15        150.18         5.52 o                         
   0  18   0          7.51          7.07         3.66 o                         
   1  18   0         26.37         22.79         3.07 o                         
   2  18   0        358.22        318.94         8.15 o                         
   3  18   0        131.68        122.12         5.58 o                         
   4  18   0        228.52        229.10         8.31 o                         
   5  18   0          0.99          1.19         1.86 o                         
   6  18   0          6.15          6.92         2.22 o                         
   1  19   0        202.52        178.34         6.58 o                         
   2  19   0         50.54         57.83         4.50 o                         
   3  19   0         22.77         23.76         3.25 o                         
   4  19   0          0.82         -0.15         1.97 o                         
   5  19   0          0.60          1.16         1.72 o                         
   6  19   0         52.61         56.08         7.66 o                         
   0  20   0        564.10        545.78        16.25 o                         
   1  20   0         40.38         49.40         4.60 o                         
   2  20   0         10.53         12.69         2.66 o                         
   3  20   0          9.02          7.22         2.48 o                         
   4  20   0         10.25         15.93         3.16 o                         
   5  20   0         51.89         55.49         3.54 o                         
   1  21   0        214.88        190.81         6.98 o                         
   2  21   0          0.05         -0.13         1.71 o                         
   3  21   0         65.34         54.70         4.38 o                         
   4  21   0          0.00          0.88         1.85 o                         
   5  21   0          2.65          2.81         2.11 o                         
   0  22   0          4.85          4.91         4.14 o                         
   1  22   0         31.96         31.56         3.61 o                         
   2  22   0          4.98          3.74         1.95 o                         
   3  22   0        133.82        117.87         5.01 o                         
   4  22   0         10.51         11.91         2.60 o                         
   1  23   0          2.44          4.25         2.15 o                         
   2  23   0          0.07          0.60         1.64 o                         
   3  23   0          7.39          4.18         2.07 o                         
   4  23   0          9.32          7.90         2.02 o                         
   0  24   0        191.73        210.26        11.31 o                         
   1  24   0          2.16          0.70         2.19 o                         
   2  24   0         76.85         77.70         4.07 o                         
   3  24   0        235.05        267.90         8.25 o                         
   1  25   0          1.32          5.41         2.26 o                         
   2  25   0         61.60         62.13         6.21 o                         
   0  26   0         19.80         22.90         3.93 o                         
  -8   1   1         32.77         33.94         2.88 o                         
  -7   1   1         43.76         40.09         3.44 o                         
  -6   1   1         66.92         69.07         4.01 o                         
  -5   1   1         33.04         32.68         2.33 o                         
  -4   1   1         55.98         65.65         2.49 o                         
  -3   1   1         89.53         97.42         2.13 o                         
  -2   1   1        307.79        309.56         2.90 o                         
  -1   1   1       5215.85       4873.69        65.70 o                         
   0   1   1        394.71        345.20         2.19 o                         
   1   1   1       3203.60       3106.16        15.52 o                         
   2   1   1         58.46         50.60         1.30 o                         
   3   1   1        134.43        181.70         2.72 o                         
   4   1   1       1031.73       1021.87         7.83 o                         
   5   1   1          1.55          1.71         1.44 o                         
   6   1   1         25.34         28.45         3.52 o                         
   7   1   1          5.71          3.86         2.44 o                         
   8   1   1         17.63         17.88         2.97 o                         
  -8   2   1         59.10         57.68         3.75 o                         
  -7   2   1         55.29         53.63         4.32 o                         
  -6   2   1         15.12         12.95         2.24 o                         
  -5   2   1         43.50         47.17         2.89 o                         
  -4   2   1        645.09        735.80         9.86 o                         
  -3   2   1        504.39        495.63         4.51 o                         
  -2   2   1        702.05        621.34         3.01 o                         
  -1   2   1       3205.91       3157.27        23.80 o                         
   0   2   1       2610.92       2380.95        11.73 o                         
   1   2   1       3227.35       3223.68        13.62 o                         
   2   2   1       7624.91       7699.33        45.77 o                         
   3   2   1       3293.28       3476.02        23.96 o                         
   4   2   1         39.41         48.78         2.27 o                         
   5   2   1          0.22          0.76         1.33 o                         
   6   2   1         80.72         72.91         4.78 o                         
   7   2   1         55.28         52.78         3.95 o                         
   8   2   1        126.22        136.38         5.67 o                         
  -8   3   1         52.99         54.98         3.79 o                         
  -7   3   1        400.93        441.41         8.86 o                         
  -6   3   1          0.20          0.90         1.67 o                         
  -5   3   1         33.35         33.46         2.42 o                         
  -4   3   1        604.82        620.17         6.34 o                         
  -3   3   1        185.33        196.93         2.94 o                         
  -2   3   1        740.00        732.47         6.52 o                         
  -1   3   1       6274.28       6090.32        27.54 o                         
   0   3   1        551.50        515.50         8.52 o                         
   1   3   1       2927.54       2932.61        13.11 o                         
   2   3   1        282.08        304.57         2.48 o                         
   3   3   1        356.46        350.64         3.52 o                         
   4   3   1        397.71        383.47         5.03 o                         
   5   3   1          1.40          3.49         1.73 o                         
   6   3   1         15.97         18.05         3.01 o                         
   7   3   1         30.32         23.91         3.29 o                         
   8   3   1         71.29         67.45         4.33 o                         
  -8   4   1          0.18          0.08         1.57 o                         
  -7   4   1        193.17        205.70         5.93 o                         
  -6   4   1        226.18        215.08         5.51 o                         
  -5   4   1        122.46        107.67         3.60 o                         
  -4   4   1        186.46        205.29         3.86 o                         
  -3   4   1       1185.67       1329.53        11.56 o                         
  -2   4   1          3.44          3.14         0.59 o                         
  -1   4   1       1928.31       1870.65         8.58 o                         
   0   4   1       1386.92       1427.78         9.94 o                         
   1   4   1         17.60         14.33         0.81 o                         
   2   4   1       3594.70       3598.25        22.62 o                         
   3   4   1        552.68        547.60         4.44 o                         
   4   4   1          7.63          5.42         1.24 o                         
   5   4   1          2.67          0.94         1.62 o                         
   6   4   1         14.72         15.74         2.67 o                         
   7   4   1          6.14          5.83         2.17 o                         
   8   4   1        158.57        184.10         5.21 o                         
  -8   5   1        412.69        423.85         7.36 o                         
  -7   5   1         69.38         68.46         3.87 o                         
  -6   5   1        315.25        313.38         6.44 o                         
  -5   5   1        129.12        128.01         3.88 o                         
  -4   5   1          3.49          2.69         1.07 o                         
  -3   5   1        413.96        428.91         4.44 o                         
  -2   5   1         32.13         42.56         1.22 o                         
  -1   5   1        882.22        824.16         6.26 o                         
   0   5   1         19.77         23.35         0.86 o                         
   1   5   1        852.87        878.30         6.04 o                         
   2   5   1        615.62        636.86         3.64 o                         
   3   5   1         56.84         56.34         1.88 o                         
   4   5   1        259.12        272.74         5.10 o                         
   5   5   1       1559.42       1450.31        14.98 o                         
   6   5   1        267.14        261.79         7.41 o                         
   7   5   1         16.99         20.45         2.82 o                         
   8   5   1        250.08        251.17         5.71 o                         
  -8   6   1          0.98          1.48         1.57 o                         
  -7   6   1        124.26        132.92         4.74 o                         
  -6   6   1         26.96         30.01         2.80 o                         
  -5   6   1         68.52         58.35         3.30 o                         
  -4   6   1         52.83         55.79         2.58 o                         
  -3   6   1        619.02        626.47         5.45 o                         
  -2   6   1        171.55        187.59         2.28 o                         
  -1   6   1         93.85        105.04         1.62 o                         
   0   6   1        127.45        118.80         1.63 o                         
   1   6   1        149.37        163.18         1.80 o                         
   2   6   1       3120.53       3306.58        21.35 o                         
   3   6   1        543.74        545.92         5.14 o                         
   4   6   1         10.72          9.11         1.62 o                         
   5   6   1        334.21        330.74         8.54 o                         
   6   6   1        583.37        534.36         9.55 o                         
   7   6   1        259.58        248.94         6.71 o                         
   8   6   1         10.08          7.34         1.80 o                         
  -8   7   1         90.66         92.66         3.82 o                         
  -7   7   1         22.06         25.36         3.07 o                         
  -6   7   1         59.71         64.10         3.89 o                         
  -5   7   1         73.42         77.13         5.45 o                         
  -4   7   1         32.75         27.63         2.00 o                         
  -3   7   1         12.63         22.77         1.53 o                         
  -2   7   1        387.99        410.82         3.32 o                         
  -1   7   1         32.90         35.22         1.17 o                         
   0   7   1         70.52         73.75         1.50 o                         
   1   7   1         23.81         32.46         1.07 o                         
   2   7   1         81.03         96.08         1.93 o                         
   3   7   1        158.64        185.33         3.24 o                         
   4   7   1         20.97         23.22         2.20 o                         
   5   7   1         28.85         36.26         3.72 o                         
   6   7   1        135.75        138.72         5.47 o                         
   7   7   1          0.17          0.21         1.61 o                         
   8   7   1         80.00         81.03         3.75 o                         
  -8   8   1        140.60        132.31         4.04 o                         
  -7   8   1         65.32         59.77         3.70 o                         
  -6   8   1         46.66         43.28         3.31 o                         
  -5   8   1          0.11          1.10         1.76 o                         
  -4   8   1        101.29        111.49         3.59 o                         
  -3   8   1         84.00        128.67         2.72 o                         
  -2   8   1         76.65         91.26         1.92 o                         
  -1   8   1         67.20         63.19         1.70 o                         
   0   8   1         37.04         21.76         1.03 o                         
   1   8   1        317.21        321.50         3.05 o                         
   2   8   1         42.20         54.16         1.79 o                         
   3   8   1         18.83         20.47         1.80 o                         
   4   8   1         66.63         67.83         3.79 o                         
   5   8   1         78.09         80.27         5.18 o                         
   6   8   1         32.66         37.30         3.74 o                         
   7   8   1         13.38         14.26         2.44 o                         
   8   8   1          0.86          0.66         1.41 o                         
  -8   9   1          3.28          3.18         1.54 o                         
  -7   9   1         59.03         58.49         3.78 o                         
  -6   9   1        143.40        150.90         6.36 o                         
  -5   9   1        134.97        128.01         5.05 o                         
  -4   9   1         36.39         35.65         2.70 o                         
  -3   9   1        680.17        699.51         6.86 o                         
  -2   9   1         24.31         22.34         1.25 o                         
  -1   9   1        103.06        104.51         2.27 o                         
   0   9   1        480.92        493.96         3.83 o                         
   1   9   1       1127.30       1193.92         8.35 o                         
   2   9   1        320.15        353.36         3.98 o                         
   3   9   1        125.95        108.55         3.31 o                         
   4   9   1        219.42        188.02         5.39 o                         
   5   9   1        167.58        167.12         6.09 o                         
   6   9   1          5.03          2.89         2.23 o                         
   7   9   1          0.72          0.25         1.71 o                         
   8   9   1         67.27         66.45         3.93 o                         
  -8  10   1         34.83         36.67         2.95 o                         
  -7  10   1         18.68         19.31         2.85 o                         
  -6  10   1          0.36          1.29         2.05 o                         
  -5  10   1         27.80         30.45         3.22 o                         
  -4  10   1        189.02        183.75         5.48 o                         
  -3  10   1        140.83        149.01         3.63 o                         
  -2  10   1        698.04        709.85         5.99 o                         
  -1  10   1         37.84         25.19         1.43 o                         
   0  10   1        518.36        563.66         4.86 o                         
   1  10   1       2486.14       2819.42        11.63 o                         
   2  10   1        853.11        977.12         7.99 o                         
   3  10   1         32.37         23.79         2.13 o                         
   4  10   1        474.88        438.31         8.61 o                         
   5  10   1         43.11         38.90         3.89 o                         
   6  10   1          7.46          6.05         2.34 o                         
   7  10   1         26.57         32.13         3.20 o                         
   8  10   1          2.63          1.72         2.17 o                         
  -8  11   1         30.56         32.20         4.03 o                         
  -7  11   1         72.62         73.61         4.37 o                         
  -6  11   1        375.07        395.53         9.33 o                         
  -5  11   1        631.85        629.30        10.22 o                         
  -4  11   1         48.90         59.73         5.51 o                         
  -3  11   1        390.83        406.75         6.35 o                         
  -2  11   1        273.86        276.56         4.37 o                         
  -1  11   1        233.50        245.86         3.70 o                         
   0  11   1        506.30        505.47         4.91 o                         
   1  11   1        268.77        321.44         4.28 o                         
   2  11   1        318.79        332.22         5.55 o                         
   3  11   1          0.01          0.77         1.29 o                         
   4  11   1        362.81        324.95        10.74 o                         
   5  11   1         25.22         28.24         3.16 o                         
   6  11   1        187.66        192.69         6.54 o                         
   7  11   1          8.98          9.07         2.37 o                         
  -7  12   1         12.11         14.30         2.41 o                         
  -6  12   1        302.38        322.58         8.91 o                         
  -5  12   1        176.28        183.62         5.99 o                         
  -4  12   1        442.07        429.41         7.70 o                         
  -3  12   1        484.62        487.51         7.71 o                         
  -2  12   1        277.21        325.39         5.14 o                         
  -1  12   1        534.48        521.05         5.69 o                         
   0  12   1          3.90          8.24         1.19 o                         
   1  12   1         22.78         26.76         1.94 o                         
   2  12   1        213.30        213.64         5.10 o                         
   3  12   1         54.48         54.20         3.68 o                         
   4  12   1         10.13          9.56         2.31 o                         
   5  12   1         32.97         37.07         3.75 o                         
   6  12   1         27.64         28.14         3.58 o                         
   7  12   1          7.17          7.54         2.09 o                         
  -7  13   1          7.25          6.42         1.82 o                         
  -6  13   1         14.99         15.39         2.77 o                         
  -5  13   1         82.26         71.06         4.72 o                         
  -4  13   1        720.26        707.75         9.96 o                         
  -3  13   1        357.75        324.15         6.64 o                         
  -2  13   1        342.79        316.26         5.97 o                         
  -1  13   1        585.26        631.86         6.57 o                         
   0  13   1          0.08          1.31         1.12 o                         
   1  13   1        122.07        135.61         3.58 o                         
   2  13   1          0.33          0.34         1.27 o                         
   3  13   1         36.72         35.58         3.18 o                         
   4  13   1         45.24         57.81         3.91 o                         
   5  13   1        137.74        134.03         5.53 o                         
   6  13   1          1.39          0.57         1.85 o                         
   7  13   1          6.56          8.10         1.98 o                         
  -7  14   1          0.56          0.57         1.94 o                         
  -6  14   1         17.66         19.54         2.72 o                         
  -5  14   1        188.76        181.35         6.21 o                         
  -4  14   1        117.57        109.00         5.41 o                         
  -3  14   1        255.42        230.77         7.53 o                         
  -2  14   1        630.04        573.63         9.31 o                         
  -1  14   1          0.19          1.42         1.32 o                         
   0  14   1         97.10         74.09         3.58 o                         
   1  14   1         44.02         38.11         2.62 o                         
   2  14   1        104.70        112.49         4.97 o                         
   3  14   1        233.11        225.95         7.55 o                         
   4  14   1         20.53         27.85         3.18 o                         
   5  14   1          4.46          3.32         2.01 o                         
   6  14   1         59.68         66.30         4.32 o                         
   7  14   1          4.14          1.58         1.64 o                         
  -7  15   1          0.95          0.42         1.65 o                         
  -6  15   1          0.06          0.61         1.88 o                         
  -5  15   1         25.08         22.68         3.04 o                         
  -4  15   1        604.69        598.29        10.49 o                         
  -3  15   1        312.92        294.98         7.52 o                         
  -2  15   1        173.43        164.07         7.34 o                         
  -1  15   1         47.94         52.68         3.89 o                         
   0  15   1        295.55        284.93         6.68 o                         
   1  15   1         69.15         69.88         4.47 o                         
   2  15   1         72.68         73.62         5.89 o                         
   3  15   1        827.15        761.65        14.42 o                         
   4  15   1          1.05          0.42         2.02 o                         
   5  15   1         85.31         85.69         5.18 o                         
   6  15   1        103.47        104.89         4.94 o                         
   7  15   1        204.06        201.19         7.94 o                         
  -7  16   1         21.76         15.47         4.58 o                         
  -6  16   1        136.50        138.95         5.33 o                         
  -5  16   1        309.68        288.95         7.21 o                         
  -4  16   1          2.36          2.03         2.00 o                         
  -3  16   1         45.48         35.79         3.81 o                         
  -2  16   1       1897.35       1844.83        17.04 o                         
  -1  16   1        143.06        137.10        10.26 o                         
   0  16   1         42.07         39.22         4.24 o                         
   1  16   1        116.83        108.65         7.16 o                         
   2  16   1         21.64         21.07         2.95 o                         
   3  16   1          9.71          9.18         3.42 o                         
   4  16   1        199.31        189.17         7.28 o                         
   5  16   1        263.10        250.54         7.08 o                         
   6  16   1          2.43          3.07         1.94 o                         
  -6  17   1          1.52         -0.31         1.75 o                         
  -5  17   1          0.02          0.77         1.69 o                         
  -4  17   1         55.28         64.67         4.86 o                         
  -3  17   1        101.49        100.54         5.86 o                         
  -2  17   1        352.01        324.58         7.84 o                         
  -1  17   1         39.52         34.97         3.58 o                         
   0  17   1         46.86         40.75         4.04 o                         
   1  17   1         47.73         50.30         4.05 o                         
   2  17   1          9.41          4.96         2.04 o                         
   3  17   1        291.65        294.27         8.70 o                         
   4  17   1         21.59         31.98         3.77 o                         
   5  17   1          7.37          5.63         2.29 o                         
   6  17   1         89.13         88.29         3.89 o                         
  -6  18   1          0.87          0.71         1.37 o                         
  -5  18   1          1.02          2.06         1.96 o                         
  -4  18   1        118.09        118.74         5.90 o                         
  -3  18   1          3.27          3.36         2.48 o                         
  -2  18   1         36.68         48.55         3.94 o                         
  -1  18   1        260.01        246.33         7.37 o                         
   0  18   1       1113.17       1029.42        15.16 o                         
   1  18   1        429.18        377.83         8.73 o                         
   2  18   1          0.12          1.41         1.85 o                         
   3  18   1        643.94        610.96        12.23 o                         
   4  18   1         14.42          9.23         2.90 o                         
   5  18   1         33.84         29.38         3.58 o                         
   6  18   1         32.43         32.79         3.22 o                         
  -6  19   1          1.60          1.73         3.23 o                         
  -5  19   1         57.10         54.10         3.86 o                         
  -4  19   1          0.53          0.51         2.18 o                         
  -3  19   1        185.18        177.84         6.99 o                         
  -2  19   1          9.39          8.83         2.36 o                         
  -1  19   1        507.18        498.08        10.20 o                         
   0  19   1         15.14         20.27         3.36 o                         
   1  19   1        230.75        237.16         7.90 o                         
   2  19   1        787.18        720.18        11.28 o                         
   3  19   1          6.03          6.03         2.53 o                         
   4  19   1         45.99         40.44         4.35 o                         
   5  19   1          0.04          2.13         2.06 o                         
  -5  20   1          0.20          0.12         1.65 o                         
  -4  20   1          9.25          7.50         2.33 o                         
  -3  20   1         19.60         18.09         3.48 o                         
  -2  20   1          0.03         -0.29         1.69 o                         
  -1  20   1        346.01        343.81         9.53 o                         
   0  20   1          0.98          3.42         2.52 o                         
   1  20   1          1.10          2.81         2.25 o                         
   2  20   1         23.79         19.74         2.77 o                         
   3  20   1         58.31         57.13         5.04 o                         
   4  20   1         40.20         41.43         4.11 o                         
   5  20   1          1.20          1.17         1.91 o                         
  -5  21   1          0.87          3.07         1.84 o                         
  -4  21   1          0.98          2.48         2.07 o                         
  -3  21   1          2.47          4.64         2.49 o                         
  -2  21   1         21.70         17.23         2.60 o                         
  -1  21   1        292.63        272.78         8.24 o                         
   0  21   1        131.55        142.26         7.11 o                         
   1  21   1         29.09         23.64         3.40 o                         
   2  21   1        162.53        142.42         5.65 o                         
   3  21   1          0.27         -0.22         1.82 o                         
   4  21   1          2.81          1.10         1.93 o                         
   5  21   1          0.24         -0.49         1.82 o                         
  -4  22   1         66.53         74.20         4.08 o                         
  -3  22   1          0.00         -0.42         1.95 o                         
  -2  22   1         15.09         20.73         3.01 o                         
  -1  22   1          4.07          5.25         2.27 o                         
   0  22   1        134.48        127.95         6.55 o                         
   1  22   1        123.30        118.97         5.61 o                         
   2  22   1        151.34        133.42         5.24 o                         
   3  22   1         17.83         23.19         3.14 o                         
   4  22   1          3.74          4.23         1.80 o                         
  -4  23   1          5.03          7.33         2.32 o                         
  -3  23   1          6.23          8.13         2.24 o                         
  -2  23   1          9.81         10.52         2.41 o                         
  -1  23   1        158.12        155.01         5.94 o                         
   0  23   1          1.41          1.50         2.17 o                         
   1  23   1          0.24          0.59         1.82 o                         
   2  23   1          6.22          6.85         2.09 o                         
   3  23   1          9.28         13.11         2.72 o                         
   4  23   1         51.70         48.66         5.10 o                         
  -3  24   1          2.63          2.19         1.88 o                         
  -2  24   1         19.95         13.59         2.50 o                         
  -1  24   1          5.47         10.38         2.52 o                         
   0  24   1          0.08          0.49         1.93 o                         
   1  24   1          6.42          9.94         2.48 o                         
   2  24   1         26.12         30.38         3.17 o                         
   3  24   1         19.36         16.59         2.84 o                         
  -2  25   1         60.89         67.99         3.89 o                         
  -1  25   1         23.50         31.49         3.57 o                         
   0  25   1          4.45          7.42         2.00 o                         
   1  25   1          0.98          1.20         1.65 o                         
   2  25   1         16.43         21.36         3.87 o                         
   0  26   1         96.00        113.23         5.43 o                         
  -8   0   2         14.92         13.55         2.91 o                         
  -7   0   2        269.87        295.91         9.14 o                         
  -6   0   2        202.29        213.64         7.89 o                         
  -5   0   2        125.69        109.49         5.21 o                         
  -4   0   2        373.61        340.81         7.31 o                         
  -3   0   2        101.87         85.47         2.94 o                         
  -2   0   2       1193.09       1331.65         7.74 o                         
  -1   0   2       7735.52       7851.81        66.73 o                         
   0   0   2        536.15        539.24         7.43 o                         
   1   0   2       6122.03       5767.16        42.91 o                         
   2   0   2         22.73         16.95         2.48 o                         
   3   0   2        860.85        870.21         9.67 o                         
   4   0   2        325.23        287.25         6.53 o                         
   5   0   2        226.10        236.16        10.15 o                         
   6   0   2          0.11          1.24         2.76 o                         
   7   0   2          8.87          6.75         2.67 o                         
   8   0   2         22.82         24.80         4.91 o                         
  -8   1   2         12.02         12.53         2.16 o                         
  -7   1   2        184.19        193.52         5.32 o                         
  -6   1   2        535.59        547.99         8.44 o                         
  -5   1   2        109.67        122.42         4.11 o                         
  -4   1   2        182.93        175.96         4.00 o                         
  -3   1   2        107.19        123.97         2.45 o                         
  -2   1   2       1345.83       1378.10         8.28 o                         
  -1   1   2       3062.80       3120.65        17.88 o                         
   0   1   2       1808.24       1818.77        11.98 o                         
   2   1   2       1467.04       1356.36        10.87 o                         
   3   1   2        563.73        629.84         4.88 o                         
   4   1   2          0.53          1.18         1.14 o                         
   5   1   2         45.95         44.88         4.16 o                         
   6   1   2          3.84          5.51         1.95 o                         
   7   1   2        117.82        134.70         5.64 o                         
   8   1   2          9.12          8.53         2.61 o                         
  -8   2   2         18.28         17.11         2.35 o                         
  -7   2   2        410.53        437.26         7.57 o                         
  -6   2   2         33.35         31.46         2.87 o                         
  -5   2   2        445.36        460.17         7.54 o                         
  -4   2   2        400.14        393.85         6.01 o                         
  -3   2   2        798.79        875.32         7.70 o                         
  -2   2   2       1102.67       1091.58         6.96 o                         
  -1   2   2       7906.84       7665.97        34.25 o                         
   0   2   2       2354.97       2400.21        14.04 o                         
   1   2   2          4.42          3.68         0.69 o                         
   2   2   2        772.63        757.14         5.18 o                         
   3   2   2         49.43         43.51         1.78 o                         
   4   2   2          0.05          0.65         1.21 o                         
   5   2   2         46.39         49.52         5.58 o                         
   6   2   2          0.01          0.52         1.78 o                         
   7   2   2         36.84         29.93         3.33 o                         
   8   2   2         28.06         37.67         3.44 o                         
  -8   3   2          1.04          1.76         1.67 o                         
  -7   3   2        234.95        253.22         5.96 o                         
  -6   3   2        473.61        468.14         7.34 o                         
  -5   3   2         35.41         42.87         2.72 o                         
  -4   3   2         78.80         76.82         2.91 o                         
  -3   3   2        249.16        299.82         3.65 o                         
  -2   3   2        242.72        244.50         2.79 o                         
  -1   3   2       2843.57       2797.34        15.05 o                         
   0   3   2       4314.29       4156.17        21.16 o                         
   1   3   2         32.86         30.64         1.21 o                         
   2   3   2        400.92        389.12         3.32 o                         
   3   3   2       1158.22       1304.59        12.48 o                         
   4   3   2          5.50          6.67         1.49 o                         
   5   3   2        122.54        109.04         7.92 o                         
   6   3   2          4.93          1.16         2.05 o                         
   7   3   2         19.72         16.61         2.88 o                         
   8   3   2         41.77         47.50         3.06 o                         
  -8   4   2          0.25          0.00         1.71 o                         
  -7   4   2         25.80         25.91         2.69 o                         
  -6   4   2        321.23        327.71         6.33 o                         
  -5   4   2        196.79        177.29         4.73 o                         
  -4   4   2          0.65          1.72         1.04 o                         
  -3   4   2        637.28        719.53         5.10 o                         
  -2   4   2        291.34        336.92         3.20 o                         
  -1   4   2         16.39         16.40         0.93 o                         
   0   4   2        211.33        203.17         2.38 o                         
   1   4   2        109.47        111.65         1.96 o                         
   2   4   2        340.17        332.89         4.15 o                         
   3   4   2        179.66        182.87         3.28 o                         
   4   4   2        167.20        173.44         4.48 o                         
   5   4   2          0.10          0.04         2.15 o                         
   6   4   2        368.89        346.09         8.68 o                         
   7   4   2          8.38          5.42         2.22 o                         
   8   4   2         10.77          7.44         1.74 o                         
  -8   5   2         45.91         51.25         3.59 o                         
  -7   5   2        201.92        219.19         5.22 o                         
  -6   5   2        116.90        122.85         4.31 o                         
  -5   5   2          6.48          3.29         1.41 o                         
  -4   5   2        106.14        130.64         3.36 o                         
  -3   5   2       1750.20       1954.11        10.39 o                         
  -2   5   2          3.23          5.77         0.81 o                         
  -1   5   2          2.92          2.67         0.67 o                         
   0   5   2        157.84        147.92         2.33 o                         
   1   5   2         22.44         22.90         1.04 o                         
   2   5   2          6.65          8.45         0.97 o                         
   3   5   2          6.25          7.61         1.15 o                         
   4   5   2        234.44        213.73         4.98 o                         
   5   5   2        366.14        331.64         8.87 o                         
   6   5   2        133.58        120.93         6.00 o                         
   7   5   2         25.01         21.48         3.02 o                         
   8   5   2          6.39          6.56         1.83 o                         
  -8   6   2         13.38         12.38         2.03 o                         
  -7   6   2        219.89        236.71         5.29 o                         
  -6   6   2        178.57        176.36         4.91 o                         
  -5   6   2          9.68          7.03         3.60 o                         
  -4   6   2          0.72          1.19         1.16 o                         
  -3   6   2        284.93        262.78         3.50 o                         
  -2   6   2       2240.59       2626.65        13.75 o                         
  -1   6   2         14.68         18.27         1.11 o                         
   0   6   2       3944.99       3932.72        24.72 o                         
   1   6   2        126.76        117.14         2.09 o                         
   2   6   2        224.26        217.16         2.92 o                         
   3   6   2        168.26        179.35         3.43 o                         
   4   6   2          2.23          2.67         1.50 o                         
   5   6   2       1485.49       1470.24        27.19 o                         
   6   6   2         21.15         17.11         3.02 o                         
   7   6   2          8.09         10.96         2.77 o                         
   8   6   2         35.31         36.51         3.17 o                         
  -8   7   2          0.07         -0.61         1.75 o                         
  -7   7   2        127.71        130.16         4.23 o                         
  -6   7   2         20.53         18.92         2.42 o                         
  -5   7   2         34.99         40.96         3.13 o                         
  -4   7   2         82.90         81.80         3.45 o                         
  -3   7   2       1719.54       1798.08         9.50 o                         
  -2   7   2        460.27        570.32         6.12 o                         
  -1   7   2        101.64        124.71         2.21 o                         
   0   7   2         11.49          8.63         0.90 o                         
   1   7   2         60.04         56.18         1.82 o                         
   2   7   2        989.31        981.48         6.63 o                         
   3   7   2         28.56         25.65         1.89 o                         
   4   7   2        133.57        132.50         4.96 o                         
   5   7   2         13.54          7.83         2.91 o                         
   6   7   2        110.83        106.80         6.29 o                         
   7   7   2         22.35         21.39         3.12 o                         
   8   7   2          4.83          3.86         1.67 o                         
  -8   8   2          2.03          2.93         1.98 o                         
  -7   8   2          3.08          3.49         1.83 o                         
  -6   8   2          0.87          0.77         1.71 o                         
  -5   8   2         10.29         12.71         2.05 o                         
  -4   8   2         11.57          5.25         1.46 o                         
  -3   8   2        357.84        390.49         4.71 o                         
  -2   8   2         11.85         10.58         1.18 o                         
  -1   8   2         95.21        127.96         2.45 o                         
   0   8   2        250.61        274.18         3.49 o                         
   1   8   2        940.27       1111.98         6.48 o                         
   2   8   2       1000.43        995.63         7.33 o                         
   3   8   2          0.74          1.12         1.13 o                         
   4   8   2       1468.08       1407.41        16.56 o                         
   5   8   2        651.91        628.93        11.25 o                         
   6   8   2         40.44         35.19         4.06 o                         
   7   8   2          0.03          0.67         1.90 o                         
   8   8   2         10.33          9.87         2.08 o                         
  -8   9   2          0.70          0.83         1.34 o                         
  -7   9   2         44.04         47.22         3.29 o                         
  -6   9   2          9.99         11.61         2.40 o                         
  -5   9   2          0.55          0.72         1.73 o                         
  -4   9   2         19.22         18.98         2.12 o                         
  -3   9   2          0.15         -0.16         0.85 o                         
  -2   9   2        727.21        809.57         6.53 o                         
  -1   9   2        245.77        205.62         3.27 o                         
   0   9   2        572.33        748.15         5.88 o                         
   1   9   2       2103.59       2424.34        20.59 o                         
   2   9   2         55.98         75.16         2.45 o                         
   3   9   2        950.04        972.01        11.04 o                         
   4   9   2         11.29         11.80         2.48 o                         
   5   9   2        492.50        490.82         9.62 o                         
   6   9   2         30.75         30.40         3.57 o                         
   7   9   2         81.87         90.53         4.96 o                         
  -8  10   2          1.88          2.13         1.69 o                         
  -7  10   2         51.14         49.71         3.41 o                         
  -6  10   2         16.36         14.76         2.65 o                         
  -5  10   2          7.60          7.95         2.14 o                         
  -4  10   2         21.52         14.12         2.17 o                         
  -3  10   2         44.66         54.14         2.41 o                         
  -2  10   2        285.86        266.44         4.05 o                         
  -1  10   2        558.47        642.98         6.27 o                         
   0  10   2        855.39        955.09         6.88 o                         
   1  10   2          9.87          8.02         1.12 o                         
   2  10   2         16.98         23.71         1.87 o                         
   3  10   2          2.80          2.26         1.35 o                         
   4  10   2        528.62        518.28         9.10 o                         
   5  10   2         63.33         61.64         4.07 o                         
   6  10   2          0.76          1.46         2.05 o                         
   7  10   2         30.06         29.68         3.15 o                         
  -7  11   2          5.50          4.87         1.83 o                         
  -6  11   2        143.99        136.38         4.97 o                         
  -5  11   2          8.18          6.16         2.03 o                         
  -4  11   2        105.74        111.15         5.72 o                         
  -3  11   2         46.44         55.74         2.47 o                         
  -2  11   2        768.28        754.72         7.57 o                         
  -1  11   2        316.94        370.43         4.89 o                         
   0  11   2        585.67        608.20         6.06 o                         
   1  11   2        117.48        110.85         3.08 o                         
   2  11   2        147.63        162.17         4.01 o                         
   3  11   2        189.03        183.16         4.92 o                         
   4  11   2        528.54        487.27         8.60 o                         
   5  11   2        150.01        150.69         5.60 o                         
   6  11   2        128.53        133.02         5.73 o                         
   7  11   2         40.39         48.03         3.58 o                         
  -7  12   2          6.60          9.20         2.16 o                         
  -6  12   2        179.53        177.76         6.07 o                         
  -5  12   2        676.39        666.08        10.70 o                         
  -4  12   2        426.11        385.71         7.55 o                         
  -3  12   2         40.79         27.20         2.84 o                         
  -2  12   2         18.53         12.74         1.84 o                         
  -1  12   2        267.33        257.47         4.55 o                         
   0  12   2        222.87        231.13         4.00 o                         
   1  12   2         13.48          5.00         1.23 o                         
   2  12   2         36.52         27.56         2.49 o                         
   3  12   2        244.78        225.15         6.39 o                         
   4  12   2        595.46        532.90         9.59 o                         
   5  12   2         31.53         34.33         3.24 o                         
   6  12   2          0.32          1.45         1.77 o                         
   7  12   2        292.28        287.40         6.99 o                         
  -7  13   2          0.04          0.73         1.67 o                         
  -6  13   2        263.87        245.27         7.94 o                         
  -5  13   2         92.19         93.09         5.06 o                         
  -4  13   2         24.78         25.01         2.84 o                         
  -3  13   2        356.45        339.59        11.72 o                         
  -2  13   2        438.81        413.33         7.02 o                         
  -1  13   2        286.47        307.56         5.16 o                         
   0  13   2        169.39        183.39         4.56 o                         
   1  13   2         13.36         14.44         1.83 o                         
   2  13   2         93.65        105.02         4.23 o                         
   3  13   2        152.42        142.23         6.19 o                         
   4  13   2         25.52         25.78         3.10 o                         
   5  13   2        290.88        277.43         7.14 o                         
   6  13   2        141.78        131.96         5.29 o                         
   7  13   2         42.61         57.16         3.74 o                         
  -7  14   2        121.88        131.23         4.52 o                         
  -6  14   2        136.22        165.55         5.13 o                         
  -5  14   2        110.85        111.27         5.15 o                         
  -4  14   2        118.10        106.40         5.17 o                         
  -3  14   2         28.94         25.19         2.99 o                         
  -2  14   2          8.50         14.80         2.33 o                         
  -1  14   2        215.94        190.18         4.33 o                         
   0  14   2        218.79        192.63         4.94 o                         
   1  14   2         28.35         31.10         2.72 o                         
   2  14   2         99.33         96.29         4.74 o                         
   3  14   2         21.24         24.19         3.40 o                         
   4  14   2        236.64        221.29         7.09 o                         
   5  14   2        124.41        128.08         5.48 o                         
   6  14   2         28.15         30.59         3.13 o                         
   7  14   2         99.99         94.11         4.32 o                         
  -7  15   2         17.46         12.21         2.05 o                         
  -6  15   2        330.49        331.25         6.96 o                         
  -5  15   2        356.86        362.04         7.23 o                         
  -4  15   2          0.45          1.46         1.79 o                         
  -3  15   2        438.09        422.90         9.66 o                         
  -2  15   2        913.46        860.64        12.59 o                         
  -1  15   2        151.03        138.39         4.31 o                         
   0  15   2          1.30          0.72         1.35 o                         
   1  15   2          8.39          7.08         2.79 o                         
   2  15   2        106.19        101.62         4.86 o                         
   3  15   2         85.38         71.86         4.80 o                         
   4  15   2         15.19         14.22         2.83 o                         
   5  15   2        157.49        161.92         5.55 o                         
   6  15   2        145.55        147.76         4.49 o                         
  -6  16   2          0.15          1.08         1.56 o                         
  -5  16   2         62.93         65.86         3.82 o                         
  -4  16   2         61.80         58.04         4.04 o                         
  -3  16   2          3.65          4.70         2.21 o                         
  -2  16   2       1005.44        980.55        13.58 o                         
  -1  16   2          1.56          1.96         2.04 o                         
   0  16   2        159.95        149.98         6.42 o                         
   1  16   2          1.55          0.93         1.89 o                         
   2  16   2         16.70         12.66         2.75 o                         
   3  16   2         81.56         61.63         4.65 o                         
   4  16   2        363.55        318.44         8.95 o                         
   5  16   2        229.60        232.38         6.62 o                         
   6  16   2          1.16          2.38         1.72 o                         
  -6  17   2          8.69         10.42         1.95 o                         
  -5  17   2         20.54         19.87         2.48 o                         
  -4  17   2         16.18         18.06         2.70 o                         
  -3  17   2         64.88         60.78         4.80 o                         
  -2  17   2          8.19          6.48         2.54 o                         
  -1  17   2       1612.98       1498.97        19.07 o                         
   0  17   2        204.29        206.50         6.78 o                         
   1  17   2        286.90        264.00         7.53 o                         
   2  17   2          0.90          2.34         2.06 o                         
   3  17   2          0.25         -0.94         1.94 o                         
   4  17   2        651.21        635.62        13.30 o                         
   5  17   2          1.28          0.00         1.88 o                         
   6  17   2          5.79          6.89         1.95 o                         
  -6  18   2          0.02          0.22         1.50 o                         
  -5  18   2          0.14          0.92         1.80 o                         
  -4  18   2          1.16          0.39         2.07 o                         
  -3  18   2         25.66         24.70         3.47 o                         
  -2  18   2        404.57        385.30         9.11 o                         
  -1  18   2         40.25         43.24         3.97 o                         
   0  18   2       1266.22       1193.06        15.13 o                         
   1  18   2        300.24        304.20         8.67 o                         
   2  18   2         16.42         10.49         2.50 o                         
   3  18   2        279.42        281.02         8.50 o                         
   4  18   2         68.56         67.96         5.48 o                         
   5  18   2          0.07         -0.68         1.88 o                         
   6  18   2          2.59          2.48         3.15 o                         
  -5  19   2          4.31          2.42         2.07 o                         
  -4  19   2         34.41         35.87         3.82 o                         
  -3  19   2        173.81        178.61         7.05 o                         
  -2  19   2        238.86        237.24         7.90 o                         
  -1  19   2          1.76          0.72         1.98 o                         
   0  19   2        123.53        107.60         6.01 o                         
   1  19   2          9.81          6.53         2.48 o                         
   2  19   2         70.66         54.16         4.31 o                         
   3  19   2         19.19         14.56         2.98 o                         
   4  19   2          2.75          6.00         2.96 o                         
   5  19   2        173.93        189.56         6.91 o                         
  -5  20   2         95.23        106.25         4.12 o                         
  -4  20   2          3.91          4.53         1.94 o                         
  -3  20   2          3.37          4.84         2.39 o                         
  -2  20   2         51.46         51.85         4.25 o                         
  -1  20   2         30.38         26.07         3.31 o                         
   0  20   2          9.95         15.90         3.07 o                         
   1  20   2          0.00         -0.40         1.96 o                         
   2  20   2         34.00         24.52         3.12 o                         
   3  20   2         19.58         16.71         2.97 o                         
   4  20   2          0.26          1.10         2.40 o                         
   5  20   2         12.47         19.51         2.73 o                         
  -5  21   2          4.20          6.69         2.62 o                         
  -4  21   2        119.42        123.16         4.73 o                         
  -3  21   2          5.65          3.33         2.34 o                         
  -2  21   2        210.07        204.85         6.53 o                         
  -1  21   2         49.87         39.18         4.09 o                         
   0  21   2          1.91          2.96         2.24 o                         
   1  21   2         24.56         28.85         3.60 o                         
   2  21   2        196.60        187.80         6.21 o                         
   3  21   2         31.65         36.67         3.56 o                         
   4  21   2          0.98          0.98         2.16 o                         
  -4  22   2        133.65        151.28         6.51 o                         
  -3  22   2         72.23         84.60         5.43 o                         
  -2  22   2          7.37          7.45         2.17 o                         
  -1  22   2          6.80          7.41         2.68 o                         
   0  22   2         65.13         53.43         4.93 o                         
   1  22   2         32.65         37.31         4.74 o                         
   2  22   2         10.88          9.32         2.21 o                         
   3  22   2         65.95         63.05         4.07 o                         
   4  22   2          4.71          5.08         2.02 o                         
  -4  23   2         10.26         13.47         2.56 o                         
  -3  23   2          0.00          0.61         2.02 o                         
  -2  23   2         18.27         23.59         2.67 o                         
  -1  23   2          3.11          0.93         1.80 o                         
   0  23   2          8.46          9.11         2.62 o                         
   1  23   2         26.31         26.68         3.92 o                         
   2  23   2          9.18         12.57         2.28 o                         
   3  23   2         20.06         17.73         2.45 o                         
  -3  24   2          1.99          0.48         1.93 o                         
  -2  24   2         45.26         41.49         3.38 o                         
  -1  24   2         12.67         16.14         2.49 o                         
   0  24   2         34.42         35.44         3.54 o                         
   1  24   2         77.78         74.54         5.29 o                         
   2  24   2         99.30        104.06         4.31 o                         
  -2  25   2         21.82         25.30         5.78 o                         
  -1  25   2          0.99          4.08         1.91 o                         
   0  25   2          0.17         -0.78         1.63 o                         
   1  25   2        135.40        130.08         5.07 o                         
  -8   1   3          5.75          5.96         1.62 o                         
  -7   1   3        136.40        153.63         4.83 o                         
  -6   1   3         51.32         47.10         3.30 o                         
  -5   1   3          4.81          2.04         1.36 o                         
  -4   1   3         66.36         58.68         2.93 o                         
  -3   1   3        255.47        245.17         3.45 o                         
  -2   1   3        985.13       1058.78         6.53 o                         
  -1   1   3      11219.68      11101.04        43.46 o                         
   0   1   3       1894.20       1934.67        14.16 o                         
   1   1   3        261.98        254.78         2.96 o                         
   2   1   3       2290.48       2498.08        17.07 o                         
   3   1   3          5.18          8.70         1.20 o                         
   4   1   3          0.09          0.87         1.45 o                         
   5   1   3         66.57         59.30         4.13 o                         
   6   1   3         14.32          8.91         2.35 o                         
   7   1   3          5.64          6.71         2.27 o                         
   8   1   3          1.78          2.15         1.88 o                         
  -8   2   3        139.39        142.02         3.96 o                         
  -7   2   3        152.88        179.46         5.15 o                         
  -6   2   3          8.58          9.83         2.08 o                         
  -5   2   3        235.25        245.63         6.39 o                         
  -4   2   3         43.72         45.59         2.51 o                         
  -3   2   3         57.96         70.96         2.08 o                         
  -2   2   3         24.94         30.70         1.13 o                         
  -1   2   3         34.05         35.53         1.25 o                         
   0   2   3         42.46         44.37         1.32 o                         
   1   2   3       2685.60       2747.57        16.65 o                         
   2   2   3        945.23       1015.30         6.51 o                         
   3   2   3        169.83        162.79         3.27 o                         
   4   2   3          3.88          7.06         2.00 o                         
   5   2   3        268.76        234.47         6.34 o                         
   6   2   3          0.02          0.22         1.75 o                         
   7   2   3        128.54        127.57         4.78 o                         
   8   2   3          1.76          0.10         2.41 o                         
  -8   3   3         43.36         47.93         2.68 o                         
  -7   3   3          4.64          5.73         1.92 o                         
  -6   3   3        304.08        315.91         6.27 o                         
  -5   3   3          6.48         10.47         4.00 o                         
  -4   3   3        261.25        269.42         6.41 o                         
  -3   3   3        466.88        504.51         5.45 o                         
  -2   3   3         32.32         26.05         1.14 o                         
  -1   3   3       2603.58       2564.84        22.63 o                         
   0   3   3        208.49        244.31         2.73 o                         
   1   3   3         62.24         59.97         1.74 o                         
   2   3   3        328.52        352.17         4.02 o                         
   3   3   3       1454.99       1478.56        10.74 o                         
   4   3   3        178.90        185.99         5.16 o                         
   5   3   3         56.81         50.97         4.07 o                         
   6   3   3          5.99          4.36         2.14 o                         
   7   3   3         57.37         56.36         4.11 o                         
   8   3   3          4.97          9.40         3.37 o                         
  -8   4   3          0.01          0.63         1.34 o                         
  -7   4   3         14.86         13.78         2.29 o                         
  -6   4   3        218.42        205.99         5.46 o                         
  -5   4   3        447.26        442.87         8.56 o                         
  -4   4   3        461.94        503.85         7.37 o                         
  -3   4   3         14.33          9.69         1.10 o                         
  -2   4   3        308.88        325.36         3.98 o                         
  -1   4   3        482.36        481.24         4.39 o                         
   0   4   3         16.01         22.13         1.14 o                         
   1   4   3        387.44        410.70         3.72 o                         
   2   4   3        322.27        329.84         3.91 o                         
   3   4   3          1.82          1.69         1.00 o                         
   4   4   3          0.68          0.60         1.31 o                         
   5   4   3         10.06          8.55         2.59 o                         
   6   4   3         92.58         83.70         5.21 o                         
   7   4   3        165.34        143.13         5.68 o                         
   8   4   3         35.20         33.10         4.67 o                         
  -8   5   3         20.46         24.23         2.35 o                         
  -7   5   3         40.67         38.41         3.00 o                         
  -6   5   3        125.48        138.98         4.95 o                         
  -5   5   3          0.56         -1.10         1.53 o                         
  -4   5   3        350.13        348.86         6.37 o                         
  -3   5   3          1.14          2.00         0.86 o                         
  -2   5   3         22.30         15.61         1.15 o                         
  -1   5   3         68.23         72.78         2.05 o                         
   0   5   3         67.61         71.82         1.93 o                         
   1   5   3         23.10         20.55         1.40 o                         
   2   5   3         51.16         56.35         2.14 o                         
   3   5   3        423.44        427.68         6.01 o                         
   4   5   3          9.97         12.57         2.23 o                         
   5   5   3         14.71         13.35         2.89 o                         
   6   5   3          7.14          4.11         2.69 o                         
   7   5   3         13.38         11.45         2.84 o                         
   8   5   3         11.02         11.52         3.26 o                         
  -8   6   3          3.50          4.31         1.55 o                         
  -7   6   3         12.47         10.35         2.06 o                         
  -6   6   3        322.01        312.92         6.77 o                         
  -5   6   3         20.13         25.33         2.55 o                         
  -4   6   3          0.53          0.83         1.24 o                         
  -3   6   3        144.20        147.44         3.10 o                         
  -2   6   3         16.27         14.78         1.33 o                         
  -1   6   3         32.55         35.30         1.73 o                         
   0   6   3         95.32         89.77         2.40 o                         
   1   6   3         22.31         31.60         1.69 o                         
   2   6   3         14.86         15.52         1.38 o                         
   3   6   3         70.38         74.54         3.22 o                         
   4   6   3         28.18         26.77         2.85 o                         
   5   6   3        159.13        142.23         7.39 o                         
   6   6   3         31.05         39.77         4.82 o                         
   7   6   3          4.93          2.26         2.29 o                         
  -8   7   3         20.94         20.22         1.89 o                         
  -7   7   3        113.05        111.49         4.32 o                         
  -6   7   3         72.97         73.01         4.04 o                         
  -5   7   3        244.81        243.99         5.64 o                         
  -4   7   3        107.52        113.89         3.90 o                         
  -3   7   3        439.34        486.26         5.35 o                         
  -2   7   3        108.14        112.99         2.64 o                         
  -1   7   3       1135.09       1166.60        13.77 o                         
   0   7   3       1124.07       1188.44        11.39 o                         
   1   7   3        995.60       1103.41         7.44 o                         
   2   7   3        259.31        278.77         4.13 o                         
   3   7   3        686.30        627.28         8.07 o                         
   4   7   3        674.66        604.93        10.94 o                         
   5   7   3        739.61        733.16        13.17 o                         
   6   7   3          1.72         -0.24         2.43 o                         
   7   7   3         85.14         92.48         5.75 o                         
  -8   8   3         21.62         19.71         2.15 o                         
  -7   8   3         20.50         21.98         2.29 o                         
  -6   8   3         13.17         11.26         2.11 o                         
  -5   8   3         54.68         61.47         3.54 o                         
  -4   8   3        158.61        173.63         4.70 o                         
  -3   8   3        117.95        112.83         2.93 o                         
  -2   8   3         28.89         20.67         1.70 o                         
  -1   8   3        623.05        605.86         6.09 o                         
   0   8   3         13.63         24.72         1.72 o                         
   1   8   3         29.13         27.77         1.69 o                         
   2   8   3       1430.39       1381.79        14.50 o                         
   3   8   3        203.93        191.54         4.85 o                         
   4   8   3         36.96         32.88         4.12 o                         
   5   8   3        211.58        197.16         6.36 o                         
   6   8   3        138.23        130.30         6.24 o                         
   7   8   3         19.82         19.90         3.15 o                         
  -8   9   3          5.80          4.86         2.78 o                         
  -7   9   3         67.24         68.10         3.66 o                         
  -6   9   3          0.25         -0.14         1.59 o                         
  -5   9   3         28.74         22.24         2.58 o                         
  -4   9   3         34.01         32.38         2.86 o                         
  -3   9   3         12.01         12.69         1.52 o                         
  -2   9   3         54.78         70.39         2.71 o                         
  -1   9   3        213.86        232.63         3.95 o                         
   0   9   3         79.56        117.76         2.99 o                         
   1   9   3         29.15         36.55         2.05 o                         
   2   9   3         16.14         14.10         1.54 o                         
   3   9   3         22.97         17.79         2.12 o                         
   4   9   3        472.74        422.26         8.51 o                         
   5   9   3        116.43        118.82         5.63 o                         
   6   9   3        133.10        125.95         5.97 o                         
   7   9   3         14.44         11.03         2.63 o                         
  -7  10   3          3.85          3.72         1.63 o                         
  -6  10   3          1.21          1.59         1.70 o                         
  -5  10   3          6.26          8.74         2.05 o                         
  -4  10   3         85.59         82.00         4.36 o                         
  -3  10   3        124.99        111.58         3.24 o                         
  -2  10   3        149.54        151.66         3.96 o                         
  -1  10   3          0.05          0.05         0.96 o                         
   0  10   3          3.52          0.33         0.95 o                         
   1  10   3         16.73         13.89         1.51 o                         
   2  10   3        334.17        315.70         5.68 o                         
   3  10   3         20.02         21.46         2.63 o                         
   4  10   3        290.85        281.33         7.36 o                         
   5  10   3         17.62         15.88         2.72 o                         
   6  10   3          1.20          1.01         2.08 o                         
   7  10   3         93.56        105.89         4.89 o                         
  -7  11   3          1.58          1.79         1.61 o                         
  -6  11   3          0.01         -0.26         1.70 o                         
  -5  11   3        140.13        129.99         4.56 o                         
  -4  11   3          0.51          1.59         1.61 o                         
  -3  11   3        100.96         98.31         3.29 o                         
  -2  11   3         75.74         85.33         3.34 o                         
  -1  11   3        246.09        241.55         4.33 o                         
   0  11   3         40.44         37.35         2.27 o                         
   1  11   3        144.14        124.71         3.50 o                         
   2  11   3         20.54         13.96         1.84 o                         
   3  11   3         18.09         19.37         4.57 o                         
   4  11   3          1.27          1.02         1.79 o                         
   5  11   3          4.25          5.29         2.20 o                         
   6  11   3         80.25         86.52         5.40 o                         
   7  11   3         58.11         62.80         4.11 o                         
  -7  12   3         34.75         36.43         2.61 o                         
  -6  12   3         19.57         20.36         2.69 o                         
  -5  12   3         14.48          9.69         2.13 o                         
  -4  12   3        225.42        228.11         5.42 o                         
  -3  12   3          0.31          0.51         1.30 o                         
  -2  12   3          1.11          1.39         1.33 o                         
  -1  12   3          6.72          5.93         1.34 o                         
   0  12   3         46.63         50.76         2.63 o                         
   1  12   3        153.60        148.78         3.85 o                         
   2  12   3         11.90         14.24         2.05 o                         
   3  12   3         27.80         28.83         3.45 o                         
   4  12   3        237.39        229.90         6.55 o                         
   5  12   3         39.45         34.93         3.16 o                         
   6  12   3         58.24         58.48         4.12 o                         
   7  12   3        178.45        182.64         5.90 o                         
  -7  13   3         49.40         55.05         3.09 o                         
  -6  13   3        364.70        384.64         7.94 o                         
  -5  13   3         21.49         21.68         2.64 o                         
  -4  13   3         56.88         50.40         3.59 o                         
  -3  13   3        283.62        281.61         6.88 o                         
  -2  13   3        171.08        138.79         4.49 o                         
  -1  13   3          3.59          1.13         1.27 o                         
   0  13   3         98.86        104.75         3.74 o                         
   1  13   3          6.48         10.39         1.81 o                         
   2  13   3         37.75         50.30         6.05 o                         
   3  13   3         22.67         15.61         3.06 o                         
   4  13   3        114.33        107.24         5.24 o                         
   5  13   3        116.49        117.62         4.90 o                         
   6  13   3        162.96        171.73         5.03 o                         
   7  13   3        153.15        156.99        10.21 o                         
  -7  14   3          9.86          6.34         1.66 o                         
  -6  14   3        174.73        185.37         6.02 o                         
  -5  14   3        244.94        239.24         6.87 o                         
  -4  14   3         10.92         13.17         2.56 o                         
  -3  14   3       1198.18       1197.31        13.50 o                         
  -2  14   3        292.55        273.96         7.71 o                         
  -1  14   3        104.30         89.45         3.94 o                         
   0  14   3         33.92         23.40         2.40 o                         
   1  14   3          9.08         15.67         2.87 o                         
   2  14   3          3.54          4.92         2.19 o                         
   3  14   3          7.77          4.13         2.23 o                         
   4  14   3        383.15        383.97         9.00 o                         
   5  14   3          0.84          1.00         1.71 o                         
   6  14   3         77.33         66.39         3.74 o                         
  -7  15   3          1.15          2.25         2.93 o                         
  -6  15   3          2.41          4.10         1.71 o                         
  -5  15   3         90.50         75.82         4.73 o                         
  -4  15   3        308.11        300.31         7.43 o                         
  -3  15   3          2.16          2.83         1.97 o                         
  -2  15   3          0.00         -0.79         1.70 o                         
  -1  15   3         28.45         30.89         2.89 o                         
   0  15   3        142.37        138.00         5.91 o                         
   1  15   3        103.45         93.50         4.83 o                         
   2  15   3         83.29         75.94         4.66 o                         
   3  15   3         20.37         11.78         2.73 o                         
   4  15   3         14.98         10.58         2.90 o                         
   5  15   3         55.23         53.49         4.03 o                         
   6  15   3          5.33          9.11         1.88 o                         
  -6  16   3          9.63          5.65         1.74 o                         
  -5  16   3          7.79          8.11         2.13 o                         
  -4  16   3         90.08         98.56         5.04 o                         
  -3  16   3          8.69          9.47         2.36 o                         
  -2  16   3        154.57        148.73         5.55 o                         
  -1  16   3        346.74        338.00         7.34 o                         
   0  16   3         67.73         68.09         4.80 o                         
   1  16   3          7.96          3.08         1.92 o                         
   2  16   3          0.13          0.98         1.86 o                         
   3  16   3        199.17        204.53         7.86 o                         
   4  16   3         52.14         59.09         4.82 o                         
   5  16   3        135.61        131.64         4.94 o                         
   6  16   3         14.23         20.47         2.96 o                         
  -6  17   3        106.57         94.68         3.39 o                         
  -5  17   3          0.82          0.46         1.63 o                         
  -4  17   3         94.02         86.44         4.89 o                         
  -3  17   3        378.04        387.34        10.42 o                         
  -2  17   3        388.30        380.81         7.70 o                         
  -1  17   3       1954.32       1872.91        15.63 o                         
   0  17   3         49.62         49.69         4.33 o                         
   1  17   3         57.84         44.78         3.79 o                         
   2  17   3        157.50        131.06         5.13 o                         
   3  17   3         20.20         13.55         3.18 o                         
   4  17   3         37.06         31.85         3.72 o                         
   5  17   3         38.71         42.94         3.57 o                         
  -6  18   3         27.19         26.65         5.48 o                         
  -5  18   3         18.25         17.95         2.24 o                         
  -4  18   3        168.77        165.45         5.61 o                         
  -3  18   3        279.33        285.68         8.09 o                         
  -2  18   3        164.12        163.77         5.55 o                         
  -1  18   3         26.97         29.17         2.96 o                         
   0  18   3        489.01        465.13         9.88 o                         
   1  18   3        127.42        102.16         5.77 o                         
   2  18   3         15.63         15.10         2.43 o                         
   3  18   3         58.49         55.53         4.34 o                         
   4  18   3         16.36         13.95         2.75 o                         
   5  18   3          0.82          1.11         1.81 o                         
  -5  19   3         91.52        100.64         4.71 o                         
  -4  19   3         13.00         11.98         2.72 o                         
  -3  19   3          0.03         -0.56         2.12 o                         
  -2  19   3         57.63         58.68         3.99 o                         
  -1  19   3        592.98        607.27        10.34 o                         
   0  19   3        208.79        199.75         6.88 o                         
   1  19   3        227.81        204.97         6.63 o                         
   2  19   3        198.07        164.24         5.48 o                         
   3  19   3         39.52         31.42         3.34 o                         
   4  19   3         37.19         43.01         3.65 o                         
   5  19   3         46.38         49.06         3.92 o                         
  -5  20   3         13.87         18.14         2.43 o                         
  -4  20   3        168.02        187.42         6.10 o                         
  -3  20   3        115.22        114.55         5.61 o                         
  -2  20   3          2.68          2.27         1.89 o                         
  -1  20   3         21.94         29.64         3.32 o                         
   0  20   3       1375.14       1383.56        17.75 o                         
   1  20   3        194.62        176.24         6.65 o                         
   2  20   3          0.00         -0.52         1.76 o                         
   3  20   3        273.12        247.22         7.79 o                         
   4  20   3          3.28          4.96         2.37 o                         
  -4  21   3          0.38          0.41         1.58 o                         
  -3  21   3         85.03         93.91         4.94 o                         
  -2  21   3          2.07          1.68         1.95 o                         
  -1  21   3         73.64         83.89         4.93 o                         
   0  21   3         37.96         48.22         4.80 o                         
   1  21   3        235.48        230.46         8.07 o                         
   2  21   3         27.94         29.91         3.12 o                         
   3  21   3         13.26         18.45         3.02 o                         
   4  21   3         16.87         15.94         2.65 o                         
  -4  22   3         53.46         69.10         3.97 o                         
  -3  22   3          4.75          3.35         2.02 o                         
  -2  22   3         21.45         23.86         2.96 o                         
  -1  22   3         64.18         63.32         4.91 o                         
   0  22   3         11.91          8.44         2.38 o                         
   1  22   3          8.80          7.32         2.52 o                         
   2  22   3          8.93          8.96         2.16 o                         
   3  22   3         84.49         76.49         4.20 o                         
  -3  23   3          3.18          5.52         2.10 o                         
  -2  23   3          4.06          4.29         1.96 o                         
  -1  23   3          0.49         -0.59         1.62 o                         
   0  23   3         19.19         18.44         3.49 o                         
   1  23   3         66.63         70.00         4.65 o                         
   2  23   3         63.00         58.87         3.51 o                         
   3  23   3        133.00        133.86        10.74 o                         
  -2  24   3          1.78          2.27         1.75 o                         
  -1  24   3         27.91         29.71         3.06 o                         
   0  24   3        211.62        225.38         7.08 o                         
   1  24   3          0.14         -0.53         1.67 o                         
   2  24   3         54.44         63.19         5.64 o                         
  -1  25   3         14.54         12.76         4.35 o                         
   0  25   3          4.32          8.20         2.35 o                         
  -8   0   4        142.08        161.90         5.31 o                         
  -7   0   4         63.87         54.55         4.66 o                         
  -6   0   4        414.40        425.80        10.60 o                         
  -5   0   4         33.44         30.79         4.12 o                         
  -4   0   4          4.80          2.20         2.02 o                         
  -3   0   4         62.28         91.17         3.05 o                         
  -2   0   4        272.40        353.93         4.90 o                         
  -1   0   4         90.11         83.60         2.77 o                         
   0   0   4         15.35         25.27         2.03 o                         
   1   0   4         14.47         20.74         1.99 o                         
   2   0   4       1516.83       1438.31        13.43 o                         
   3   0   4       4794.60       4660.65        62.72 o                         
   4   0   4        123.29        121.75         6.67 o                         
   5   0   4         76.86         77.00         6.85 o                         
   6   0   4          0.46          0.60         2.68 o                         
   7   0   4          7.98          4.72         2.70 o                         
  -8   1   4         20.76         19.40         2.03 o                         
  -7   1   4          0.10         -0.35         1.54 o                         
  -6   1   4        136.05        136.49         5.00 o                         
  -5   1   4        445.83        395.26         7.03 o                         
  -4   1   4          5.43         12.25         1.90 o                         
  -3   1   4         29.48         25.29         1.55 o                         
  -2   1   4        259.26        286.33         3.54 o                         
  -1   1   4        601.23        594.29         4.34 o                         
   0   1   4          0.54          5.42         0.88 o                         
   1   1   4          2.47          2.77         0.96 o                         
   2   1   4       4516.28       4714.62        31.46 o                         
   3   1   4         29.32         41.89         2.36 o                         
   4   1   4        101.90         91.72         4.61 o                         
   5   1   4         83.97         73.07         5.00 o                         
   6   1   4        173.75        164.39         5.74 o                         
   7   1   4          6.03          5.26         1.84 o                         
  -8   2   4          1.66          1.96         1.33 o                         
  -7   2   4          2.64          0.74         1.67 o                         
  -6   2   4          4.47          3.20         1.86 o                         
  -5   2   4        348.49        346.93         6.76 o                         
  -4   2   4        133.26        140.78         4.24 o                         
  -3   2   4         62.59         66.37         2.29 o                         
  -2   2   4        334.70        294.00         3.59 o                         
  -1   2   4          5.38          3.13         0.81 o                         
   0   2   4        586.37        601.30         4.95 o                         
   1   2   4         60.67         74.93         2.28 o                         
   2   2   4        495.60        545.21         5.68 o                         
   3   2   4        129.09        112.67         3.44 o                         
   4   2   4         22.88         19.66         3.62 o                         
   5   2   4         44.86         37.64         3.89 o                         
   6   2   4        110.93        101.67         5.56 o                         
   7   2   4          0.46          0.15         1.77 o                         
  -8   3   4          2.76          1.77         1.27 o                         
  -7   3   4        164.51        173.60         4.99 o                         
  -6   3   4        180.72        192.61         5.57 o                         
  -5   3   4         87.76         85.19         4.22 o                         
  -4   3   4        151.02        133.57         4.43 o                         
  -3   3   4          4.41          2.24         0.94 o                         
  -2   3   4       1905.22       2018.78         9.57 o                         
  -1   3   4         16.83          8.57         1.01 o                         
   0   3   4         92.01         88.89         2.25 o                         
   1   3   4         34.83         23.25         1.58 o                         
   2   3   4        610.27        607.92         6.53 o                         
   3   3   4        121.65        105.49         3.53 o                         
   4   3   4         34.35         35.59        10.36 o                         
   5   3   4         60.72         47.15         4.13 o                         
   6   3   4         14.90          9.80         2.35 o                         
   7   3   4          0.49          0.92         2.01 o                         
  -8   4   4        106.37        109.10         3.84 o                         
  -7   4   4        119.45        130.96         4.50 o                         
  -6   4   4          6.73          5.29         1.92 o                         
  -5   4   4        546.57        542.73         8.18 o                         
  -4   4   4        158.66        159.20         4.99 o                         
  -3   4   4        398.69        370.27         5.08 o                         
  -2   4   4       4158.50       4520.42        34.06 o                         
  -1   4   4        883.02        883.84         7.09 o                         
   0   4   4          6.67          9.50         1.18 o                         
   1   4   4         51.10         55.90         2.37 o                         
   2   4   4         53.21         49.85         2.39 o                         
   3   4   4         45.52         42.31         2.65 o                         
   4   4   4        313.76        287.88        12.02 o                         
   5   4   4         42.78         33.51         3.59 o                         
   6   4   4          5.16          2.85         2.23 o                         
   7   4   4         11.17         14.21         3.10 o                         
  -8   5   4          5.07          5.89         1.52 o                         
  -7   5   4        167.23        183.62         4.91 o                         
  -6   5   4          1.12          0.36         1.66 o                         
  -5   5   4          9.71          9.10         2.00 o                         
  -4   5   4        741.72        787.03        14.15 o                         
  -3   5   4        101.67        132.84         3.87 o                         
  -2   5   4        514.60        526.84         6.16 o                         
  -1   5   4       1333.13       1420.65         8.94 o                         
   0   5   4         71.57         74.27         2.58 o                         
   1   5   4         95.67         93.64         2.76 o                         
   2   5   4          0.56          0.23         0.99 o                         
   3   5   4         29.34         28.35         2.60 o                         
   4   5   4        215.19        196.70         5.86 o                         
   5   5   4         46.42         46.79         4.48 o                         
   6   5   4        300.29        282.61         8.04 o                         
   7   5   4        180.82        209.62         6.78 o                         
  -8   6   4         55.40         55.85         2.75 o                         
  -7   6   4        146.50        154.86         5.16 o                         
  -6   6   4          0.92          0.75         1.76 o                         
  -5   6   4         29.80         24.25         2.63 o                         
  -4   6   4        395.43        429.72         7.14 o                         
  -3   6   4          0.03          0.10         1.15 o                         
  -2   6   4       1259.79       1444.63        12.74 o                         
  -1   6   4        144.59        166.40         3.46 o                         
   0   6   4          0.00          0.50         0.98 o                         
   1   6   4         57.47         50.03         2.30 o                         
   2   6   4          0.67          0.30         0.99 o                         
   3   6   4         23.53         25.77         2.64 o                         
   4   6   4        676.09        639.38         9.84 o                         
   5   6   4         48.63         50.22         4.11 o                         
   6   6   4          2.97          3.54         2.27 o                         
   7   6   4         10.94         10.81         2.54 o                         
  -8   7   4          6.28          5.16         1.40 o                         
  -7   7   4        149.75        146.86         4.62 o                         
  -6   7   4          0.02          0.33         1.64 o                         
  -5   7   4          5.08          6.45         1.95 o                         
  -4   7   4          0.32          3.01         2.68 o                         
  -3   7   4         44.22         47.48         3.29 o                         
  -2   7   4          0.99          0.05         1.14 o                         
  -1   7   4        454.49        538.03         6.32 o                         
   0   7   4        103.34        103.58         2.97 o                         
   1   7   4       1025.60        998.66         8.41 o                         
   2   7   4          7.14          9.94         1.48 o                         
   3   7   4          0.38          0.37         1.30 o                         
   4   7   4         40.61         44.30         3.97 o                         
   5   7   4         21.51         19.41         3.08 o                         
   6   7   4         37.09         42.54         4.60 o                         
   7   7   4         15.78         17.10         2.76 o                         
  -8   8   4         42.53         37.27         4.57 o                         
  -7   8   4         50.61         43.50         2.98 o                         
  -6   8   4          4.48          4.95         1.92 o                         
  -5   8   4          6.72          2.61         1.74 o                         
  -4   8   4         44.09         45.84         3.60 o                         
  -3   8   4          0.03         -0.30         1.30 o                         
  -2   8   4        177.13        156.40         4.02 o                         
  -1   8   4        487.49        518.18         8.92 o                         
   0   8   4        359.91        382.03         5.39 o                         
   1   8   4        200.16        226.96         4.51 o                         
   2   8   4        101.44        106.79         3.44 o                         
   3   8   4         45.03         41.48         3.06 o                         
   4   8   4        189.19        174.53         5.57 o                         
   5   8   4          0.00          0.58         2.04 o                         
   6   8   4         15.78         15.92         3.37 o                         
   7   8   4          0.59          1.24         1.81 o                         
  -7   9   4          8.57          6.71         1.71 o                         
  -6   9   4         16.75         20.32         2.48 o                         
  -5   9   4         52.39         41.28         3.22 o                         
  -4   9   4          0.15          0.44         1.61 o                         
  -3   9   4         49.01         45.95         3.22 o                         
  -2   9   4        193.41        184.12         4.73 o                         
  -1   9   4        392.84        371.07         5.58 o                         
   0   9   4       1041.89       1233.85        10.05 o                         
   1   9   4         15.89         25.12         1.93 o                         
   2   9   4         48.47         55.02         3.08 o                         
   3   9   4        592.96        570.41        12.42 o                         
   4   9   4        272.37        274.95         6.81 o                         
   5   9   4         56.76         61.02         4.32 o                         
   6   9   4          1.69          0.83         2.20 o                         
   7   9   4         11.77         13.62         2.27 o                         
  -7  10   4          0.14          0.32         1.27 o                         
  -6  10   4         69.80         67.22         3.72 o                         
  -5  10   4         45.28         43.31         3.23 o                         
  -4  10   4         56.53         52.96         3.52 o                         
  -3  10   4        184.85        175.33         4.18 o                         
  -2  10   4         23.80         33.46         2.62 o                         
  -1  10   4         16.95         21.39         1.96 o                         
   0  10   4         49.25         46.90         2.58 o                         
   1  10   4        121.50        132.50         3.59 o                         
   2  10   4          1.69          4.95         1.61 o                         
   3  10   4        621.20        605.88        10.65 o                         
   4  10   4         33.64         35.85         3.61 o                         
   5  10   4          3.63          4.40         2.06 o                         
   6  10   4          0.21         -0.58         2.04 o                         
   7  10   4          4.37          6.93         1.87 o                         
  -7  11   4         17.60         22.72         2.22 o                         
  -6  11   4          2.26          1.74         1.63 o                         
  -5  11   4         78.99         68.01         3.64 o                         
  -4  11   4          0.33          0.04         1.66 o                         
  -3  11   4        626.93        631.96         8.69 o                         
  -2  11   4          7.59          7.20         1.70 o                         
  -1  11   4        100.20        101.15         3.43 o                         
   0  11   4        415.25        448.72         6.56 o                         
   1  11   4       1127.91       1124.77        10.52 o                         
   2  11   4          4.57          3.87         2.22 o                         
   3  11   4        339.13        340.08         8.74 o                         
   4  11   4        276.24        279.22         7.56 o                         
   5  11   4         71.28         67.90         4.44 o                         
   6  11   4          2.06          0.08         1.86 o                         
   7  11   4         56.71         56.76         6.83 o                         
  -7  12   4         82.64         83.84         3.09 o                         
  -6  12   4        220.46        227.73         5.24 o                         
  -5  12   4          2.12          0.54         1.61 o                         
  -4  12   4        117.72        100.85         4.43 o                         
  -3  12   4        416.86        391.50         7.14 o                         
  -2  12   4         99.68        116.79         7.87 o                         
  -1  12   4        346.23        347.03         6.29 o                         
   0  12   4          1.60          1.49         1.25 o                         
   1  12   4        109.39        127.93         4.14 o                         
   2  12   4         65.65         64.68         3.72 o                         
   3  12   4        147.79        177.07         6.95 o                         
   4  12   4         22.20         16.41         2.81 o                         
   5  12   4        154.47        158.66         5.56 o                         
   6  12   4         24.50         24.65         2.39 o                         
  -7  13   4         23.18         27.81         2.29 o                         
  -6  13   4          1.80          1.32         1.69 o                         
  -5  13   4         45.07         45.92         3.15 o                         
  -4  13   4         94.69         86.83         4.30 o                         
  -3  13   4        548.30        505.20         8.06 o                         
  -2  13   4         84.49         83.88         4.18 o                         
  -1  13   4         23.83         18.10         3.57 o                         
   0  13   4         25.26         30.68         3.63 o                         
   1  13   4        137.83        123.80         6.34 o                         
   2  13   4        158.40        152.13         5.35 o                         
   3  13   4         14.35         16.30         2.85 o                         
   4  13   4         69.23         70.77         5.34 o                         
   5  13   4         13.47         12.03         2.31 o                         
   6  13   4          7.35          8.88         1.86 o                         
  -7  14   4         34.52         31.69         3.93 o                         
  -6  14   4          0.42          0.87         1.59 o                         
  -5  14   4         41.12         38.33         3.07 o                         
  -4  14   4        106.37         95.76         4.38 o                         
  -3  14   4          0.31          0.34         1.62 o                         
  -2  14   4       1019.78       1083.36        11.90 o                         
  -1  14   4          5.22          5.60         1.90 o                         
   0  14   4        186.32        202.02         5.96 o                         
   1  14   4         48.07         42.62         3.12 o                         
   2  14   4          3.72          2.06         1.81 o                         
   3  14   4         22.14         23.30         3.12 o                         
   4  14   4         93.72         97.45         5.52 o                         
   5  14   4          0.95          1.06         1.66 o                         
   6  14   4        179.71        197.07         4.34 o                         
  -6  15   4          0.01         -0.46         1.74 o                         
  -5  15   4          0.43          0.59         1.71 o                         
  -4  15   4         20.58         16.78         2.92 o                         
  -3  15   4        180.88        208.57         5.99 o                         
  -2  15   4          1.13          1.24         1.62 o                         
  -1  15   4         86.94        102.57         5.15 o                         
   0  15   4         35.88         45.07         3.36 o                         
   1  15   4        474.59        491.45         8.35 o                         
   2  15   4         78.37         73.27         5.65 o                         
   3  15   4         13.47         12.87         2.64 o                         
   4  15   4          0.04          0.83         2.05 o                         
   5  15   4        261.37        254.99         6.98 o                         
   6  15   4        166.25        184.55         8.20 o                         
  -6  16   4         90.92         88.96         3.91 o                         
  -5  16   4         27.91         33.18         3.33 o                         
  -4  16   4         60.27         61.35         4.08 o                         
  -3  16   4         58.91         57.88         4.07 o                         
  -2  16   4        764.05        783.15        10.48 o                         
  -1  16   4          5.76          7.84         2.09 o                         
   0  16   4          0.63         -1.01         1.55 o                         
   1  16   4          6.06          8.62         2.22 o                         
   2  16   4        153.67        149.13         5.65 o                         
   3  16   4         34.05         32.66         4.02 o                         
   4  16   4        175.68        192.09         6.84 o                         
   5  16   4        143.55        132.42         5.51 o                         
  -6  17   4          6.35          8.49         1.73 o                         
  -5  17   4          3.37          1.88         1.83 o                         
  -4  17   4          9.74          8.82         2.12 o                         
  -3  17   4        535.06        537.91         9.08 o                         
  -2  17   4        425.90        445.44         8.13 o                         
  -1  17   4         11.14          8.02         2.10 o                         
   0  17   4         63.47         69.63         4.43 o                         
   1  17   4         26.22         18.79         2.92 o                         
   2  17   4        201.54        176.06         5.90 o                         
   3  17   4         41.99         42.59         4.24 o                         
   4  17   4        133.49        134.00         5.54 o                         
   5  17   4          1.63          2.55         1.81 o                         
  -5  18   4         69.70         78.64         4.24 o                         
  -4  18   4        119.70        109.60         4.54 o                         
  -3  18   4         90.45         95.12         5.62 o                         
  -2  18   4         74.57         80.10         4.26 o                         
  -1  18   4        368.43        380.24         7.86 o                         
   0  18   4         19.54         22.39         2.89 o                         
   1  18   4        539.20        505.82         9.36 o                         
   2  18   4         38.12         32.67         3.21 o                         
   3  18   4        130.71        120.69         5.28 o                         
   4  18   4          7.39         15.29         2.54 o                         
   5  18   4        152.86        150.47         5.27 o                         
  -5  19   4         23.93         27.99         2.56 o                         
  -4  19   4          3.27          3.96         2.08 o                         
  -3  19   4          7.25          7.96         2.13 o                         
  -2  19   4         23.97         23.97         2.85 o                         
  -1  19   4        421.66        430.29         8.06 o                         
   0  19   4         74.14         89.96         5.47 o                         
   1  19   4        297.88        311.96         7.28 o                         
   2  19   4        118.63        108.95         4.71 o                         
   3  19   4        113.45         99.01         4.54 o                         
   4  19   4        198.68        199.85         5.64 o                         
  -4  20   4          7.92          8.30         1.88 o                         
  -3  20   4          8.82         12.68         2.39 o                         
  -2  20   4         71.68         73.36         3.78 o                         
  -1  20   4        235.75        263.80         6.31 o                         
   0  20   4        226.60        236.72         7.44 o                         
   1  20   4         45.64         51.35         4.27 o                         
   2  20   4         10.80         10.84         2.33 o                         
   3  20   4         61.38         63.89         3.78 o                         
   4  20   4          5.74          3.17         1.92 o                         
  -4  21   4        156.31        172.10         4.67 o                         
  -3  21   4         45.18         50.57         3.42 o                         
  -2  21   4          0.01          0.24         1.58 o                         
  -1  21   4         91.64         91.46         4.36 o                         
   0  21   4         68.47         70.85         4.36 o                         
   1  21   4         18.72         23.45         2.97 o                         
   2  21   4        149.68        153.85         4.90 o                         
   3  21   4         19.00         21.71         2.76 o                         
  -3  22   4         26.12         26.99         2.61 o                         
  -2  22   4          0.27          0.45         1.86 o                         
  -1  22   4         91.94         92.93         5.08 o                         
   0  22   4         36.76         29.78         3.20 o                         
   1  22   4         24.25         21.83         3.96 o                         
   2  22   4          3.99          4.59         1.93 o                         
   3  22   4        110.52        122.18         6.98 o                         
  -3  23   4         83.68         90.84         8.63 o                         
  -2  23   4         12.88         18.49         2.42 o                         
  -1  23   4          0.02          0.85         1.77 o                         
   0  23   4          6.04          7.51         1.94 o                         
   1  23   4         52.10         61.52         4.57 o                         
   2  23   4         28.90         34.32         3.67 o                         
  -1  24   4         47.99         50.68         4.94 o                         
   0  24   4         58.46         62.31         4.51 o                         
   1  24   4          0.97          0.34         2.21 o                         
  -8   1   5         13.80         11.59         1.64 o                         
  -7   1   5          8.43          9.69         2.00 o                         
  -6   1   5          0.16          0.59         1.75 o                         
  -5   1   5         29.84         27.57         2.89 o                         
  -4   1   5          5.03         13.28         2.17 o                         
  -3   1   5        337.41        357.79         5.23 o                         
  -2   1   5       1494.23       1374.27        11.97 o                         
  -1   1   5        173.83        175.84         3.96 o                         
   0   1   5          1.02          1.75         1.00 o                         
   1   1   5        403.55        425.76         5.86 o                         
   2   1   5          6.84          6.65         1.45 o                         
   3   1   5        411.62        435.20         7.06 o                         
   4   1   5         98.42         97.86         5.44 o                         
   5   1   5          5.68          2.79         2.41 o                         
   6   1   5          0.14          0.83         1.97 o                         
   7   1   5         13.82         16.44         2.52 o                         
  -8   2   5         84.87         87.26         3.77 o                         
  -7   2   5         71.65         70.47         3.69 o                         
  -6   2   5        238.31        260.80         6.10 o                         
  -5   2   5         50.17         57.01         4.05 o                         
  -4   2   5        238.78        236.83         8.27 o                         
  -3   2   5         92.63         93.31         3.26 o                         
  -2   2   5        488.15        488.59         5.73 o                         
  -1   2   5       1167.69       1087.37        10.42 o                         
   0   2   5        872.00        793.96         7.53 o                         
   1   2   5        242.59        326.44         5.24 o                         
   2   2   5         12.93         16.47         2.07 o                         
   3   2   5          5.84          6.88         1.82 o                         
   4   2   5        314.37        293.65         8.14 o                         
   5   2   5          6.99          6.10         2.73 o                         
   6   2   5         38.05         42.81         4.01 o                         
   7   2   5          8.05          7.49         2.33 o                         
  -8   3   5        185.09        194.98         5.07 o                         
  -7   3   5         38.90         37.89         2.92 o                         
  -6   3   5          2.36          1.07         1.81 o                         
  -5   3   5        298.38        298.80         6.33 o                         
  -4   3   5         27.62         30.26         7.43 o                         
  -3   3   5          8.82         10.31         1.58 o                         
  -2   3   5         36.64         33.57         2.33 o                         
  -1   3   5        438.23        445.38         5.70 o                         
   0   3   5          1.80          0.91         1.14 o                         
   1   3   5          0.16          0.67         1.14 o                         
   2   3   5        354.08        342.44         6.36 o                         
   3   3   5        221.32        229.17         6.32 o                         
   4   3   5        277.66        285.42         7.34 o                         
   5   3   5          6.07         10.12         2.83 o                         
   6   3   5          3.19          5.20         2.36 o                         
   7   3   5          1.47          5.44         1.93 o                         
  -8   4   5          2.17          2.88         1.30 o                         
  -7   4   5         60.96         66.73         3.62 o                         
  -6   4   5        186.95        181.38         5.20 o                         
  -5   4   5          0.12          0.42         1.60 o                         
  -4   4   5          9.36          9.18         2.66 o                         
  -3   4   5        198.77        165.59         5.27 o                         
  -2   4   5         10.81          8.47         1.58 o                         
  -1   4   5         30.17         36.34         2.16 o                         
   0   4   5         80.91         85.10         3.13 o                         
   1   4   5          4.76          4.34         1.31 o                         
   2   4   5          6.56          5.04         1.44 o                         
   3   4   5          7.04          9.65         2.60 o                         
   4   4   5        529.67        520.59         9.38 o                         
   5   4   5         14.78         10.60         2.83 o                         
   6   4   5        197.61        194.51         7.47 o                         
   7   4   5         40.21         50.92         3.51 o                         
  -8   5   5        155.70        156.83         7.69 o                         
  -7   5   5         93.44         95.37         4.13 o                         
  -6   5   5         82.10         77.63         3.95 o                         
  -5   5   5        697.03        654.24         9.66 o                         
  -4   5   5          3.46          7.65         2.21 o                         
  -3   5   5        101.97         89.69         4.49 o                         
  -2   5   5         21.31         26.63         2.26 o                         
  -1   5   5        258.61        230.55         4.25 o                         
   0   5   5          0.06          0.43         1.07 o                         
   1   5   5         29.00         28.65         2.32 o                         
   2   5   5          5.37          6.39         1.42 o                         
   3   5   5          3.41          3.66         2.30 o                         
   4   5   5        135.93        131.07         5.15 o                         
   5   5   5        237.18        229.21         6.54 o                         
   6   5   5         11.17          8.71         2.68 o                         
   7   5   5          6.33          3.16         2.02 o                         
  -7   6   5         26.59         22.75         2.35 o                         
  -6   6   5         52.49         42.86         3.33 o                         
  -5   6   5        125.55        108.22         4.76 o                         
  -4   6   5          3.01          4.57         2.07 o                         
  -3   6   5        261.74        262.90         7.30 o                         
  -2   6   5         30.06         28.48         2.40 o                         
  -1   6   5        223.55        214.24         4.38 o                         
   0   6   5         39.70         37.60         2.44 o                         
   1   6   5         13.11         11.18         1.71 o                         
   2   6   5         12.34         10.36         1.64 o                         
   3   6   5         51.07         52.79         3.66 o                         
   4   6   5         54.73         55.87         3.79 o                         
   5   6   5          0.00         -0.89         1.78 o                         
   6   6   5         29.08         28.09         3.28 o                         
   7   6   5         32.51         37.48         3.41 o                         
  -7   7   5         56.64         48.98         3.37 o                         
  -6   7   5         85.46         83.23         4.28 o                         
  -5   7   5          0.15          2.14         1.79 o                         
  -4   7   5         61.20         62.11         4.09 o                         
  -3   7   5          8.15          9.60         2.17 o                         
  -2   7   5          0.04          0.16         1.26 o                         
  -1   7   5         26.94         28.61         2.13 o                         
   0   7   5        213.94        220.22         4.66 o                         
   1   7   5        185.01        184.38         4.69 o                         
   2   7   5        115.22        105.15         3.89 o                         
   3   7   5         24.71         26.67         2.77 o                         
   4   7   5        101.09         94.69         4.86 o                         
   5   7   5         37.01         41.00         3.59 o                         
   6   7   5          1.29          0.98         1.89 o                         
   7   7   5          4.85          4.04         2.13 o                         
  -7   8   5         14.06         19.70         2.18 o                         
  -6   8   5         73.51         70.62         3.99 o                         
  -5   8   5          2.42          0.79         1.69 o                         
  -4   8   5        115.28        107.12         4.57 o                         
  -3   8   5         12.96         12.72         3.37 o                         
  -2   8   5        153.91        151.24         4.58 o                         
  -1   8   5          0.07         -0.11         1.15 o                         
   0   8   5        515.58        501.27         7.00 o                         
   1   8   5          2.31          1.51         1.24 o                         
   2   8   5         14.47         15.17         2.15 o                         
   3   8   5          0.00         -0.45         1.73 o                         
   4   8   5          1.50          1.05         1.85 o                         
   5   8   5         27.06         23.89         2.93 o                         
   6   8   5         19.63         17.80         3.08 o                         
  -7   9   5          4.51          5.91         1.59 o                         
  -6   9   5         75.76         63.67         3.68 o                         
  -5   9   5          2.42          1.00         1.80 o                         
  -4   9   5          0.46          0.18         1.64 o                         
  -3   9   5         12.45         12.59         2.20 o                         
  -2   9   5         83.16         79.31         4.05 o                         
  -1   9   5          0.29         -0.04         1.23 o                         
   0   9   5        503.07        502.03         7.52 o                         
   1   9   5         13.21         13.97         1.88 o                         
   2   9   5         64.55         59.90         4.44 o                         
   3   9   5       1542.16       1515.90        14.99 o                         
   4   9   5        441.72        451.06         8.96 o                         
   5   9   5         15.12         14.39         2.53 o                         
   6   9   5         13.40         15.67         2.91 o                         
  -7  10   5          0.27          0.34         1.19 o                         
  -6  10   5          0.35          0.37         1.54 o                         
  -5  10   5         44.39         37.31         3.38 o                         
  -4  10   5        218.97        198.16         5.68 o                         
  -3  10   5          7.33          5.72         1.85 o                         
  -2  10   5         69.19         57.06        11.49 o                         
  -1  10   5         23.79         25.36         2.27 o                         
   0  10   5        789.16        821.74         9.71 o                         
   1  10   5        544.94        506.78        10.23 o                         
   2  10   5        145.51        156.45         5.26 o                         
   3  10   5        332.35        333.78         7.96 o                         
   4  10   5        607.71        617.00         9.61 o                         
   5  10   5         46.43         41.75         3.70 o                         
   6  10   5          4.66          3.64         1.94 o                         
  -7  11   5         67.28         77.62         3.20 o                         
  -6  11   5         18.94         15.56         2.27 o                         
  -5  11   5         19.03         22.35         2.80 o                         
  -4  11   5        105.17        106.20         4.75 o                         
  -3  11   5         10.19          7.01         1.92 o                         
  -2  11   5         34.67         36.50         2.84 o                         
  -1  11   5          0.29         -0.29         1.90 o                         
   0  11   5         55.93         58.55         7.11 o                         
   1  11   5         12.82          9.18         2.17 o                         
   2  11   5        417.84        423.25         7.84 o                         
   3  11   5        425.12        440.30         9.01 o                         
   4  11   5        209.50        190.68         6.05 o                         
   5  11   5         81.27         76.42         4.61 o                         
   6  11   5         10.84         14.42         2.58 o                         
  -7  12   5          1.94          2.14         1.50 o                         
  -6  12   5         40.71         38.59         2.87 o                         
  -5  12   5          0.03         -0.29         1.65 o                         
  -4  12   5        151.74        133.24         5.08 o                         
  -3  12   5          0.01          0.20         1.57 o                         
  -2  12   5          0.14         -0.24         1.50 o                         
  -1  12   5        488.09        494.64         7.81 o                         
   0  12   5         16.96         15.35         2.20 o                         
   1  12   5        145.41        141.76         4.95 o                         
   2  12   5        218.29        210.69         5.77 o                         
   3  12   5        187.34        190.42         6.38 o                         
   4  12   5         52.24         48.93         4.58 o                         
   5  12   5          9.77          9.47         2.30 o                         
   6  12   5        179.13        213.12         6.00 o                         
  -6  13   5         11.38         11.99         1.86 o                         
  -5  13   5          0.20          0.03         1.45 o                         
  -4  13   5          0.28         -0.78         1.53 o                         
  -3  13   5         10.54         14.58         2.24 o                         
  -2  13   5         83.61         75.05         3.95 o                         
  -1  13   5        217.19        212.24         5.50 o                         
   0  13   5        111.89        118.47         4.92 o                         
   1  13   5          0.01          0.80         1.57 o                         
   2  13   5          5.78          9.78         2.34 o                         
   3  13   5        107.37        119.99         5.65 o                         
   4  13   5          6.73          8.75         2.65 o                         
   5  13   5         13.22         29.60        11.53 o                         
   6  13   5          8.00          4.92         2.67 o                         
  -6  14   5         85.77         84.98         3.21 o                         
  -5  14   5          2.07          1.71         1.53 o                         
  -4  14   5        178.06        200.80         5.62 o                         
  -3  14   5        187.08        212.70         5.59 o                         
  -2  14   5        837.69        849.37        10.90 o                         
  -1  14   5        450.15        432.05         7.50 o                         
   0  14   5          5.22          2.48         1.70 o                         
   1  14   5         83.34         86.97         4.17 o                         
   2  14   5         13.64         19.80         2.54 o                         
   3  14   5          1.36          2.45         2.10 o                         
   4  14   5          0.08          0.16         2.02 o                         
   5  14   5         38.95         37.08         3.19 o                         
  -6  15   5         10.89         16.66         2.27 o                         
  -5  15   5         11.16         17.93         2.11 o                         
  -4  15   5          2.31          1.80         1.59 o                         
  -3  15   5        593.50        624.42         8.83 o                         
  -2  15   5        522.33        518.45         8.07 o                         
  -1  15   5         75.20         76.96         4.02 o                         
   0  15   5        735.46        684.03         9.73 o                         
   1  15   5          3.07          1.19         1.66 o                         
   2  15   5         59.45         56.22         3.57 o                         
   3  15   5         25.14         27.58         3.77 o                         
   4  15   5         78.06         87.83         5.09 o                         
   5  15   5         31.55         30.75         2.87 o                         
  -6  16   5        101.40        100.22         4.22 o                         
  -5  16   5         35.81         30.65         2.67 o                         
  -4  16   5         18.30         20.97         2.40 o                         
  -3  16   5        440.39        441.25         7.32 o                         
  -2  16   5        195.21        204.47         5.29 o                         
  -1  16   5        141.73        140.81         4.84 o                         
   0  16   5        456.87        460.24         8.67 o                         
   1  16   5          7.33          7.41         2.03 o                         
   2  16   5          2.01          3.18         1.80 o                         
   3  16   5         34.60         28.98         3.58 o                         
   4  16   5         12.08         11.22         2.40 o                         
   5  16   5          6.29          3.94         1.67 o                         
  -5  17   5         48.73         59.59         3.19 o                         
  -4  17   5          0.49          0.99         1.60 o                         
  -3  17   5         93.58         92.20         4.17 o                         
  -2  17   5          3.86          4.01         1.95 o                         
  -1  17   5         27.83         34.21         3.05 o                         
   0  17   5        233.20        237.64         6.44 o                         
   1  17   5         13.03         12.19         2.28 o                         
   2  17   5          1.80          1.71         1.82 o                         
   3  17   5          0.69          0.98         1.81 o                         
   4  17   5         24.71         29.93         3.29 o                         
  -5  18   5         21.45         20.66         2.21 o                         
  -4  18   5          0.45          0.26         1.48 o                         
  -3  18   5         45.59         52.09         4.40 o                         
  -2  18   5         33.77         38.73         3.19 o                         
  -1  18   5         48.09         49.04         3.36 o                         
   0  18   5        300.65        312.15         7.51 o                         
   1  18   5         40.05         37.03         3.61 o                         
   2  18   5         11.21         13.16         2.30 o                         
   3  18   5         48.61         52.72         3.67 o                         
   4  18   5         59.63         68.11         3.93 o                         
  -4  19   5          0.08         -0.43         1.31 o                         
  -3  19   5          0.03          0.20         1.70 o                         
  -2  19   5         58.90         68.51         4.06 o                         
  -1  19   5        128.75        145.37         4.59 o                         
   0  19   5        219.53        221.09         6.52 o                         
   1  19   5        109.44        113.52         4.91 o                         
   2  19   5          7.69          6.84         1.81 o                         
   3  19   5          6.86          7.07         1.84 o                         
   4  19   5          7.84          8.23         2.27 o                         
  -4  20   5        139.50        155.00         4.47 o                         
  -3  20   5         31.86         34.27         2.92 o                         
  -2  20   5         13.39         16.85         2.30 o                         
  -1  20   5          7.60          8.83         2.07 o                         
   0  20   5         13.10         14.81         2.54 o                         
   1  20   5          2.78          2.77         1.92 o                         
   2  20   5         86.52         73.28         3.77 o                         
   3  20   5          3.61          4.36         1.48 o                         
  -3  21   5         61.47         72.79         3.18 o                         
  -2  21   5         58.88         57.43         3.22 o                         
  -1  21   5         60.88         65.57         3.47 o                         
   0  21   5         84.41         91.55         4.51 o                         
   1  21   5        144.59        127.95         5.29 o                         
   2  21   5          0.12         -0.11         1.28 o                         
   3  21   5          2.18          0.90         2.93 o                         
  -2  22   5        161.11        170.59         4.45 o                         
  -1  22   5         94.19         97.58         3.64 o                         
   0  22   5         20.31         16.44         2.26 o                         
   1  22   5          2.17          4.09         2.06 o                         
   2  22   5         24.76         25.53         5.56 o                         
  -1  23   5          0.20          0.73         2.25 o                         
   0  23   5          1.36          2.50         1.99 o                         
  -7   0   6        121.18        132.95         5.54 o                         
  -6   0   6         85.64         78.30         6.39 o                         
  -5   0   6         12.06         11.58         3.02 o                         
  -4   0   6        939.05        840.78        15.89 o                         
  -2   0   6       1987.31       1842.30        41.33 o                         
  -1   0   6         46.80         49.81         4.99 o                         
   0   0   6        401.92        402.11        10.32 o                         
   1   0   6       1066.86       1093.30        15.43 o                         
   2   0   6        756.12        761.12        19.81 o                         
   3   0   6       1235.21       1257.14        18.13 o                         
   4   0   6        538.69        488.49        14.99 o                         
   5   0   6        124.28        111.49         8.80 o                         
   6   0   6         20.09         22.47         5.23 o                         
  -7   1   6          6.98          7.98         1.82 o                         
  -6   1   6         46.74         50.33         3.34 o                         
  -5   1   6        602.41        572.28         9.32 o                         
  -4   1   6         92.51         89.47         5.14 o                         
  -3   1   6         63.56         60.09         4.15 o                         
  -2   1   6        328.75        333.07         8.13 o                         
  -1   1   6         91.24         71.51         3.90 o                         
   0   1   6        283.87        262.61         6.49 o                         
   1   1   6          3.20          6.32         1.79 o                         
   2   1   6        105.78        103.77         4.58 o                         
   3   1   6        172.34        170.60         5.02 o                         
   4   1   6        550.86        523.04         9.49 o                         
   5   1   6         63.27         61.22         5.93 o                         
   6   1   6         46.59         44.24         3.98 o                         
  -7   2   6        161.43        174.77         5.38 o                         
  -6   2   6          3.28          2.94         1.85 o                         
  -5   2   6         30.60         29.49         3.19 o                         
  -4   2   6        800.88        739.98        12.52 o                         
  -2   2   6          3.61          1.36         1.95 o                         
  -1   2   6         89.40         78.45         3.71 o                         
   0   2   6        158.98        154.17         4.92 o                         
   1   2   6          0.11         -0.60         1.36 o                         
   2   2   6         90.05         78.48         6.93 o                         
   3   2   6        170.70        193.26         5.40 o                         
   4   2   6         70.88         70.82         4.43 o                         
   5   2   6          2.35          1.94         2.56 o                         
   6   2   6         94.30         90.11         5.18 o                         
  -7   3   6          2.50          2.82         1.52 o                         
  -6   3   6         33.50         29.06         2.90 o                         
  -5   3   6         81.21         85.88         5.38 o                         
  -4   3   6        884.02        816.70        11.96 o                         
  -2   3   6         19.90         13.62         2.74 o                         
  -1   3   6        208.76        228.30         5.24 o                         
   0   3   6          6.10          7.96         1.86 o                         
   1   3   6        272.74        232.91         6.12 o                         
   2   3   6          3.86          1.51         2.21 o                         
   3   3   6         46.61         45.50         3.37 o                         
   4   3   6         27.98         27.61         2.95 o                         
   5   3   6         24.72         24.49         3.92 o                         
   6   3   6         22.26         24.86         3.15 o                         
  -7   4   6          4.36          2.65         1.45 o                         
  -6   4   6          0.06          0.27         1.66 o                         
  -5   4   6        214.78        221.40         6.49 o                         
  -4   4   6         49.27         47.26         4.00 o                         
  -3   4   6          1.35          0.92         2.38 o                         
  -2   4   6        589.02        515.47        16.49 o                         
  -1   4   6        210.33        217.08         5.91 o                         
   0   4   6        237.05        226.09         5.44 o                         
   1   4   6         49.04         46.14         3.16 o                         
   2   4   6         20.86         18.72         2.54 o                         
   3   4   6        157.42        149.37         4.90 o                         
   4   4   6         74.91         72.05         4.83 o                         
   5   4   6         16.73         17.48         2.71 o                         
   6   4   6          0.17         -0.03         1.77 o                         
  -7   5   6         35.76         32.19         2.42 o                         
  -6   5   6        101.49         98.03         4.07 o                         
  -5   5   6        109.73        113.09         4.94 o                         
  -4   5   6         75.50         81.30         5.09 o                         
  -3   5   6        241.61        260.96         8.21 o                         
  -2   5   6         78.38         70.39         4.37 o                         
  -1   5   6        214.58        224.54         6.04 o                         
   0   5   6        196.57        179.97         4.93 o                         
   1   5   6         27.09         29.87         2.73 o                         
   2   5   6         32.93         31.82         2.84 o                         
   3   5   6          4.14          2.99         1.63 o                         
   4   5   6         14.58         13.61         2.52 o                         
   5   5   6         78.97         77.65         4.42 o                         
   6   5   6         10.35          9.41         2.26 o                         
  -7   6   6          1.45          0.18         1.24 o                         
  -6   6   6        309.34        312.37         7.15 o                         
  -5   6   6          3.61          5.07         2.09 o                         
  -4   6   6        121.92        132.53         5.61 o                         
  -3   6   6        156.12        169.16         6.39 o                         
  -2   6   6         42.29         45.30         5.38 o                         
  -1   6   6        444.55        417.18         9.22 o                         
   0   6   6        146.64        146.79         4.61 o                         
   1   6   6         82.88         80.15         7.34 o                         
   2   6   6          6.88          6.61         1.87 o                         
   3   6   6        310.87        310.28         6.09 o                         
   4   6   6          6.06          6.28         1.98 o                         
   5   6   6          3.69          3.11         1.87 o                         
   6   6   6         43.10         46.88         3.64 o                         
  -7   7   6          0.00          0.20         1.29 o                         
  -6   7   6         19.84         20.32         2.45 o                         
  -5   7   6          4.16          6.25         2.13 o                         
  -4   7   6        322.18        277.93         7.28 o                         
  -3   7   6         27.02         26.83         2.95 o                         
  -2   7   6        141.78        140.08         5.99 o                         
  -1   7   6        164.94        173.82         4.97 o                         
   0   7   6         87.24         70.20         3.54 o                         
   1   7   6        158.34        144.51         4.90 o                         
   2   7   6         86.73         90.39         4.18 o                         
   3   7   6        182.46        176.78         5.27 o                         
   4   7   6        205.45        212.35         6.51 o                         
   5   7   6          9.85         10.91         2.21 o                         
   6   7   6         43.13         47.27         3.52 o                         
  -7   8   6          0.05         -0.08         1.18 o                         
  -6   8   6          3.80          1.68         1.69 o                         
  -5   8   6          8.53          5.34         2.09 o                         
  -4   8   6         20.90         19.23         2.52 o                         
  -3   8   6         42.01         32.83         3.10 o                         
  -2   8   6         52.46         46.59         3.69 o                         
  -1   8   6        221.58        248.48         7.09 o                         
   0   8   6          1.27          2.70         1.92 o                         
   1   8   6         25.76         22.97         2.67 o                         
   2   8   6        143.48        137.56         4.92 o                         
   3   8   6        969.84        998.49        11.45 o                         
   4   8   6        472.60        482.24         8.82 o                         
   5   8   6         79.27         76.60         4.13 o                         
   6   8   6          6.82          3.90         1.75 o                         
  -7   9   6          1.93          2.23         1.31 o                         
  -6   9   6          0.35          0.61         1.50 o                         
  -5   9   6         59.49         50.54         3.68 o                         
  -4   9   6          5.88          3.45         1.88 o                         
  -3   9   6         19.98         21.30         2.61 o                         
  -2   9   6        211.03        202.48         5.73 o                         
  -1   9   6         74.13         81.96         4.26 o                         
   0   9   6          0.30         -0.10         1.54 o                         
   1   9   6         80.48         84.55         3.84 o                         
   2   9   6        364.55        364.52         7.34 o                         
   3   9   6        421.59        413.66         7.56 o                         
   4   9   6         16.67         18.14         2.65 o                         
   5   9   6         10.45          7.43         2.00 o                         
   6   9   6        181.04        203.61         6.24 o                         
  -6  10   6         10.92          8.16         1.88 o                         
  -5  10   6          3.33          3.08         1.77 o                         
  -4  10   6          2.39         -0.41         1.65 o                         
  -3  10   6          0.01          0.51         1.71 o                         
  -2  10   6          0.04          0.49         1.61 o                         
  -1  10   6          7.73          7.40         1.97 o                         
   0  10   6          4.97          4.17         1.77 o                         
   1  10   6         96.87         90.55         3.95 o                         
   2  10   6        958.35        987.44        11.02 o                         
   3  10   6          5.92          4.50         2.09 o                         
   4  10   6         95.50         89.99         5.05 o                         
   5  10   6         47.64         54.36         3.41 o                         
   6  10   6         99.07         98.80         8.71 o                         
  -6  11   6          0.21          0.69         1.44 o                         
  -5  11   6         51.20         42.16         3.24 o                         
  -4  11   6         10.21         11.74         2.24 o                         
  -3  11   6         93.67         89.48         4.45 o                         
  -2  11   6         29.79         35.05         3.00 o                         
  -1  11   6          0.70          2.03         1.67 o                         
   0  11   6        124.02        127.19         5.11 o                         
   1  11   6          0.68          0.22         1.52 o                         
   2  11   6          1.70          1.71         1.73 o                         
   3  11   6         11.52         11.93         2.32 o                         
   4  11   6          3.48          3.67         2.01 o                         
   5  11   6         56.75         52.86         3.93 o                         
  -6  12   6         18.03         19.71         1.93 o                         
  -5  12   6          9.61         11.93         2.13 o                         
  -4  12   6        311.20        289.38         6.32 o                         
  -3  12   6         95.45         89.91         4.46 o                         
  -2  12   6        176.86        194.68         5.48 o                         
  -1  12   6        449.41        492.41         8.02 o                         
   0  12   6         41.86         36.56         3.12 o                         
   1  12   6         40.90         37.78         2.85 o                         
   2  12   6        251.75        236.55         6.01 o                         
   3  12   6        246.94        260.73         6.57 o                         
   4  12   6          0.08          0.45         1.79 o                         
   5  12   6          1.13          1.31         1.89 o                         
  -6  13   6          6.42          5.93         1.36 o                         
  -5  13   6         71.02         70.18         3.38 o                         
  -4  13   6          0.00          0.53         1.59 o                         
  -3  13   6        272.36        252.53         6.27 o                         
  -2  13   6        210.18        218.96         5.68 o                         
  -1  13   6        313.28        313.51         6.53 o                         
   0  13   6        246.36        259.55         6.33 o                         
   1  13   6         33.07         35.41         2.82 o                         
   2  13   6         39.86         39.56         3.16 o                         
   3  13   6          3.32          2.36         1.74 o                         
   4  13   6         42.26         39.79         3.50 o                         
   5  13   6         57.22         54.72         3.72 o                         
  -6  14   6         17.86         18.72         2.49 o                         
  -5  14   6         10.21          7.09         1.58 o                         
  -4  14   6         40.92         45.22         3.12 o                         
  -3  14   6          0.61          0.65         1.61 o                         
  -2  14   6          4.47          1.88         1.79 o                         
  -1  14   6          2.41          1.91         1.66 o                         
   0  14   6         60.94         61.65         3.82 o                         
   1  14   6         41.85         41.22         3.23 o                         
   2  14   6        151.31        154.54         4.89 o                         
   3  14   6         33.53         33.67         3.14 o                         
   4  14   6          1.42          3.32         2.01 o                         
   5  14   6         76.12         76.95         3.57 o                         
  -5  15   6         20.06         19.59         1.83 o                         
  -4  15   6        118.08        113.38         3.87 o                         
  -3  15   6        375.00        413.20         7.22 o                         
  -2  15   6        135.77        154.94         4.76 o                         
  -1  15   6        159.84        173.04         4.94 o                         
   0  15   6         74.04         84.54         4.20 o                         
   1  15   6        192.25        202.02         5.46 o                         
   2  15   6          4.94          5.61         1.74 o                         
   3  15   6          0.01         -0.85         1.41 o                         
   4  15   6          0.10         -0.29         1.63 o                         
  -5  16   6         10.98         15.10         1.75 o                         
  -4  16   6        240.10        239.03         5.58 o                         
  -3  16   6        129.60        138.84         4.37 o                         
  -2  16   6          6.27          8.79         1.86 o                         
  -1  16   6         11.33          8.58         2.08 o                         
   0  16   6         78.42         79.77         4.37 o                         
   1  16   6        493.40        491.31         7.92 o                         
   2  16   6          4.93          4.71         1.78 o                         
   3  16   6          0.00          0.30         1.67 o                         
   4  16   6          0.17         -0.54         1.37 o                         
  -5  17   6         14.28         11.84         3.26 o                         
  -4  17   6          4.23          1.87         1.37 o                         
  -3  17   6          0.02         -0.33         1.31 o                         
  -2  17   6         10.58          8.64         1.75 o                         
  -1  17   6         26.79         24.56         2.53 o                         
   0  17   6        114.64        111.86         4.53 o                         
   1  17   6         53.12         52.44         3.42 o                         
   2  17   6        330.66        337.48         6.28 o                         
   3  17   6         17.65         19.53         2.39 o                         
   4  17   6         26.51         26.36         2.82 o                         
  -4  18   6         28.81         34.09         2.35 o                         
  -3  18   6          4.70          4.68         1.63 o                         
  -2  18   6         26.54         30.26         2.63 o                         
  -1  18   6         47.42         55.09         3.42 o                         
   0  18   6         90.93         98.08         4.08 o                         
   1  18   6        131.80        133.54         4.53 o                         
   2  18   6         35.88         36.81         3.24 o                         
   3  18   6         41.38         48.24         3.20 o                         
  -4  19   6         19.71         21.01         2.55 o                         
  -3  19   6         10.34          8.85         1.85 o                         
  -2  19   6         73.69         79.42         3.33 o                         
  -1  19   6         78.08         76.59         3.53 o                         
   0  19   6          3.88          3.36         1.64 o                         
   1  19   6         28.95         29.95         2.77 o                         
   2  19   6        358.05        359.53         6.38 o                         
   3  19   6          3.27          2.85         1.86 o                         
  -3  20   6          0.27          0.24         1.31 o                         
  -2  20   6        356.02        398.44         6.54 o                         
  -1  20   6        126.97        131.77         4.29 o                         
   0  20   6         13.56         15.25         1.97 o                         
   1  20   6          2.21          2.29         1.62 o                         
   2  20   6         21.38         29.22         2.65 o                         
  -2  21   6        117.44        120.75         5.37 o                         
  -1  21   6        136.56        148.87         4.31 o                         
   0  21   6          7.23          8.92         1.78 o                         
   1  21   6          0.63          1.06         1.82 o                         
  -7   1   7          7.92          7.20         1.83 o                         
  -6   1   7         10.74          8.89         1.91 o                         
  -5   1   7         17.85         18.88         2.98 o                         
  -4   1   7         43.76         41.76         5.47 o                         
  -2   1   7          2.71          0.44         3.74 o                         
  -1   1   7          1.35          2.40         2.11 o                         
   0   1   7         23.65         26.16         3.16 o                         
   1   1   7         40.03         37.14         3.35 o                         
   2   1   7         20.48         15.44         2.32 o                         
   3   1   7         46.49         51.38         3.46 o                         
   4   1   7          2.03          1.27         1.79 o                         
   5   1   7          4.17          7.14         2.89 o                         
   6   1   7          1.84          2.03         1.77 o                         
  -7   2   7         30.96         30.34         2.71 o                         
  -6   2   7          1.71          1.37         1.71 o                         
  -5   2   7          0.01         -1.44         1.85 o                         
  -4   2   7         87.35         78.83         7.20 o                         
  -3   2   7        170.06        163.53         8.50 o                         
  -2   2   7          0.00          1.19         3.05 o                         
  -1   2   7        360.37        324.85         8.17 o                         
   0   2   7         92.61        100.85         4.66 o                         
   1   2   7        599.49        594.50         9.27 o                         
   2   2   7          3.85          5.47         1.82 o                         
   3   2   7          9.18          7.99         1.97 o                         
   4   2   7         74.05         72.88         4.43 o                         
   5   2   7        497.30        455.77         9.78 o                         
   6   2   7         12.34         10.81         2.24 o                         
  -7   3   7          0.42          0.43         1.58 o                         
  -6   3   7          0.00         -0.43         1.57 o                         
  -5   3   7        121.74        120.32         6.14 o                         
  -4   3   7         55.30         46.17         4.88 o                         
  -3   3   7       1857.84       1800.51        22.71 o                         
  -2   3   7       1031.22        982.10        16.93 o                         
  -1   3   7         20.89         22.07         3.08 o                         
   0   3   7        191.78        192.52         5.90 o                         
   1   3   7         10.78         10.52         2.20 o                         
   2   3   7        179.19        167.44         5.40 o                         
   3   3   7        125.60        121.99         4.30 o                         
   4   3   7         42.00         37.71         3.38 o                         
   5   3   7        263.64        258.98         6.77 o                         
   6   3   7          0.98          1.16         1.93 o                         
  -7   4   7         65.82         62.01         7.66 o                         
  -6   4   7         98.84         96.89         4.68 o                         
  -5   4   7        288.45        267.93         6.84 o                         
  -4   4   7        110.50         95.23         6.48 o                         
  -3   4   7          0.22         -0.92         2.00 o                         
  -2   4   7        420.00        399.07        11.21 o                         
  -1   4   7        110.03        113.02         5.19 o                         
   0   4   7         28.00         17.33         2.58 o                         
   1   4   7         35.38         38.00         3.24 o                         
   2   4   7          0.35         -0.01         1.63 o                         
   3   4   7          3.77          4.90         1.69 o                         
   4   4   7        192.36        192.74         5.66 o                         
   5   4   7         17.72         18.38         2.70 o                         
   6   4   7         10.81          9.34         2.30 o                         
  -7   5   7         10.42         10.32         3.00 o                         
  -6   5   7          4.52          2.95         1.94 o                         
  -5   5   7          4.25          2.61         1.91 o                         
  -4   5   7         41.23         37.14         4.52 o                         
  -3   5   7         26.53         26.81         3.55 o                         
  -2   5   7         38.36         35.06         3.77 o                         
  -1   5   7         68.58         80.91         4.55 o                         
   0   5   7         19.58         18.62         2.68 o                         
   1   5   7          5.74          2.99         1.88 o                         
   2   5   7          2.63          1.95         1.75 o                         
   3   5   7         42.77         40.67         3.13 o                         
   4   5   7         13.39         12.31         2.18 o                         
   5   5   7        201.94        200.20         5.58 o                         
   6   5   7         20.61         20.35         5.03 o                         
  -6   6   7          8.52          7.50         1.87 o                         
  -5   6   7         23.92         27.16         3.08 o                         
  -4   6   7        100.76        101.09         6.59 o                         
  -3   6   7        149.50        152.29         6.61 o                         
  -2   6   7         81.03         79.07         4.95 o                         
  -1   6   7        211.87        206.15         6.27 o                         
   0   6   7        426.74        409.49         7.77 o                         
   1   6   7         15.50         15.82         2.38 o                         
   2   6   7        236.64        253.16         6.03 o                         
   3   6   7        269.30        287.47         6.77 o                         
   4   6   7        197.75        194.93         6.80 o                         
   5   6   7          0.08         -0.60         1.49 o                         
  -6   7   7          1.16          1.41         1.57 o                         
  -5   7   7         30.27         26.87         2.84 o                         
  -4   7   7          5.17          3.93         2.18 o                         
  -3   7   7         24.06         27.53         3.21 o                         
  -2   7   7        182.13        169.03         5.63 o                         
  -1   7   7         13.96         14.66         2.46 o                         
   0   7   7          1.14          1.61         1.65 o                         
   1   7   7        413.53        426.12         8.05 o                         
   2   7   7         17.79         17.63         2.29 o                         
   3   7   7          0.04         -0.31         1.36 o                         
   4   7   7         53.96         51.70         3.55 o                         
   5   7   7         85.11         92.15         4.30 o                         
  -6   8   7          5.56          4.86         1.53 o                         
  -5   8   7         18.45         12.22         2.61 o                         
  -4   8   7         35.20         40.57         3.35 o                         
  -3   8   7        138.13        132.05         5.47 o                         
  -2   8   7         13.92         14.64         2.34 o                         
  -1   8   7         42.24         41.89         3.26 o                         
   0   8   7          6.76          6.90         2.02 o                         
   1   8   7          0.62          2.88         1.62 o                         
   2   8   7        208.08        217.97         5.50 o                         
   3   8   7         56.77         59.46         3.36 o                         
   4   8   7        216.67        206.27         5.67 o                         
   5   8   7          0.05         -0.25         1.37 o                         
  -6   9   7         64.04         80.55         3.15 o                         
  -5   9   7          2.78          1.64         1.73 o                         
  -4   9   7         30.17         31.49         2.89 o                         
  -3   9   7         26.75         27.16         3.24 o                         
  -2   9   7          6.11          5.61         1.95 o                         
  -1   9   7          9.45         11.04         2.18 o                         
   0   9   7         63.67         69.06         3.90 o                         
   1   9   7        286.35        305.80         6.46 o                         
   2   9   7         83.58         87.48         3.99 o                         
   3   9   7         53.52         52.03         3.44 o                         
   4   9   7        114.75        115.29         4.68 o                         
   5   9   7         67.43         71.53         3.50 o                         
  -6  10   7          4.60          5.14         1.62 o                         
  -5  10   7         13.29          8.29         2.03 o                         
  -4  10   7         24.74         24.38         2.68 o                         
  -3  10   7         33.74         31.43         3.02 o                         
  -2  10   7         49.94         48.11         3.43 o                         
  -1  10   7        220.13        240.49         6.11 o                         
   0  10   7        215.85        223.21         5.77 o                         
   1  10   7        105.83        111.59         4.36 o                         
   2  10   7        351.41        388.75         7.87 o                         
   3  10   7        208.52        225.25         5.29 o                         
   4  10   7          7.61         10.02         2.21 o                         
   5  10   7         36.93         41.35         3.00 o                         
  -6  11   7          0.56          0.31         1.20 o                         
  -5  11   7          1.07          2.05         1.53 o                         
  -4  11   7         42.01         47.36         3.26 o                         
  -3  11   7         21.25         16.30         2.47 o                         
  -2  11   7          3.26          3.71         1.84 o                         
  -1  11   7          0.00          0.53         1.60 o                         
   0  11   7        418.05        451.45         8.09 o                         
   1  11   7          0.01          0.23         1.42 o                         
   2  11   7          5.96          4.46         1.72 o                         
   3  11   7         12.46         17.19         2.18 o                         
   4  11   7          3.07          1.59         1.71 o                         
   5  11   7          4.26          7.19         2.65 o                         
  -5  12   7          2.27          1.61         1.44 o                         
  -4  12   7          0.38          1.55         1.58 o                         
  -3  12   7        102.06        110.62         4.62 o                         
  -2  12   7          1.39          0.41         1.68 o                         
  -1  12   7         31.06         29.55         2.82 o                         
   0  12   7        129.72        142.02         4.77 o                         
   1  12   7          0.02          0.69         1.40 o                         
   2  12   7         83.58         84.07         3.89 o                         
   3  12   7        237.09        248.31         5.85 o                         
   4  12   7          0.26          0.08         1.50 o                         
  -5  13   7         71.31         71.44         3.05 o                         
  -4  13   7        209.11        208.73         4.98 o                         
  -3  13   7        490.20        498.40         8.14 o                         
  -2  13   7         67.26         69.55         3.73 o                         
  -1  13   7         67.59         72.05         3.92 o                         
   0  13   7        121.55        125.45         4.53 o                         
   1  13   7         28.78         30.00         2.44 o                         
   2  13   7          0.00         -0.05         1.35 o                         
   3  13   7         62.57         70.01         4.09 o                         
   4  13   7          3.93          3.74         1.86 o                         
  -5  14   7         90.02         82.93         2.86 o                         
  -4  14   7        278.39        305.96         5.67 o                         
  -3  14   7         79.55         86.18         4.02 o                         
  -2  14   7        128.60        131.03         4.77 o                         
  -1  14   7        189.86        189.13         5.14 o                         
   0  14   7         74.21         81.24         3.88 o                         
   1  14   7         31.41         38.49         2.71 o                         
   2  14   7         12.39         14.84         2.07 o                         
   3  14   7         44.71         45.40         2.96 o                         
   4  14   7         82.71         90.77         4.22 o                         
  -5  15   7         15.55         22.22         4.35 o                         
  -4  15   7         22.98         21.44         1.95 o                         
  -3  15   7          6.24          4.61         1.66 o                         
  -2  15   7         62.85         54.31         3.15 o                         
  -1  15   7        214.95        225.95         5.67 o                         
   0  15   7          6.36          5.69         1.78 o                         
   1  15   7          3.86          2.34         1.65 o                         
   2  15   7          6.44          4.83         1.66 o                         
   3  15   7         23.83         23.30         2.27 o                         
  -4  16   7         27.91         39.58         2.39 o                         
  -3  16   7         43.67         44.10         2.74 o                         
  -2  16   7        138.88        139.57         3.98 o                         
  -1  16   7         12.47         10.74         1.75 o                         
   0  16   7          5.30          6.80         1.93 o                         
   1  16   7        116.32        118.84         4.79 o                         
   2  16   7         34.71         38.31         2.53 o                         
   3  16   7          6.08          4.51         1.54 o                         
  -4  17   7          1.08          1.00         1.48 o                         
  -3  17   7         43.38         39.81         2.34 o                         
  -2  17   7         13.00         12.20         1.66 o                         
  -1  17   7         16.15         15.48         1.99 o                         
   0  17   7         11.98         13.06         1.90 o                         
   1  17   7         49.28         53.52         3.16 o                         
   2  17   7         14.17         14.32         1.67 o                         
   3  17   7          0.91          1.89         2.20 o                         
  -3  18   7         74.38         71.94         2.89 o                         
  -2  18   7         48.62         47.64         2.51 o                         
  -1  18   7          0.30          0.97         1.16 o                         
   0  18   7         54.12         57.43         3.12 o                         
   1  18   7        197.66        185.09         4.27 o                         
   2  18   7        144.36        145.35         4.53 o                         
  -2  19   7        122.01        122.38         4.21 o                         
  -1  19   7         91.00         94.06         3.05 o                         
   0  19   7          3.72          2.08         1.34 o                         
   1  19   7         13.40          9.72         2.45 o                         
  -1  20   7          9.64          9.04         2.14 o                         
   0  20   7          0.03         -0.79         1.75 o                         
  -2   0   8         11.16          9.76         6.61 o                         
  -1   0   8          6.54          5.31         2.98 o                         
   0   0   8        184.67        180.70         8.68 o                         
   1   0   8         38.06         38.51         5.18 o                         
   2   0   8          4.21          3.48         2.37 o                         
   3   0   8         40.78         42.50         4.69 o                         
   4   0   8          7.08          5.37         2.22 o                         
   5   0   8          2.83          0.86         2.62 o                         
  -2   1   8          3.47          1.63         2.75 o                         
  -1   1   8        186.41        186.42         6.52 o                         
   0   1   8        278.43        308.91         7.79 o                         
   1   1   8         26.22         26.76         2.96 o                         
   2   1   8          7.69          6.92         1.81 o                         
   3   1   8          6.36          6.53         1.68 o                         
   4   1   8        167.57        150.16         4.67 o                         
   5   1   8        266.43        253.96         7.14 o                         
  -5   2   8          4.17          2.89         2.44 o                         
  -4   2   8        317.40        324.14        20.38 o                         
  -3   2   8        411.08        416.17        15.03 o                         
  -2   2   8         75.06         63.37         7.72 o                         
  -1   2   8          0.81         -0.11         2.08 o                         
   0   2   8        199.82        217.04         6.74 o                         
   1   2   8        171.27        183.94         5.79 o                         
   2   2   8         24.37         23.86         2.72 o                         
   3   2   8        150.23        158.14         4.44 o                         
   4   2   8          2.95          3.21         1.61 o                         
   5   2   8         27.33         21.88         2.71 o                         
  -6   3   8         12.81         12.37         2.51 o                         
  -5   3   8          0.00          0.16         2.18 o                         
  -4   3   8         98.17         95.16         5.37 o                         
  -3   3   8        615.92        600.66        14.61 o                         
  -2   3   8         92.67         86.54         7.32 o                         
  -1   3   8          4.75          4.82         2.21 o                         
   0   3   8          2.72         -0.07         1.66 o                         
   1   3   8        138.56        150.62         5.26 o                         
   2   3   8         18.95         15.67         2.41 o                         
   3   3   8          2.94          3.15         1.46 o                         
   4   3   8        172.28        163.75         4.49 o                         
   5   3   8          0.13         -0.13         1.66 o                         
  -6   4   8          0.06          0.72         1.83 o                         
  -5   4   8          0.02         -0.18         2.04 o                         
  -4   4   8          6.42          5.66         2.40 o                         
  -3   4   8        202.17        207.09         7.74 o                         
  -2   4   8        305.39        297.48         8.42 o                         
  -1   4   8          3.13          1.65         2.00 o                         
   0   4   8         48.84         53.11         3.77 o                         
   1   4   8        185.15        198.56         5.72 o                         
   2   4   8          7.95          8.75         1.94 o                         
   3   4   8         14.75         13.35         1.97 o                         
   4   4   8          1.08          0.22         1.28 o                         
   5   4   8          0.92          0.41         1.87 o                         
  -6   5   8          0.98          2.03         1.84 o                         
  -5   5   8         12.37         12.81         2.52 o                         
  -4   5   8         31.16         24.90         3.60 o                         
  -3   5   8         39.85         34.82         3.78 o                         
  -2   5   8        251.11        258.61         7.42 o                         
  -1   5   8         52.18         50.32         3.64 o                         
   0   5   8        362.47        383.36         7.63 o                         
   1   5   8         42.29         48.99         3.60 o                         
   2   5   8          0.66          1.14         1.59 o                         
   3   5   8         32.11         31.31         2.48 o                         
   4   5   8          0.02          1.10         1.44 o                         
   5   5   8         12.96          8.75         2.76 o                         
  -6   6   8         47.57         44.79         4.69 o                         
  -5   6   8         35.34         35.28         3.50 o                         
  -4   6   8         38.76         31.89         3.95 o                         
  -3   6   8        125.83        111.34         5.50 o                         
  -2   6   8         50.04         48.94         4.02 o                         
  -1   6   8         16.83         20.07         2.76 o                         
   0   6   8          3.08          1.44         1.59 o                         
   1   6   8         49.49         49.20         3.60 o                         
   2   6   8         82.59         88.68         4.06 o                         
   3   6   8         37.90         40.12         2.88 o                         
   4   6   8         24.26         24.56         2.86 o                         
   5   6   8          2.59          2.55         2.78 o                         
  -6   7   8         11.14         14.44         2.38 o                         
  -5   7   8         96.45         73.03         4.45 o                         
  -4   7   8          2.83          2.44         2.20 o                         
  -3   7   8        348.88        334.03         8.73 o                         
  -2   7   8         50.92         45.14         3.35 o                         
  -1   7   8        236.18        235.41         6.38 o                         
   0   7   8        135.66        138.41         4.79 o                         
   1   7   8          2.17          1.70         1.59 o                         
   2   7   8        231.31        236.08         5.87 o                         
   3   7   8         14.97         15.55         2.01 o                         
   4   7   8          5.44          5.05         1.79 o                         
  -5   8   8         28.10         26.17         3.06 o                         
  -4   8   8         20.44         20.52         2.81 o                         
  -3   8   8         65.94         64.84         4.90 o                         
  -2   8   8         45.33         48.37         3.52 o                         
  -1   8   8         51.02         53.69         3.84 o                         
   0   8   8          1.97          3.30         1.90 o                         
   1   8   8        533.15        560.79         8.43 o                         
   2   8   8       1323.00       1392.74        12.73 o                         
   3   8   8        240.08        249.48         5.53 o                         
   4   8   8          6.85          7.64         1.87 o                         
  -5   9   8          4.77          6.60         2.02 o                         
  -4   9   8          8.65          9.94         2.31 o                         
  -3   9   8         33.62         34.46         3.13 o                         
  -2   9   8         18.11         15.54         2.19 o                         
  -1   9   8        157.08        162.69         4.89 o                         
   0   9   8        132.16        129.92         4.67 o                         
   1   9   8        214.47        216.03         5.05 o                         
   2   9   8        245.13        255.79         5.81 o                         
   3   9   8        505.35        515.67         7.11 o                         
   4   9   8          2.46          2.05         1.82 o                         
  -5  10   8          9.46         11.09         2.14 o                         
  -4  10   8         92.32         90.91         4.00 o                         
  -3  10   8         11.58         12.32         2.24 o                         
  -2  10   8         57.15         61.53         3.52 o                         
  -1  10   8          5.82          4.32         1.68 o                         
   0  10   8          3.02          2.35         1.72 o                         
   1  10   8         82.48         80.20         3.53 o                         
   2  10   8         14.45         11.93         1.95 o                         
   3  10   8        225.38        231.84         4.41 o                         
   4  10   8         91.89         90.08         4.22 o                         
  -5  11   8         97.50         91.12         4.01 o                         
  -4  11   8        119.42        130.32         4.20 o                         
  -3  11   8          0.04         -0.15         1.43 o                         
  -2  11   8          6.65          8.02         1.77 o                         
  -1  11   8         27.94         34.09         2.73 o                         
   0  11   8        165.99        172.65         4.78 o                         
   1  11   8         12.05         12.94         1.81 o                         
   2  11   8         31.17         33.42         2.43 o                         
   3  11   8         11.61         11.72         1.62 o                         
   4  11   8          0.06          0.32         1.86 o                         
  -5  12   8          4.31          3.59         1.49 o                         
  -4  12   8         43.57         42.10         2.74 o                         
  -3  12   8         29.93         29.74         2.59 o                         
  -2  12   8         14.94         13.37         1.98 o                         
  -1  12   8        319.95        335.62         6.14 o                         
   0  12   8        120.09        134.40         4.22 o                         
   1  12   8         32.34         34.38         2.38 o                         
   2  12   8         80.43         87.53         3.21 o                         
   3  12   8         23.48         23.91         2.24 o                         
  -4  13   8        272.91        265.80         5.00 o                         
  -3  13   8         22.83         29.86         2.43 o                         
  -2  13   8         41.70         41.12         3.03 o                         
  -1  13   8         14.79         14.93         1.96 o                         
   0  13   8         71.50         77.27         3.43 o                         
   1  13   8         88.79         96.37         3.40 o                         
   2  13   8          3.08          3.46         1.35 o                         
   3  13   8          9.24          7.92         1.55 o                         
  -4  14   8        112.67        106.83         3.70 o                         
  -3  14   8          0.86          0.43         1.24 o                         
  -2  14   8          2.73          4.55         1.45 o                         
  -1  14   8        315.08        336.80         5.72 o                         
   0  14   8         10.34         10.62         1.66 o                         
   1  14   8         29.02         32.37         2.47 o                         
   2  14   8         16.87         14.13         1.78 o                         
   3  14   8         88.52         84.86         5.71 o                         
  -3  15   8         11.27         12.00         1.58 o                         
  -2  15   8         31.03         31.02         2.17 o                         
  -1  15   8          0.01          0.79         1.16 o                         
   0  15   8        169.73        178.98         4.29 o                         
   1  15   8          0.15          0.14         1.37 o                         
   2  15   8          6.83          6.42         1.44 o                         
  -3  16   8         12.14         11.68         1.75 o                         
  -2  16   8          0.16         -0.36         1.14 o                         
  -1  16   8        207.51        217.50         3.99 o                         
   0  16   8         77.83         82.02         3.05 o                         
   1  16   8         29.41         26.16         2.19 o                         
   2  16   8         34.74         35.81         6.08 o                         
  -2  17   8         46.70         46.29         2.61 o                         
  -1  17   8          7.34          9.29         1.37 o                         
   0  17   8         33.20         30.56         2.07 o                         
   1  17   8         56.53         56.04         3.32 o                         
  -2   1   9          1.91         -0.90         2.84 o                         
  -1   1   9         13.87         13.74         2.59 o                         
   0   1   9          3.57          3.61         1.77 o                         
   1   1   9         22.17         22.67         2.72 o                         
   2   1   9         59.49         56.03         3.53 o                         
   3   1   9         27.13         27.37         1.98 o                         
   4   1   9         72.40         70.85         3.75 o                         
  -2   2   9         74.68         82.92         7.54 o                         
  -1   2   9          1.42          1.41         1.87 o                         
   0   2   9          0.19         -0.46         1.60 o                         
   1   2   9          1.72          1.27         1.52 o                         
   2   2   9         11.39          9.90         1.76 o                         
   3   2   9        101.41         97.77         3.24 o                         
   4   2   9        168.76        170.05         5.35 o                         
  -3   3   9         61.45         54.73         8.56 o                         
  -2   3   9          0.91          0.42         2.78 o                         
  -1   3   9         29.45         31.74         3.34 o                         
   0   3   9          0.26         -0.07         1.59 o                         
   1   3   9          3.53          3.18         1.59 o                         
   2   3   9        212.97        226.62         5.26 o                         
   3   3   9         13.27         13.73         1.64 o                         
   4   3   9          0.68          0.99         1.65 o                         
  -4   4   9         57.24         55.48         7.96 o                         
  -3   4   9        245.07        236.92         8.02 o                         
  -2   4   9        162.38        166.60         8.01 o                         
  -1   4   9        305.76        301.23         7.11 o                         
   0   4   9         12.99         12.72         1.99 o                         
   1   4   9          5.67          5.27         1.61 o                         
   2   4   9          1.63          1.60         1.31 o                         
   3   4   9         50.57         45.97         2.74 o                         
   4   4   9         70.35         68.46         3.96 o                         
  -4   5   9        213.30        172.63         6.29 o                         
  -3   5   9         26.25         19.26         3.27 o                         
  -2   5   9        458.44        461.42        12.16 o                         
  -1   5   9         97.44        102.47         4.50 o                         
   0   5   9        118.52        117.10         4.20 o                         
   1   5   9        242.58        256.83         6.12 o                         
   2   5   9         56.56         58.70         3.00 o                         
   3   5   9         16.57         16.52         1.98 o                         
  -4   6   9         65.62         51.58         4.11 o                         
  -3   6   9          0.13          0.91         1.86 o                         
  -2   6   9         14.69         12.67         2.86 o                         
  -1   6   9        196.92        195.10         6.07 o                         
   0   6   9          0.35          0.30         1.55 o                         
   1   6   9          5.46          6.54         1.69 o                         
   2   6   9         21.91         22.29         2.07 o                         
   3   6   9          1.19          2.00         1.19 o                         
  -4   7   9         14.89          8.03         2.31 o                         
  -3   7   9          0.00         -0.10         1.69 o                         
  -2   7   9        263.14        278.05         8.25 o                         
  -1   7   9         19.88         18.35         2.26 o                         
   0   7   9         47.73         52.65         3.40 o                         
   1   7   9        311.06        317.94         5.93 o                         
   2   7   9        167.06        178.38         4.54 o                         
   3   7   9         26.96         24.92         2.02 o                         
  -4   8   9          2.95          2.07         1.60 o                         
  -3   8   9         36.04         29.50         3.23 o                         
  -2   8   9          9.14          8.67         2.06 o                         
  -1   8   9         86.91         82.42         3.76 o                         
   0   8   9         60.20         60.07         3.34 o                         
   1   8   9        144.46        152.33         4.65 o                         
   2   8   9         43.20         45.30         2.50 o                         
   3   8   9          9.43         13.10         1.80 o                         
  -4   9   9          0.08          2.13         1.53 o                         
  -3   9   9        105.52        107.60         4.33 o                         
  -2   9   9          7.95          6.83         1.96 o                         
  -1   9   9          0.87          1.73         1.44 o                         
   0   9   9          0.56          0.28         1.33 o                         
   1   9   9        152.14        162.12         3.99 o                         
   2   9   9        161.66        173.28         3.82 o                         
   3   9   9        170.87        171.12         6.10 o                         
  -4  10   9         87.05         68.71         3.99 o                         
  -3  10   9          1.00          1.60         1.56 o                         
  -2  10   9         15.04         20.23         2.50 o                         
  -1  10   9         24.80         25.24         2.33 o                         
   0  10   9         57.76         63.43         3.24 o                         
   1  10   9          1.43          1.00         1.14 o                         
   2  10   9        286.97        292.58         4.93 o                         
  -4  11   9          2.86          2.03         2.63 o                         
  -3  11   9          1.30          1.63         1.40 o                         
  -2  11   9         13.55         14.36         2.13 o                         
  -1  11   9         27.51         30.51         2.35 o                         
   0  11   9          5.41          6.13         1.54 o                         
   1  11   9          0.09          0.51         1.11 o                         
   2  11   9         51.54         55.81         2.38 o                         
  -3  12   9         13.42         16.59         1.93 o                         
  -2  12   9         78.51         71.55         3.03 o                         
  -1  12   9         38.34         36.43         2.37 o                         
   0  12   9          2.39          3.84         1.35 o                         
   1  12   9         44.82         39.76         2.17 o                         
   2  12   9          2.46          2.14         1.65 o                         
  -3  13   9          8.65          8.48         1.91 o                         
  -2  13   9         11.29          7.90         1.51 o                         
  -1  13   9         11.28         10.94         1.54 o                         
   0  13   9          7.02          3.75         1.20 o                         
   1  13   9        184.50        189.03         4.44 o                         
  -2  14   9          0.07         -0.47         1.18 o                         
  -1  14   9          0.98          1.20         1.09 o                         
   0  14   9         53.87         53.99         2.74 o                         
  -1   0  10         16.91         15.05         3.69 o                         
   0   0  10          0.05          0.53         1.67 o                         
   1   0  10         67.39         61.80         3.99 o                         
   2   0  10         15.42         15.40         2.28 o                         
  -2   1  10         93.55         89.04         7.88 o                         
  -1   1  10         57.93         54.60         3.59 o                         
   0   1  10         20.89         20.59         2.00 o                         
   1   1  10          3.25          2.31         1.24 o                         
   2   1  10         45.34         42.65         2.26 o                         
  -2   2  10        132.67        139.70         6.71 o                         
  -1   2  10        172.36        170.47         5.29 o                         
   0   2  10         23.88         21.43         2.18 o                         
   1   2  10          3.40          2.00         1.24 o                         
   2   2  10         10.27          9.55         1.35 o                         
  -2   3  10         48.73         47.60         6.76 o                         
  -1   3  10         62.53         69.31         3.33 o                         
   0   3  10        170.13        159.11         4.32 o                         
   1   3  10         14.85         17.64         1.95 o                         
   2   3  10         44.58         42.46         2.22 o                         
  -2   4  10         45.47         51.06         4.79 o                         
  -1   4  10          7.68          7.15         1.74 o                         
   0   4  10         20.87         22.79         2.37 o                         
   1   4  10         41.56         39.85         2.49 o                         
   2   4  10         56.65         55.99         2.61 o                         
  -3   5  10          2.78          5.11         2.85 o                         
  -2   5  10          6.22          6.67         2.52 o                         
  -1   5  10         24.16         20.14         2.38 o                         
   0   5  10         27.52         27.44         2.54 o                         
   1   5  10        153.47        144.88         3.41 o                         
   2   5  10        146.97        137.37         3.59 o                         
  -3   6  10         65.94         48.43         5.33 o                         
  -2   6  10          5.99          7.25         2.04 o                         
  -1   6  10         88.35         99.45         4.00 o                         
   0   6  10        218.87        215.85         4.76 o                         
   1   6  10        222.06        220.06         4.08 o                         
   2   6  10          2.02          2.04         1.38 o                         
  -2   7  10          0.04          0.12         1.58 o                         
  -1   7  10         16.72         19.56         2.14 o                         
   0   7  10         66.70         65.13         2.59 o                         
   1   7  10          7.09          7.80         1.33 o                         
  -2   8  10          6.98          4.63         1.78 o                         
  -1   8  10          9.55         10.14         1.75 o                         
   0   8  10          0.12         -0.35         1.01 o                         
   1   8  10          8.99          7.64         1.45 o                         
  -2   9  10          0.32          0.34         1.69 o                         
  -1   9  10          0.04         -0.22         1.17 o                         
   0   9  10          5.58          5.42         1.27 o                         
   1   9  10        257.81        253.01         6.12 o                         
  -1  10  10          2.19          1.28         1.74 o                         
   0  10  10          4.63          3.50         1.32 o                         
                                                                                
